# Supplementary material for: Comparative analysis of naive, primed and ground state pluripotency in mouse embryonic stem cells originating from the same genetic background
Source: Sci Rep. 2018 Apr 12;8:5884. doi: 10.1038/s41598-018-24051-5 (PMC5897387; doi:10.1038/s41598-018-24051-5)
Supplement: Supplementary file 1 — Supplementary Dataset 1 [file 41598_2018_24051_MOESM1_ESM.xls]

## Sheet: Top500_variable probes
ProbeName	SystematicName
A_55_P2088550	NM_001162933	5.34608
A_55_P2004901	A_55_P2004901	5.16845
A_55_P1999882	NM_001277184	4.98212
A_55_P2028171	NM_025274	4.81592
A_55_P1990271	NM_031261	4.8073
A_55_P2017636	NM_011580	4.80095
A_55_P2084332	NM_001159620	4.75578
A_55_P2067947	NAP102538-1	4.73906
A_55_P2150029	ENSMUST00000075226	4.72011
A_55_P1999883	NM_001277184	4.71311
A_55_P1983448	NM_011311	4.59351
A_55_P2042297	A_55_P2042297	4.56386
A_51_P182303	NM_007743	4.54757
A_52_P420504	NM_007392	4.50679
A_55_P1960342	NM_009337	4.47805
A_55_P1979126	NM_009446	4.47155
A_52_P420504	NM_007392	4.4652
A_52_P420504	NM_007392	4.44794
A_51_P350817	NM_009922	4.43077
A_52_P420504	NM_007392	4.39433
A_66_P137775	ENSMUST00000147445	4.36252
A_52_P420504	NM_007392	4.36022
A_52_P420504	NM_007392	4.33844
A_55_P2011877	NM_012011	4.33782
A_52_P420504	NM_007392	4.33202
A_55_P2015375	NM_009446	4.32483
A_55_P2040951	NM_009608	4.30406
A_51_P339793	NM_010743	4.27365
A_52_P420504	NM_007392	4.26852
A_51_P286737	NM_011333	4.24533
A_51_P448127	NM_025890	4.22753
A_52_P420504	NM_007392	4.22744
A_51_P286737	NM_011333	4.22494
A_55_P2127254	NAP115065-1	4.21924
A_52_P420504	NM_007392	4.21712
A_51_P286737	NM_011333	4.2116
A_51_P286737	NM_011333	4.21074
A_51_P354706	NM_010094	4.17395
A_52_P679105	NM_029614	4.17038
A_51_P436652	NM_013654	4.16404
A_55_P2027127	NM_001160412	4.13334
A_51_P203955	NM_010260	4.12955
A_52_P648715	NM_177742	4.12263
A_55_P2027995	NM_001162933	4.1206
A_51_P426270	NM_008597	4.10147
A_51_P286737	NM_011333	4.08566
A_51_P286737	NM_011333	4.07944
A_51_P286737	NM_011333	4.05781
A_51_P444137	NM_001143765	4.01766
A_51_P286737	NM_011333	3.99652
A_51_P346132	NM_023894	3.98631
A_55_P2007991	NM_009449	3.97776
A_51_P239750	NM_008380	3.97617
A_55_P2007986	NM_001110316	3.97245
A_55_P2111756	NM_001099318	3.96903
A_51_P286737	NM_011333	3.9586
A_52_P633300	NM_010816	3.95197
A_55_P2003297	NM_020015	3.9494
A_55_P2208041	NM_009292	3.9468
A_51_P474029	NM_001185002	3.9129
A_51_P240614	NM_008536	3.9106
A_51_P286737	NM_011333	3.86043
A_55_P2041514	NM_023774	3.83981
A_55_P2111755	NAP103898-1	3.8386
A_55_P2032730	NM_001242937	3.83277
A_30_P01032987	chr13:66381200-66410200_R	3.82816
A_55_P2138291	NM_001033446	3.81313
A_55_P1954302	NM_001159500	3.8126
A_55_P2157384	NM_001111293	3.79694
A_51_P487048	NM_008955	3.78937
A_51_P413376	NM_009556	3.7853
A_55_P2115981	NM_031493	3.78188
A_55_P2056719	NM_199060	3.76231
A_52_P625315	NR_003617	3.75391
A_52_P127206	NM_001033234	3.73627
A_55_P2003713	NM_001161802	3.72619
A_55_P1978466	NM_001100461	3.71317
A_51_P494751	NM_175296	3.70476
A_51_P143712	NM_021480	3.69411
A_55_P2006375	NM_001142690	3.68541
A_55_P1982638	NM_001039648	3.68278
A_51_P487628	NM_029948	3.68264
A_51_P402994	NM_012008	3.66867
A_55_P1958400	TC1593528	3.66761
A_55_P1984344	NM_001100465	3.66452
A_55_P2043227	NM_020015	3.66217
A_55_P2118520	NM_007742	3.65577
A_55_P1977782	NM_001081209	3.64125
A_55_P2058786	NM_020020	3.63163
A_51_P277336	NM_138741	3.62999
A_51_P334104	NM_007833	3.62582
A_30_P01030341	chr6:86776350-86799379_F	3.62478
A_55_P2015687	NM_199015	3.62186
A_55_P2078960	NM_021480	3.61898
A_55_P2043969	NM_001114383	3.61124
A_52_P479262	NM_001243008	3.60965
A_55_P1987424	NM_011667	3.60846
A_51_P376445	NM_008818	3.60595
A_30_P01020109	chr13:66381200-66410200_R	3.60318
A_51_P398766	NM_010259	3.59681
A_52_P569375	NM_010203	3.58311
A_51_P515605	NM_009930	3.58185
A_55_P2091496	NM_139218	3.55807
A_51_P334072	NM_009989	3.54182
A_55_P1960896	NM_001007580	3.53255
A_51_P363187	NM_008176	3.52949
A_55_P2097219	NM_010259	3.51479
A_55_P2036278	NM_177918	3.51144
A_55_P2064180	AK030033	3.50145
A_30_P01029132	chrX:165792277-165807952_R	3.50019
A_55_P2115318	NM_174993	3.49917
A_55_P1960112	NM_008821	3.49589
A_30_P01017570	chr11:97457180-97487074_F	3.47799
A_55_P1999790	NM_134117	3.47779
A_55_P2336078	AK016653	3.47588
A_55_P2016882	NM_031389	3.46282
A_55_P2096947	NM_007950	3.45828
A_51_P254855	NM_011198	3.44786
A_51_P262515	NM_172603	3.44492
A_66_P128079	AK166854	3.44379
A_55_P2027737	NM_001025602	3.43565
A_51_P254855	NM_011198	3.43219
A_55_P2185143	NM_001277891	3.42292
A_51_P254855	NM_011198	3.419
A_55_P1975682	NM_001085348	3.41639
A_52_P120803	NM_013468	3.40888
A_51_P450527	NM_011526	3.40427
A_55_P2128153	NM_009933	3.40304
A_55_P1978532	NM_001037716	3.40225
A_55_P2019533	NM_001013765	3.39699
A_30_P01027950	chr13:66888650-66902600_R	3.39081
A_51_P254855	NM_011198	3.39015
A_55_P1965564	NM_001122734	3.38873
A_51_P165504	NM_007855	3.38756
A_30_P01021557	chr13:66888650-66902600_R	3.37975
A_52_P270429	NM_183278	3.37897
A_51_P270426	NM_020596	3.37711
A_51_P254855	NM_011198	3.37408
A_51_P132483	NM_001200013	3.36722
A_52_P1130990	NM_198632	3.36498
A_51_P246854	NM_009606	3.35863
A_55_P1987485	NM_020017	3.35836
A_51_P255699	NM_010809	3.35527
A_51_P254855	NM_011198	3.3502
A_55_P1957154	NM_028025	3.34747
A_66_P100794	NM_020018	3.34143
A_51_P389885	NM_011461	3.33938
A_55_P2472435	NM_018734	3.33772
A_51_P254855	NM_011198	3.33187
A_55_P2168168	NM_031384	3.33086
A_30_P01029262	chr5:113920850-113950200_F	3.32325
A_55_P2066309	NM_001135150	3.32076
A_52_P1169238	NM_001128625	3.31381
A_55_P2128501	NM_031170	3.31373
A_55_P2087182	NM_007607	3.31194
A_55_P1983450	NM_011311	3.30639
A_30_P01023433	chr13:98267049-98267604_F	3.30026
A_51_P254855	NM_011198	3.29822
A_51_P447189	ENSMUST00000110971	3.29412
A_66_P136102	NM_177099	3.28983
A_51_P495269	NM_008508	3.289
A_55_P2184945	NM_028025	3.28469
A_66_P114804	NM_001177470	3.27794
A_30_P01022373	chr13:65716675-65765575_F	3.27758
A_66_P101192	NM_028610	3.27615
A_55_P1952385	NM_001277891	3.27026
A_51_P125679	NM_028598	3.26979
A_55_P2220748	NM_008586	3.26834
A_51_P125679	NM_028598	3.26805
A_51_P125679	NM_028598	3.26766
A_55_P2054285	NM_201365	3.26551
A_55_P1953143	NM_144783	3.26517
A_51_P151182	NM_011940	3.25678
A_65_P06115	NR_033707	3.25522
A_55_P1970324	A_55_P1970324	3.25513
A_30_P01030848	chr7:48794017-48815817_R	3.25509
A_55_P2018407	NM_011517	3.25221
A_55_P2115980	NM_031493	3.2458
A_51_P254855	NM_011198	3.24567
A_51_P254855	NM_011198	3.24264
A_51_P125679	NM_028598	3.23748
A_51_P345367	NM_010724	3.23297
A_51_P485405	NM_028797	3.23036
A_30_P01025787	chr13:66381200-66410200_R	3.22995
A_55_P1957353	A_55_P1957353	3.226
A_51_P152990	NM_011825	3.22083
A_30_P01028300	chr13:98267049-98267604_F	3.21775
A_51_P319460	NM_011019	3.21293
A_51_P125679	NM_028598	3.21285
A_55_P1973427	NM_001199293	3.1999
A_52_P53906	NM_009829	3.19575
A_51_P337125	NM_010566	3.19256
A_55_P2090280	NM_001177535	3.1874
A_55_P1962305	NM_139198	3.1866
A_51_P125679	NM_028598	3.18597
A_51_P308298	NM_172118	3.18148
A_55_P2064701	XR_002334	3.17508
A_30_P01020886	chrX:98989930-98994344_F	3.17357
A_55_P2027747	NM_029660	3.1719
A_55_P1975667	NM_001039698	3.17044
A_51_P324529	NM_001271018	3.16535
A_55_P2169586	NM_026439	3.16523
A_55_P2413458	NM_023755	3.16384
A_52_P399934	NM_010090	3.16264
A_55_P2001628	NR_003634	3.16071
A_30_P01017940	chr13:98267049-98267604_F	3.15546
A_51_P280893	NM_011107	3.15368
A_51_P125679	NM_028598	3.14943
A_55_P2181104	NM_001033415	3.1468
A_51_P497768	NM_001081089	3.14244
A_52_P271166	NM_010021	3.141
A_55_P2161410	NM_009253	3.14075
A_51_P195506	NM_007778	3.13541
A_55_P2415910	AK034487	3.1315
A_30_P01026969	chr16:8738782-8830148_R	3.12597
A_52_P469789	NM_007588	3.12567
A_52_P195018	NM_139206	3.12099
A_55_P2061620	NM_023850	3.11935
A_55_P2116650	AK144717	3.1187
A_51_P312949	NM_028034	3.11697
A_55_P1995195	NM_008037	3.11695
A_51_P125679	NM_028598	3.11116
A_55_P1954086	NM_001198766	3.11044
A_52_P488501	NM_026630	3.10702
A_52_P1114640	NR_045496	3.10441
A_52_P481957	NM_011824	3.09844
A_55_P2113051	NM_008036	3.09616
A_66_P138929	NM_010728	3.09186
A_55_P2032167	NM_008327	3.08516
A_30_P01025510	chr13:62376235-62376890_F	3.08511
A_55_P2046123	A_55_P2046123	3.0844
A_55_P2169669	NM_001113530	3.08128
A_51_P195506	NM_007778	3.07926
A_55_P2180292	NM_001142690	3.0757
A_51_P514449	NM_030676	3.07482
A_55_P2136612	A_55_P2136612	3.07281
A_51_P245090	NM_016689	3.06382
A_51_P125679	NM_028598	3.06117
A_52_P540219	NM_011594	3.05781
A_51_P125679	NM_028598	3.04908
A_51_P195506	NM_007778	3.049
A_55_P2143081	A_55_P2143081	3.0483
A_51_P195506	NM_007778	3.0472
A_55_P2000399	NM_001039688	3.04568
A_55_P2007016	NR_033707	3.04519
A_55_P2060323	ENSMUST00000118559	3.04416
A_55_P2059387	NM_001166433	3.04347
A_55_P1974869	NM_026489	3.03967
A_66_P112024	ENSMUST00000059737	3.03948
A_30_P01023759	chr16:8738782-8830148_R	3.03565
A_51_P461040	NM_028798	3.03354
A_51_P195506	NM_007778	3.01736
A_51_P167527	NM_008524	3.01467
A_55_P2035662	NM_009636	3.01458
A_51_P195506	NM_007778	3.0124
A_51_P491635	NM_027366	3.01112
A_30_P01023746	chr16:8748982-8757165_R	3.01101
A_52_P175376	NM_023755	3.00624
A_55_P1970105	NM_013589	3.00202
A_52_P49378	NM_008440	2.99006
A_55_P1984343	NM_001100465	2.98326
A_55_P2155201	NM_028851	2.98295
A_52_P499028	NM_027834	2.98075
A_55_P1975665	NM_201236	2.97861
A_55_P1955183	NM_001033638	2.97107
A_55_P2184299	NM_001034910	2.97004
A_51_P210956	NM_011693	2.96933
A_51_P112308	NM_026931	2.9651
A_55_P2093519	XM_003946423	2.96361
A_51_P112308	NM_026931	2.95236
A_55_P2157093	NM_025778	2.95059
A_51_P496720	NM_019448	2.94408
A_55_P1975215	NM_153553	2.94258
A_66_P126848	NM_001038697	2.94074
A_55_P2033362	NM_010118	2.9398
A_55_P2137701	NM_001243138	2.93919
A_51_P112308	NM_026931	2.93705
A_51_P112308	NM_026931	2.93319
A_55_P2022504	NR_045442	2.93278
A_55_P1981519	NR_046065	2.93145
A_55_P2075549	NM_001276396	2.9207
A_55_P1970100	NM_009887	2.9156
A_51_P195506	NM_007778	2.91493
A_55_P2004752	NM_181852	2.91487
A_55_P1998687	NM_001100445	2.91061
A_55_P2003981	CJ206177	2.90993
A_55_P2096699	NM_001271018	2.90599
A_51_P195506	NM_007778	2.90584
A_55_P2354296	NR_045699	2.90295
A_51_P195506	NM_007778	2.89923
A_55_P1982404	NM_001177956	2.89917
A_30_P01026847	chr15:79795261-79796945_R	2.89811
A_55_P1984262	NM_023508	2.89737
A_55_P2154749	NM_001034874	2.89621
A_51_P112308	NM_026931	2.89523
A_51_P220343	NM_018865	2.89493
A_51_P274465	Y08485	2.89376
A_55_P2127973	NM_001177365	2.89363
A_51_P112308	NM_026931	2.89161
A_55_P2181888	NM_133881	2.88991
A_55_P2081432	A_55_P2081432	2.88843
A_55_P2171966	AK154109	2.88568
A_66_P117248	AK021218	2.88413
A_55_P2007017	NM_001013765	2.88232
A_55_P2021275	NM_029122	2.88199
A_30_P01026441	chr14:77077374-77086910_F	2.88118
A_51_P112308	NM_026931	2.87537
A_55_P2087414	NM_011348	2.87368
A_55_P2013843	NM_001122662	2.87238
A_55_P2119737	XM_001478791	2.87187
A_66_P136844	NM_028615	2.8714
A_55_P2055597	NM_001136077	2.86354
A_55_P2297672	AF365933	2.86153
A_55_P2204804	NM_001111053	2.85988
A_55_P2065549	NM_028610	2.8598
A_55_P2341468	NM_001172123	2.85911
A_55_P2076906	ENSMUST00000098799	2.85744
A_52_P489295	NM_009621	2.85667
A_55_P2096867	NM_008083	2.85632
A_55_P2081383	NM_001039595	2.85617
A_55_P2168073	NM_001033452	2.85388
A_52_P380369	BC030186	2.85383
A_51_P382369	NM_175751	2.85268
A_55_P2105180	NM_016668	2.85126
A_30_P01019311	chr13:62364360-62381775_F	2.84954
A_55_P2028139	A_55_P2028139	2.84562
A_55_P2124273	NM_053214	2.84475
A_51_P244303	NM_080470	2.84372
A_66_P139703	NM_009523	2.83719
A_55_P2103402	NAP100639-001	2.83452
A_51_P361111	NM_030052	2.83432
A_30_P01020881	chr16:8748982-8757165_R	2.8339
A_66_P112305	NM_053214	2.8329
A_52_P619248	NM_181852	2.83253
A_55_P2182902	NM_199060	2.83219
A_55_P2031466	NM_001113379	2.83116
A_55_P2131920	NM_175686	2.82904
A_51_P112308	NM_026931	2.82813
A_51_P324814	NM_010664	2.82323
A_55_P2186262	AK019103	2.82162
A_55_P2056275	NM_001270722	2.82128
A_52_P130570	NM_033077	2.82042
A_30_P01028062	chr4:127020290-127020504_F	2.82012
A_30_P01021320	chr17:38132217-38157667_F	2.81821
A_55_P2017914	NM_001113530	2.81651
A_55_P2085060	NM_001039385	2.81519
A_51_P213359	NM_008216	2.81318
A_30_P01032065	chr13:62364360-62381775_F	2.81282
A_55_P2009395	NM_001100609	2.806
A_51_P112308	NM_026931	2.80112
A_55_P1977431	NM_001284508	2.8001
A_55_P2046101	NM_021365	2.79982
A_55_P2015555	A_55_P2015555	2.79854
A_51_P244950	NM_001164466	2.79187
A_55_P2139231	ENSMUST00000105762	2.79043
A_51_P469443	ENSMUST00000151231	2.7904
A_55_P1955871	NM_175290	2.78711
A_30_P01021766	chr17:74580316-74599991_F	2.78636
A_30_P01030312	chrX:98989930-98994344_F	2.78319
A_30_P01024487	chr13:66381200-66410200_R	2.78124
A_52_P420608	NR_037979	2.78006
A_66_P131931	NM_001080966	2.77968
A_55_P2087602	NM_001177565	2.77889
A_66_P111224	TC1685781	2.77873
A_30_P01018848	chr13:62376235-62376890_F	2.77783
A_51_P386648	NM_027227	2.77734
A_55_P1975560	NM_008329	2.77521
A_51_P112308	NM_026931	2.77416
A_55_P2109857	NM_009061	2.77374
A_66_P106744	NM_001162880	2.77369
A_52_P484956	NM_010923	2.77353
A_55_P2036086	A_55_P2036086	2.77171
A_55_P1971963	NM_023056	2.76102
A_55_P2124586	NM_001081642	2.75831
A_55_P1959283	NM_001033408	2.75825
A_55_P2094721	NM_009234	2.75817
A_51_P485161	NM_009946	2.75618
A_52_P207335	NM_025944	2.75409
A_30_P01031377	chr17:38132217-38157667_F	2.75205
A_55_P1983380	NM_001177574	2.75057
A_55_P2180849	AK139675	2.74446
A_55_P2132921	NM_001243138	2.74148
A_55_P2132781	NM_009197	2.73809
A_55_P2076631	NM_001048207	2.7343
A_51_P223569	NM_010029	2.73421
A_55_P2074435	A_55_P2074435	2.72843
A_51_P372141	NM_001039509	2.72738
A_55_P2021137	NM_001177573	2.72686
A_66_P105298	NR_046164	2.72678
A_52_P97699	NM_001252508	2.72192
A_51_P501897	NM_001042502	2.71834
A_30_P01027988	chr17:15368546-15377747_R	2.71427
A_55_P2003803	NM_133194	2.71357
A_52_P476086	NM_001024141	2.71314
A_51_P183894	NM_015798	2.71253
A_51_P106455	NM_007430	2.7115
A_55_P2123841	NM_030708	2.70787
A_55_P2089278	NM_001099306	2.70379
A_30_P01021588	H19	2.70367
A_66_P100578	NM_001168588	2.70253
A_55_P2006023	XR_035215	2.70157
A_55_P2124582	NM_001081642	2.69848
A_30_P01023064	chr2:71205705-71226510_F	2.68983
A_51_P380432	NM_198885	2.6887
A_51_P106455	NM_007430	2.68809
A_51_P106455	NM_007430	2.68273
A_51_P106455	NM_007430	2.68237
A_51_P106455	NM_007430	2.68196
A_51_P106455	NM_007430	2.67955
A_55_P2032678	NM_010728	2.67941
A_66_P123237	NM_001205274	2.67902
A_51_P106455	NM_007430	2.67442
A_55_P1952768	A_55_P1952768	2.67122
A_55_P2105195	NM_031389	2.66926
A_51_P417720	NM_176922	2.66898
A_51_P106455	NM_007430	2.66831
A_51_P106455	NM_007430	2.66786
A_51_P106455	NM_007430	2.66258
A_55_P2077558	NM_011435	2.65927
A_55_P1980426	NM_010923	2.65758
A_51_P365516	NM_009258	2.65692
A_55_P2174726	NR_037979	2.65633
A_30_P01025966	chr4:146017200-146029700_F	2.65601
A_52_P596008	NM_015753	2.65464
A_66_P124638	NM_145710	2.65388
A_55_P2157378	NM_001045539	2.65319
A_52_P638794	NM_029916	2.65094
A_51_P273609	NM_146125	2.6502
A_55_P2150683	NAP113006-1	2.64871
A_30_P01031739	chr17:38132217-38157667_F	2.64803
A_55_P1961152	NM_011141	2.64793
A_51_P499854	NM_010284	2.6424
A_55_P1973159	NM_011340	2.64105
A_52_P648433	NM_031381	2.64038
A_55_P2059732	A_55_P2059732	2.63963
A_55_P1980072	NM_001166636	2.6374
A_30_P01018633	chr15:96984422-97000322_R	2.63238
A_51_P157112	NM_008458	2.62865
A_55_P1961127	NR_001592	2.62576
A_55_P2115315	NM_174993	2.6248
A_55_P2079500	ENSMUST00000167995	2.62434
A_51_P497741	NM_029440	2.62317
A_55_P1988003	A_55_P1988003	2.62149
A_55_P2089530	NM_010221	2.61861
A_51_P195506	NM_007778	2.6178
A_51_P195958	NM_009344	2.61771
A_55_P1958798	NM_008614	2.61766
A_51_P505662	NM_027744	2.61691
A_55_P2104327	NM_181395	2.61613
A_55_P1999511	NM_001080966	2.61517
A_30_P01020526	chr16:8738782-8830148_R	2.61436
A_55_P2176145	NM_001161822	2.61392
A_52_P304056	NM_001163637	2.61336
A_51_P466229	NM_026840	2.60991
A_51_P318577	NM_001163625	2.60889
A_55_P2001523	A_55_P2001523	2.60657
A_55_P1963807	NM_009610	2.60603
A_51_P231946	NM_025503	2.60418
A_66_P121066	NM_001033423	2.59735
A_55_P2056325	NM_013470	2.59552
A_55_P2145237	A_55_P2145237	2.59289
A_30_P01023261	chr4:146017200-146029700_R	2.59114
A_55_P2019694	NM_030141	2.59021
A_30_P01024221	chr2:172343878-172344212_R	2.58459
A_55_P2131213	NM_001085506	2.58239
A_30_P01031107	chr7:50509139-50526856_F	2.58099
A_55_P2415387	NM_026668	2.58002
A_55_P2093920	NM_007376	2.57992
A_55_P2064292	NM_007738	2.57931
A_55_P2059730	NM_028615	2.57918
A_66_P138898	NM_177082	2.57409
A_55_P2069765	NM_178260	2.57047
A_51_P398723	NM_010228	2.56999
A_30_P01023738	chr11:97457180-97487074_F	2.56838
A_55_P1961009	NM_019456	2.56823
A_52_P148952	NM_001127576	2.5677
A_55_P1959152	NM_001177832	2.56478
A_52_P300730	NM_010441	2.56249
A_55_P2062793	NM_008546	2.56077
A_65_P10913	NM_009367	2.56059
A_55_P1971094	NM_007957	2.56038
A_55_P2244355	AK010586	2.55931
A_55_P2064702	XR_002334	2.55768
A_55_P1960246	A_55_P1960246	2.55761
A_51_P426754	NM_009673	2.55502
A_55_P1974640	NAP112421-1	2.555
A_55_P2014124	NM_001160012	2.54768
A_55_P1970149	NM_001033043	2.54767
A_30_P01032869	chr13:98270713-98272269_F	2.54743
A_55_P2053281	ENSMUST00000179907	2.54436
A_55_P1983588	NM_022995	2.54383
A_51_P356642	NM_008471	2.54342
A_55_P2161590	NM_178249	2.53778
A_66_P106503	NM_001177574	2.53705
A_52_P433828	NM_026260	2.53596
A_51_P123262	NM_029530	2.53377
A_55_P2132982	XM_003946341	2.53321
A_55_P1952842	NM_027839	2.53258
A_55_P2096917	NM_001005423	2.52984
A_55_P2101088	NM_146198

## Sheet: Signature EpiSC Up
X	Row	Col	ControlType		ProbeName	SystematicName	episcLIFSerum	episcTWOi	AveExpr	F	P.Value	adj.P.Val	geneid
1	58433	357	49	0	A_30_P01017490	chr8:122807653-122823000_R	-1.07924	-1.62428	7.54806	33.1131	1.27e-05	2.17e-05
2	62680	383	32	0	A_30_P01017517	chr4:88602254-88675616_F	-1.65487	-1.59124	5.21505	14.964	0.00054138	0.000607549
3	50981	311	141	0	A_30_P01017550	chr2:36112819-36114110_F	-1.89744	-1.62689	5.0904	43.1783	3.19e-06	7.02e-06
4	38552	236	12	0	A_30_P01017563	chr14:78214602-78225827_R	-2.29234	-1.30841	6.36719	104.23	2.46e-08	1.83e-07
5	57575	352	11	0	A_30_P01017577	chr4:124127144-124334840_R	-1.99485	-3.75058	5.99761	96.8569	3.73e-08	2.48e-07
6	18745	115	49	0	A_30_P01017578	chr1:69531191-69570566_R	-1.63428	-1.69794	5.86853	37.6434	6.54e-06	1.26e-05
7	31205	191	45	0	A_30_P01017605	chr4:86267450-86277650_F	-1.67317	-1.87914	5.5012	75.1903	1.55e-07	6.93e-07
8	3331	21	51	0	A_30_P01017622	chr5:36969767-37087176_R	-1.52384	-1.16176	6.49684	34.9116	9.66e-06	1.73e-05
9	12023	74	51	0	A_30_P01017626	chr2:128217275-128217972_R	-3.36542	-3.72434	6.88454	146.615	3.46e-09	4.71e-08
10	12863	79	71	0	A_30_P01017637	chr10:69669025-69686275_F	-1.40325	-1.15154	5.23062	34.1984	1.07e-05	1.89e-05
11	16556	101	156	0	A_30_P01017643	chr16:84702353-84710928_R	-1.76242	-2.8284	6.33032	129.745	7.02e-09	7.45e-08
12	55095	336	155	0	A_30_P01017646	chr6:129151512-129208737_R	-1.68745	-1.65209	5.15476	31.0247	1.76e-05	2.86e-05
13	17643	108	95	0	A_30_P01017647	chr18:32389816-32394927_F	-1.20942	-1.87377	7.97593	18.5791	0.000207739	0.000249092
14	28781	176	81	0	A_30_P01017659	chr1:52507374-52514124_R	-2.08881	-2.3167	6.14688	67.0008	2.95e-07	1.11e-06
15	38549	236	9	0	A_30_P01017663	chr2:78767440-78768949_F	-2.57283	-2.39591	6.29665	86.8584	6.92e-08	3.92e-07
16	57387	350	151	0	A_30_P01017675	chr17:12965849-12968519_F	-1.05416	-1.63548	5.19895	21.005	0.00011786	0.000149581
17	27862	170	146	0	A_30_P01017703	chr13:28700385-28760363_R	-1.01306	-1.89728	5.06531	75.6353	1.5e-07	6.78e-07
18	8354	51	154	0	A_30_P01017739	chr14:65874977-65880202_R	-1.01537	-1.74789	6.59723	13.2086	0.000916482	0.00100007
19	22056	135	80	0	A_30_P01017746	chr8:119732348-119749198_F	-1.2848	-1.03146	9.55937	52.0141	1.18e-06	3.17e-06
20	3565	22	121	0	A_30_P01017753	chr16:43623175-43624069_F	-1.05724	-1.15015	8.4379	17.6298	0.000263338	0.000310276
21	26816	164	84	0	A_30_P01017761	chr1:69531191-69570566_R	-1.55111	-1.52039	5.55685	20.4371	0.000133952	0.000167749
22	56866	347	122	0	A_30_P01017806	chr2:35828611-35838083_R	-1.69112	-2.25214	6.36507	96.5809	3.8e-08	2.51e-07
23	9466	58	118	0	A_30_P01017853	chr1:182686731-182709331_F	-1.19714	-2.13919	6.88523	20.1837	0.00014195	0.000176746
24	35626	218	38	0	A_30_P01017882	chr7:91558475-91733625_F	-2.25762	-3.59821	6.03178	18.2539	0.000225087	0.000268263
25	43448	265	152	0	A_30_P01017895	chr1:175654606-175672031_R	-3.21498	-4.36209	6.07412	30.1122	2.05e-05	3.23e-05
26	7710	48	2	0	A_30_P01017920	chr13:108653722-108654406_R	-1.23224	-2.52584	9.17123	47.5384	1.91e-06	4.67e-06
27	54344	332	60	0	A_30_P01018002	chr6:86776350-86799379_R	-1.39045	-1.54464	7.72783	25.0978	5.04e-05	6.98e-05
28	16377	100	141	0	A_30_P01018037	chr8:49853937-49874087_R	-1.16253	-1.00753	5.16166	11.3337	0.00170055	0.00179915
29	7216	44	164	0	A_30_P01018045	chr13:94180737-94182912_F	-1.79151	-1.92872	6.62764	76.5999	1.4e-07	6.43e-07
30	52377	320	61	0	A_30_P01018074	chr16:59557120-59602070_R	-1.16662	-1.50172	5.22754	54.0674	9.55e-07	2.7e-06
31	38188	233	140	0	A_30_P01018079	chr2:78767440-78768949_F	-2.27108	-2.26631	6.23492	63.7213	3.89e-07	1.35e-06
32	57314	350	78	0	A_30_P01018081	chr4:123572090-123581365_R	-1.37638	-1.975	6.86005	32.0548	1.49e-05	2.5e-05
33	2834	18	46	0	A_30_P01018181	chrX:148803114-148851243_F	-1.04841	-1.05432	6.1273	22.6162	8.31e-05	0.000109417
34	44818	274	46	0	A_30_P01018199	chr4:129376440-129391690_R	-1.67016	-1.22861	5.84715	26.8222	3.64e-05	5.28e-05
35	47573	291	13	0	A_30_P01018233	chr12:82457625-82476325_R	-2.68392	-2.48867	6.05719	181.262	1.01e-09	2.13e-08
36	60576	370	60	0	A_30_P01018292	chr2:36112819-36114110_F	-1.34218	-1.10273	5.03447	11.6203	0.00154072	0.00163682
37	14538	89	106	0	A_30_P01018298	chr10:66559716-66647841_F	-1.12125	-1.91667	6.29036	21.173	0.00011354	0.000144776
38	55437	339	5	0	A_30_P01018307	chr3:87757295-87774970_F	-1.27965	-1.25273	10.5151	5.47051	0.0203855	0.0204138
39	39425	241	65	0	A_30_P01018315	chr4:88583425-88584070_R	-1.40049	-2.15922	5.92956	50.7095	1.35e-06	3.55e-06
40	44564	272	120	0	A_30_P01018327	chr6:31007184-31007725_R	-1.82064	-2.72619	6.51698	30.3227	1.98e-05	3.15e-05
41	47279	289	47	0	A_30_P01018341	chr10:8606683-8665783_R	-1.24111	-1.25553	5.38083	5.48848	0.0201946	0.0202319
42	23601	144	149	0	A_30_P01018344	chr15:32705156-32729116_R	-1.05612	-1.14211	5.2115	21.4983	0.000105688	0.0001358
43	30771	188	103	0	A_30_P01018351	chr4:114585803-114588898_F	-1.37463	-1.05584	5.25502	14.3969	0.000638551	0.000709915
44	26539	162	135	0	A_30_P01018355	chr13:108577843-108679708_R	-1.40344	-1.55907	6.17964	54.5097	9.14e-07	2.61e-06
45	34834	213	66	0	A_30_P01018414	chr9:96947862-96967726_R	-1.60681	-1.61098	5.23012	45.462	2.42e-06	5.63e-06
46	59593	364	61	0	A_30_P01018416	chr5:30550467-30559008_R	-1.5881	-1.78287	5.52279	39.8444	4.86e-06	9.9e-06
47	3398	21	118	0	A_30_P01018482	chr12:5303823-5379098_R	-1.06947	-2.56515	7.10085	43.3296	3.13e-06	6.91e-06
48	56049	342	125	0	A_30_P01018488	chr3:68867193-68876128_R	-1.06313	-1.2941	6.61272	18.2396	0.000225889	0.000269072
49	50720	310	44	0	A_30_P01018499	chr18:61809278-61825191_R	-1.37882	-2.1552	5.75705	32.7177	1.35e-05	2.28e-05
50	26601	163	33	0	A_30_P01018526	chr16:84702353-84710928_R	-1.1506	-1.42108	6.85612	15.2976	0.000492298	0.000555916
51	51682	316	22	0	A_30_P01018559	chr9:88333945-88342370_F	-1.58405	-1.01949	5.86304	26.7229	3.71e-05	5.35e-05
52	49131	300	95	0	A_30_P01018576	chrX:11690182-11690581_R	-1.36645	-1.16169	6.80983	11.5996	0.00155168	0.00164806
53	9114	56	94	0	A_30_P01018624	chr3:108763862-108772151_R	-1.53214	-1.53217	5.4077	24.7733	5.37e-05	7.39e-05
54	47464	290	68	0	A_30_P01018652	chr5:30550467-30559008_R	-1.32064	-1.27586	6.34378	14.7878	0.000569594	0.000637564
55	57416	351	16	0	A_30_P01018665	chr13:34693404-34717987_R	-3.44527	-4.22233	6.4423	81.417	9.95e-08	4.99e-07
56	61514	376	14	0	A_30_P01018666	chr3:146629425-146649125_F	-1.48646	-1.95045	5.42221	30.1707	2.03e-05	3.21e-05
57	53317	326	17	0	A_30_P01018678	chr9:121845920-121858120_F	-2.31408	-1.67399	5.65099	14.4418	0.000630167	0.000701388
58	15079	92	155	0	A_30_P01018706	chr18:32389816-32394927_F	-1.43979	-2.08833	6.84931	28.9329	2.5e-05	3.84e-05
59	55682	340	86	0	A_30_P01018708	chr5:75389503-75396250_R	-1.71565	-1.74584	7.35156	42.8912	3.3e-06	7.2e-06
60	61794	377	130	0	A_30_P01018735	chr7:134643558-134644056_F	-1.00785	-1.85602	6.1674	21.65	0.000102244	0.000131921
61	14255	87	151	0	A_30_P01018759	chr2:117781720-117937595_R	-3.05237	-3.0266	4.38484	40.8778	4.25e-06	8.85e-06
62	51601	315	105	0	A_30_P01018763	chr16:59556175-59603176_R	-1.17052	-1.57851	5.82908	57.7801	6.65e-07	2.04e-06
63	20999	129	7	0	A_30_P01018769	chr13:108577843-108679708_R	-1.38557	-1.9815	6.64302	37.085	7.07e-06	1.34e-05
64	43850	268	62	0	A_30_P01018786	chr3:90425270-90435820_F	-1.76826	-2.00941	6.71984	41.3496	4e-06	8.46e-06
65	16809	103	81	0	A_30_P01018791	chr6:112552041-112560067_R	-2.55257	-1.88138	7.52641	94.8507	4.21e-08	2.71e-07
66	32961	201	161	0	A_30_P01018793	chr2:94046243-94070067_R	-4.01755	-3.91779	5.2543	86.4385	7.11e-08	3.98e-07
67	7144	44	92	0	A_30_P01018802	chr16:43623581-43642715_F	-1.12638	-1.25083	6.31533	18.8602	0.000193992	0.000234095
68	30803	188	135	0	A_30_P01018833	chr13:28551902-28975446_R	-2.71997	-4.15822	6.48058	97.3034	3.64e-08	2.44e-07
69	4424	27	160	0	A_30_P01018844	chr14:78214602-78225827_R	-2.08345	-1.39056	6.09608	86.6062	7.03e-08	3.95e-07
70	2922	18	134	0	A_30_P01018850	chr3:145313275-145315057_F	-2.08766	-3.39349	7.50901	35.0427	9.47e-06	1.7e-05
71	60826	371	146	0	A_30_P01018881	chr17:46972160-46997919_R	-2.29393	-2.15904	8.50673	103.767	2.52e-08	1.86e-07
72	26517	162	113	0	A_30_P01018888	chr6:129151512-129208737_R	-2.04003	-1.92406	5.25692	72.7942	1.86e-07	7.96e-07
73	59467	363	99	0	A_30_P01018914	chr9:78107225-78118850_F	-1.59295	-1.1512	5.89629	18.1225	0.000232568	0.000276573
74	26348	161	108	0	A_30_P01018941	chr1:175654606-175672031_R	-1.7305	-2.02306	5.91401	13.9882	0.000721293	0.000795609
75	11073	68	85	0	A_30_P01018970	chr14:77511189-77522852_F	-1.30952	-1.91777	6.57483	33.3316	1.22e-05	2.11e-05
76	12196	75	60	0	A_30_P01018981	chr7:13533925-13544525_F	-1.06894	-1.59528	9.86715	19.9367	0.000150288	0.000186114
77	52990	324	18	0	A_30_P01019053	chr2:35828611-35838083_R	-1.52522	-1.30055	5.73583	36.2106	8e-06	1.48e-05
78	53396	326	96	0	A_30_P01019072	chr9:65376063-65390480_R	-1.31602	-1.48208	6.54653	10.2313	0.00252546	0.00264036
79	1446	9	134	0	A_30_P01019146	chr2:128211990-128215223_R	-3.60547	-3.68169	6.87723	94.3133	4.34e-08	2.77e-07
80	6137	38	69	0	A_30_P01019152	chr3:145313275-145315057_F	-2.08865	-3.29671	8.0953	38.9913	5.45e-06	1.09e-05
81	12555	77	91	0	A_30_P01019163	chr5:123439974-123448354_F	-1.7615	-3.76843	7.17944	33.114	1.27e-05	2.17e-05
82	4211	26	111	0	A_30_P01019195	chr13:34693404-34717987_R	-3.52762	-4.38465	6.36045	85.4992	7.56e-08	4.14e-07
83	55327	338	59	0	A_30_P01019211	chr2:156213798-156216885_R	-1.42036	-1.30266	12.5511	23.7474	6.58e-05	8.85e-05
84	22978	141	18	0	A_30_P01019232	chr10:69679644-69682458_F	-1.35088	-1.06554	5.43619	28.5323	2.68e-05	4.08e-05
85	30122	184	110	0	A_30_P01019249	chr3:68867193-68876128_F	-1.09901	-1.7143	7.43968	32.3004	1.44e-05	2.42e-05
86	5862	36	122	0	A_30_P01019255	chr8:119732348-119749198_F	-1.39777	-1.03781	7.6033	57.1668	7.05e-07	2.14e-06
87	55934	342	10	0	A_30_P01019264	chr4:114627748-114632898_R	-1.02848	-1.20917	5.98379	12.9566	0.000992295	0.001079
88	14445	89	13	0	A_30_P01019267	chr4:136856064-136875614_R	-1.03739	-1.23593	6.03065	15.9916	0.000405864	0.000463372
89	24180	148	72	0	A_30_P01019307	chr4:88583425-88584070_R	-1.37989	-2.58037	7.00096	35.5936	8.74e-06	1.59e-05
90	11502	71	22	0	A_30_P01019328	chr3:36280098-36347798_R	-2.94488	-3.08289	5.23226	39.6482	4.99e-06	1.01e-05
91	49757	304	65	0	A_30_P01019382	chr8:129102060-129109035_R	-1.11	-1.11508	7.58804	23.9972	6.26e-05	8.47e-05
92	46920	287	16	0	A_30_P01019383	chr3:65729664-65731697_R	-2.18086	-2.56179	5.57297	53.3688	1.02e-06	2.86e-06
93	59780	365	84	0	A_30_P01019384	chr13:28551902-28975446_R	-2.83646	-4.16311	6.55715	52.4115	1.13e-06	3.08e-06
94	18063	111	23	0	A_30_P01019430	chr2:84422868-84429877_F	-1.03828	-1.20775	4.82034	19.6456	0.000160858	0.000197567
95	9663	59	151	0	A_30_P01019461	chr1:186560855-186563399_F	-1.35029	-1.33436	5.05484	15.0368	0.000530202	0.000595929
96	60617	370	101	0	A_30_P01019473	chr13:108548345-108679004_R	-2.42345	-3.13572	9.41425	131.87	6.39e-09	7e-08
97	3586	22	142	0	A_30_P01019476	chr6:31170350-31287353_F	-1.62481	-1.56309	5.36205	9.97035	0.00278414	0.00289617
98	37390	228	162	0	A_30_P01019505	chr16:34524589-34573439_R	-2.66439	-2.93198	5.42583	132.355	6.26e-09	6.91e-08
99	12685	78	57	0	A_30_P01019528	chr19:4994325-4994537_R	-2.25013	-2.09298	5.3836	69.0044	2.5e-07	9.86e-07
100	57640	352	76	0	A_30_P01019529	chr3:51890691-51891781_R	-2.08996	-2.224	6.79528	112.761	1.57e-08	1.32e-07
101	30253	185	77	0	A_30_P01019535	chr6:126768864-126769326_R	-2.03455	-1.30556	7.12659	48.7452	1.67e-06	4.18e-06
102	27959	171	79	0	A_30_P01019537	chr1:175653557-175671940_R	-3.10796	-3.88229	5.8554	48.111	1.79e-06	4.43e-06
103	54114	330	158	0	A_30_P01019540	chr4:124127144-124334840_R	-1.70132	-2.97164	6.94055	58.2061	6.39e-07	1.97e-06
104	54577	333	129	0	A_30_P01019561	chrX:148803114-148851243_F	-2.01461	-1.93225	5.90817	66.6638	3.03e-07	1.13e-06
105	52614	321	134	0	A_30_P01019571	chr6:83367433-83370986_R	-2.81889	-3.07571	5.53071	44.5112	2.71e-06	6.18e-06
106	42964	262	160	0	A_30_P01019611	chr7:82902248-82955248_F	-1.60939	-1.57645	6.70382	27.2141	3.39e-05	4.97e-05
107	26153	160	77	0	A_30_P01019621	chr16:43623581-43642715_F	-1.22231	-1.26609	8.94344	16.3507	0.000368162	0.000423445
108	36968	226	68	0	A_30_P01019626	chr2:94008913-94019798_R	-1.24325	-1.66324	5.36899	29.6093	2.23e-05	3.47e-05
109	5157	32	73	0	A_30_P01019670	chr12:110003268-110030953_R	-1.30537	-1.3472	6.37447	14.7779	0.000571226	0.000639061
110	19304	118	116	0	A_30_P01019688	chr6:83368261-83407280_F	-1.73161	-1.78866	5.1688	21.5553	0.000104379	0.000134396
111	33720	206	100	0	A_30_P01019747	chr19:4209657-4210475_R	-1.11766	-1.53007	5.30831	45.42	2.44e-06	5.65e-06
112	52333	320	17	0	A_30_P01019766	chr18:38398058-38409852_R	-3.05648	-1.91243	6.76502	82.7902	9.06e-08	4.7e-07
113	38057	233	9	0	A_30_P01019775	chr5:106351376-106352151_F	-1.08456	-1.24584	6.07693	19.9185	0.000150924	0.000186741
114	62076	379	84	0	A_30_P01019857	chr1:194659312-194661407_R	-1.85486	-2.10514	5.33505	19.7516	0.000156913	0.000193101
115	26234	160	158	0	A_30_P01019962	chr8:108153471-108159672_R	-1.38762	-1.41181	5.62418	27.8973	3e-05	4.48e-05
116	25559	156	139	0	A_30_P01020003	chr14:77511189-77522852_F	-1.07705	-2.0869	8.09801	16.9231	0.000316168	0.00036734
117	46442	284	30	0	A_30_P01020121	chr5:123439974-123448354_F	-1.87555	-3.81675	8.12469	42.7494	3.36e-06	7.31e-06
118	3058	19	106	0	A_30_P01020139	chr1:152001112-152012796_R	-1.32678	-1.03625	4.56438	10.052	0.00270001	0.00281472
119	24685	151	85	0	A_30_P01020161	chr13:108653722-108654406_R	-1.39936	-2.69663	9.19527	82.4146	9.3e-08	4.79e-07
120	52930	323	122	0	A_30_P01020166	chr2:35828611-35838083_R	-2.01265	-2.94453	6.26038	83.4253	8.68e-08	4.56e-07
121	12368	76	68	0	A_30_P01020168	chr14:70483555-70484159_F	-2.84167	-2.96438	5.94469	68.8219	2.54e-07	9.94e-07
122	32102	196	122	0	A_30_P01020186	chr13:28477490-28985604_R	-1.4933	-1.32126	4.6956	44.1122	2.84e-06	6.43e-06
123	27412	168	24	0	A_30_P01020189	chr13:28551902-28975446_R	-2.59986	-3.63126	5.686	50.0701	1.45e-06	3.72e-06
124	37233	228	5	0	A_30_P01020253	chr6:83368261-83407280_F	-1.49525	-1.27746	4.85934	17.0257	0.00030778	0.000358458
125	9659	59	147	0	A_30_P01020273	chr2:94046243-94070067_R	-3.61468	-3.73143	5.59492	79.1208	1.17e-07	5.58e-07
126	36765	225	29	0	A_30_P01020303	chr16:23992037-24001037_F	-1.15956	-1.97611	6.04964	27.3431	3.31e-05	4.87e-05
127	5669	35	93	0	A_30_P01020306	chr14:22267795-22319045_F	-1.11325	-2.75355	14.5686	105.772	2.26e-08	1.73e-07
128	51617	315	121	0	A_30_P01020315	chr9:13349094-13352732_F	-2.60191	-2.6939	5.7963	58.1671	6.41e-07	1.98e-06
129	53216	325	80	0	A_30_P01020334	chr13:23488256-23488626_F	-1.41648	-1.48387	4.96979	26.2632	4.04e-05	5.76e-05
130	4036	25	100	0	A_30_P01020364	chrX:11671249-11671715_R	-1.20242	-1.28183	5.39803	17.5543	0.000268464	0.000315887
131	12234	75	98	0	A_30_P01020384	chr18:32389815-32392082_F	-1.33979	-1.57668	9.47246	38.8747	5.53e-06	1.1e-05
132	40466	247	122	0	A_30_P01020390	chr3:68867193-68876128_F	-1.07182	-1.5766	8.65985	21.6353	0.000102571	0.000132225
133	27948	171	68	0	A_30_P01020428	chr14:78214602-78225827_R	-2.32289	-1.86353	5.2488	89.7386	5.75e-08	3.43e-07
134	42753	261	113	0	A_30_P01020431	chr3:51784862-51793999_F	-1.26701	-1.58181	5.23478	36.0704	8.16e-06	1.51e-05
135	37480	229	88	0	A_30_P01020532	chr7:134649844-134651551_F	-1.23627	-1.32144	5.58533	26.9711	3.54e-05	5.16e-05
136	34697	212	93	0	A_30_P01020627	chr3:87757295-87774970_F	-1.38205	-1.50076	13.4208	5.76687	0.0174865	0.017535
137	7647	47	103	0	A_30_P01020639	chr16:34559623-34560462_R	-1.9302	-2.79533	5.34891	26.5494	3.83e-05	5.49e-05
138	15492	95	76	0	A_30_P01020647	chr4:86267450-86277650_F	-1.10761	-1.55775	5.90914	15.3401	0.000486416	0.000549559
139	23787	146	7	0	A_30_P01020672	chrX:18734106-18744367_R	-2.23568	-2.87703	6.20038	84.613	8.02e-08	4.33e-07
140	11389	70	73	0	A_30_P01020686	chr16:43623581-43642715_F	-1.22556	-1.22641	8.35872	32.2389	1.45e-05	2.43e-05
141	62081	379	89	0	A_30_P01020714	chr5:75389503-75396250_R	-1.52484	-1.56128	8.4221	41.1966	4.08e-06	8.58e-06
142	50371	308	23	0	A_30_P01020730	chr12:85210777-85262127_R	-1.07334	-1.27557	5.78028	18.6182	0.000205761	0.000247266
143	51580	315	84	0	A_30_P01020745	chr17:74595885-74597555_R	-1.05997	-1.11632	5.9896	8.07856	0.005945	0.00604381
144	56461	345	45	0	A_30_P01020749	chr17:46989233-46990845_R	-1.33325	-1.21424	7.37036	31.3967	1.66e-05	2.72e-05
145	31065	190	69	0	A_30_P01020763	chr4:124127144-124334840_R	-1.86722	-3.48675	5.44064	89.2902	5.92e-08	3.47e-07
146	5920	37	16	0	A_30_P01020765	chr19:4991356-4993113_R	-3.98169	-3.98741	5.69123	212.662	3.96e-10	1.24e-08
147	33874	207	90	0	A_30_P01020767	chr4:21683562-21694350_F	-1.27031	-2.16587	6.58007	43.3033	3.14e-06	6.92e-06
148	50108	306	88	0	A_30_P01020771	chr6:86776350-86799379_R	-1.49004	-1.38134	7.81228	25.8594	4.36e-05	6.14e-05
149	37669	230	113	0	A_30_P01020783	XIST	-3.0859	-3.28717	6.89247	9.86005	0.00290271	0.0030159
150	49287	301	87	0	A_30_P01020791	chrX:100676170-100710920_F	-1.11854	-1.03689	5.10761	8.23628	0.0055596	0.00566393
151	45519	278	91	0	A_30_P01020815	chr13:108548345-108679004_R	-2.60703	-2.83078	7.61985	119.781	1.11e-08	1.04e-07
152	52260	319	108	0	A_30_P01020866	chr15:38630866-38640611_R	-1.75662	-1.39206	4.59604	37.0718	7.08e-06	1.34e-05
153	60600	370	84	0	A_30_P01020868	chr2:94017095-94019092_R	-1.12477	-1.22781	5.39169	23.7244	6.61e-05	8.89e-05
154	37159	227	95	0	A_30_P01020885	chr13:3497296-3500441_F	-2.29845	-2.7653	5.63315	221.929	3.09e-10	1.06e-08
155	9407	58	59	0	A_30_P01020903	chr9:65376063-65390480_R	-1.1095	-1.07434	5.2066	14.6104	0.000599756	0.000669599
156	10241	63	73	0	A_30_P01020912	chr10:3231337-3231802_F	-1.27879	-1.82037	5.81221	18.4255	0.000215731	0.000258034
157	9454	58	106	0	A_30_P01020914	chr17:22335458-22466521_R	-1.66392	-1.40395	6.03148	41.3419	4.01e-06	8.46e-06
158	14820	91	60	0	A_30_P01020928	chr16:84702353-84710928_R	-1.84668	-2.71517	6.56348	87.9328	6.45e-08	3.72e-07
159	41338	253	10	0	A_30_P01020946	chr2:94046243-94070067_R	-4.28382	-4.69398	5.36416	121.714	1.01e-08	9.85e-08
160	43907	268	119	0	A_30_P01020957	chr9:55786058-55797810_F	-2.30553	-2.0512	6.42206	76.9798	1.36e-07	6.3e-07
161	37633	230	77	0	A_30_P01020961	chr5:36969767-37087176_R	-1.81825	-1.50707	6.08242	41.1462	4.11e-06	8.62e-06
162	24157	148	49	0	A_30_P01020970	chr10:92238941-92283837_R	-1.151	-1.35865	4.65176	9.24631	0.00368075	0.00379343
163	26793	164	61	0	A_30_P01020996	chr15:96091428-96115684_R	-2.25928	-2.35064	7.28423	89.8433	5.72e-08	3.41e-07
164	21076	129	84	0	A_30_P01021044	chr5:91480533-91502237_R	-2.25852	-2.54355	5.7048	30.7499	1.84e-05	2.96e-05
165	11521	71	41	0	A_30_P01021084	chr18:38398058-38409852_R	-2.49311	-1.78975	6.01502	38.933	5.49e-06	1.1e-05
166	25798	158	50	0	A_30_P01021085	chr5:30550467-30559008_F	-1.24319	-1.1182	5.44059	41.7151	3.82e-06	8.15e-06
167	5844	36	104	0	A_30_P01021129	chr5:22890322-22939119_R	-1.93747	-2.12412	7.64512	16.4078	0.000362547	0.000417208
168	54960	336	20	0	A_30_P01021137	chr6:86776350-86799379_R	-1.29915	-1.06244	8.52591	26.0759	4.18e-05	5.93e-05
169	31777	194	125	0	A_30_P01021155	chr4:129380903-129390686_R	-1.74012	-3.80829	8.18171	193.793	6.83e-10	1.59e-08
170	59856	365	160	0	A_30_P01021185	chr6:112552041-112560067_R	-2.47231	-2.10265	6.52275	99.8779	3.14e-08	2.19e-07
171	56085	342	161	0	A_30_P01021201	chr19:54011403-54019143_R	-1.10818	-1.13229	6.11603	30.2884	1.99e-05	3.16e-05
172	40153	245	137	0	A_30_P01021227	chr12:110845020-110850870_R	-1.34819	-1.54083	4.44301	24.7796	5.36e-05	7.38e-05
173	23729	145	113	0	A_30_P01021250	chr3:90425270-90435820_F	-2.19039	-2.66415	6.19544	69.1212	2.48e-07	9.81e-07
174	45556	278	128	0	A_30_P01021263	chr8:72671462-72672533_F	-1.08479	-1.10948	8.65015	14.0429	0.000709531	0.000783895
175	62514	382	30	0	A_30_P01021284	chr3:127039311-127201919_R	-1.29811	-2.31969	6.34916	108.104	2e-08	1.58e-07
176	29952	183	104	0	A_30_P01021333	chr4:129376440-129391690_F	-1.14413	-1.39599	4.82245	24.3882	5.79e-05	7.9e-05
177	38805	237	101	0	A_30_P01021337	chr2:36112819-36114110_F	-1.51215	-1.50984	4.68902	19.4224	0.000169552	0.000207077
178	37686	230	130	0	A_30_P01021382	chr5:91480533-91502237_R	-2.4648	-2.79392	5.0058	52.0376	1.17e-06	3.17e-06
179	32938	201	138	0	A_30_P01021412	chr9:88581073-88614403_R	-1.72427	-2.32215	5.26626	38.3719	5.92e-06	1.16e-05
180	8039	50	3	0	A_30_P01021429	chr9:56910620-56919667_F	-1.57319	-1.16184	4.83747	21.7741	9.95e-05	0.000128639
181	6276	39	44	0	A_30_P01021442	chr10:83980790-83986015_R	-1.8395	-2.36551	5.69726	71.8798	2e-07	8.37e-07
182	32600	199	128	0	A_30_P01021447	chr1:175653557-175671940_R	-2.71171	-4.38805	5.76817	98.8637	3.32e-08	2.29e-07
183	52453	320	137	0	A_30_P01021461	chr2:119697845-119719245_F	-1.39684	-2.11205	8.60551	49.5821	1.52e-06	3.88e-06
184	8856	54	164	0	A_30_P01021486	chr10:66559716-66647841_F	-1.47863	-1.92427	6.6032	25.991	4.25e-05	6.02e-05
185	43841	268	53	0	A_30_P01021561	chr7:134643616-134651441_F	-1.00716	-1.12099	5.04084	17.7198	0.000257383	0.000303919
186	53736	328	108	0	A_30_P01021563	chr16:46384974-46391331_R	-1.93959	-2.77414	5.69973	32.7463	1.34e-05	2.27e-05
187	41839	256	19	0	A_30_P01021577	chr5:123439974-123448354_F	-1.65467	-3.17474	8.48072	41.4903	3.93e-06	8.35e-06
188	18162	111	122	0	A_30_P01021592	chr15:62090565-62091770_F	-1.15588	-1.23929	6.38577	20.5647	0.000130123	0.000163568
189	55272	338	4	0	A_30_P01021597	chr1:175654606-175672031_R	-2.57202	-3.5642	5.49603	33.993	1.11e-05	1.94e-05
190	2222	14	90	0	A_30_P01021603	chr6:112552041-112560067_R	-2.08109	-2.20775	6.28668	31.8925	1.53e-05	2.55e-05
191	28740	176	40	0	A_30_P01021608	chrX:102222494-102267068_R	-2.89653	-2.07483	10.9952	10.7039	0.00212483	0.00223388
192	17702	108	154	0	A_30_P01021609	chr13:49488457-49493732_R	-1.214	-1.57459	4.6922	33.6057	1.17e-05	2.03e-05
193	9179	56	159	0	A_30_P01021640	chr6:86776350-86799379_R	-1.48526	-1.29439	8.11935	25.1876	4.95e-05	6.87e-05
194	21549	132	65	0	A_30_P01021647	chrX:100688896-100701764_F	-1.25678	-1.42835	4.95102	17.5419	0.000269319	0.000316722
195	39120	239	88	0	A_30_P01021655	chr16:4585697-4594022_R	-1.46333	-1.17666	6.82531	11.5235	0.00159264	0.00168951
196	13539	83	91	0	A_30_P01021663	chr5:77084398-77086144_R	-1.8096	-2.2585	5.08243	31.9411	1.52e-05	2.53e-05
197	62625	382	141	0	A_30_P01021673	chr13:74971657-75025450_R	-1.42927	-1.24376	7.54485	27.9187	2.99e-05	4.47e-05
198	58339	356	119	0	A_30_P01021700	chrX:120300373-120302404_F	-1.13444	-1.19984	4.87006	9.99381	0.00275965	0.00287207
199	46186	282	102	0	A_30_P01021716	chr13:94180737-94182912_F	-2.08114	-2.29837	6.55791	73.3819	1.78e-07	7.7e-07
200	9016	55	160	0	A_30_P01021733	chr13:28537223-28539860_R	-1.59333	-1.19358	4.77648	36.3485	7.84e-06	1.46e-05
201	50648	309	136	0	A_30_P01021751	chr8:119732348-119749198_F	-1.34049	-1.03881	9.15298	33.1989	1.25e-05	2.14e-05
202	44396	271	116	0	A_30_P01021769	chr10:14888108-14978308_R	-1.0775	-1.09769	4.96801	10.2966	0.00246513	0.00257915
203	20346	125	10	0	A_30_P01021789	chr4:129376440-129391690_R	-1.91024	-1.79761	6.8712	24.0045	6.25e-05	8.46e-05
204	48381	296	1	0	A_30_P01021792	chr17:3346621-3347209_F	-2.20795	-2.31224	6.59963	51.4438	1.25e-06	3.32e-06
205	59544	364	12	0	A_30_P01021838	chr1:175654606-175672031_R	-2.24466	-2.11569	6.44677	11.7722	0.00146317	0.00155749
206	45636	279	44	0	A_30_P01021884	chr1:175653557-175671940_R	-2.30156	-2.1469	5.56885	15.8147	0.000426087	0.00048455
207	33414	204	122	0	A_30_P01021891	chr4:129380903-129390686_R	-1.40591	-3.58328	9.68479	163.338	1.85e-09	3.2e-08
208	61509	376	9	0	A_30_P01021897	chr3:35782698-35789932_R	-1.05786	-1.08868	5.07219	20.4977	0.000132119	0.000165772
209	7696	47	152	0	A_30_P01021918	chr5:92563184-92566678_R	-1.36046	-1.89949	6.14589	65.069	3.47e-07	1.25e-06
210	48715	298	7	0	A_30_P01021934	chr3:84609788-84618062_R	-1.50596	-1.76309	6.7375	34.2934	1.06e-05	1.87e-05
211	39044	239	12	0	A_30_P01021937	chr1:139822286-139822985_F	-2.45425	-2.12297	5.31241	45.9289	2.3e-06	5.4e-06
212	23145	142	21	0	A_30_P01021967	chr7:134595900-134610975_F	-1.04041	-1.03989	5.31862	16.8707	0.000320552	0.000372234
213	29399	180	43	0	A_30_P01021987	chr1:69555180-69555559_R	-1.11041	-1.22408	4.87748	15.7697	0.000431425	0.000490364
214	42921	262	117	0	A_30_P01021997	chr9:65647428-65677119_F	-1.12985	-1.48577	5.27187	27.7346	3.09e-05	4.59e-05
215	22654	139	22	0	A_30_P01021999	chr16:34559623-34560462_R	-2.46174	-1.92847	5.72996	29.5158	2.26e-05	3.52e-05
216	4203	26	103	0	A_30_P01022001	XIST	-3.15942	-3.54845	7.62988	9.60792	0.00319655	0.00331406
217	47634	291	74	0	A_30_P01022011	chr2:156213798-156216885_R	-1.63533	-1.56199	13.7641	40.9399	4.22e-06	8.81e-06
218	14497	89	65	0	A_30_P01022029	chr18:73863912-73864665_F	-1.14077	-1.04295	5.81225	14.2304	0.000670847	0.000743237
219	54481	333	33	0	A_30_P01022030	chr16:23992037-24001037_F	-1.0126	-1.21491	5.99095	11.4876	0.00161245	0.00170968
220	41153	251	153	0	A_30_P01022038	chr6:31233512-31241062_F	-2.54513	-2.40538	5.97083	18.5535	0.000209049	0.000250524
221	15336	94	84	0	A_30_P01022062	chr19:32911584-32911747_F	-1.14151	-1.09026	5.76545	16.7501	0.000330923	0.00038356
222	17422	107	38	0	A_30_P01022073	chr6:83367433-83370986_R	-2.81827	-2.95239	5.87941	100.221	3.08e-08	2.16e-07
223	39978	244	126	0	A_30_P01022099	chr17:3346621-3347209_F	-2.62512	-3.75407	5.99483	151.386	2.88e-09	4.17e-08
224	35067	214	135	0	A_30_P01022108	chr5:75389503-75396250_F	-1.2396	-1.1011	5.63873	17.0321	0.000307264	0.000358048
225	48719	298	11	0	A_30_P01022109	chr14:22267795-22319045_F	-1.1619	-2.8764	13.105	104.774	2.39e-08	1.8e-07
226	31875	195	59	0	A_30_P01022124	chr17:46972160-46997919_R	-1.2837	-1.12678	6.50649	13.4715	0.000844458	0.000924265
227	28969	177	105	0	A_30_P01022134	chr1:52507374-52514124_R	-2.43184	-3.18308	5.66093	19.9209	0.000150843	0.000186723
228	57944	354	52	0	A_30_P01022141	chr8:108153471-108159672_R	-1.03762	-1.07012	6.30951	15.4859	0.000466881	0.000528864
229	6299	39	67	0	A_30_P01022147	chr13:51256165-51256392_F	-1.19041	-1.57834	6.7137	16.9548	0.000313541	0.000364483
230	20396	125	60	0	A_30_P01022190	chr18:32389816-32394927_F	-1.40967	-1.67182	6.89739	16.2131	0.000382098	0.000437504
231	3814	24	42	0	A_30_P01022208	chr1:139795171-139796306_F	-1.51124	-1.77398	4.90811	41.5774	3.89e-06	8.28e-06
232	9885	61	45	0	A_30_P01022270	chr3:90425270-90435820_F	-2.7574	-3.55687	5.11616	43.6396	3.01e-06	6.72e-06
233	40615	248	107	0	A_30_P01022276	chr13:28947034-28949166_R	-1.66188	-4.14071	7.21956	47.8186	1.85e-06	4.56e-06
234	55194	337	90	0	A_30_P01022305	chr16:43623581-43642715_F	-1.06238	-1.06294	7.93187	12.1951	0.00127005	0.00135924
235	13576	83	128	0	A_30_P01022336	chr18:5119300-5181600_R	-1.75513	-1.44458	5.62156	20.2653	0.000139315	0.000173664
236	34289	210	13	0	A_30_P01022349	chr1:139806645-139809498_F	-1.93162	-1.8814	4.81673	54.0704	9.55e-07	2.7e-06
237	56718	346	138	0	A_30_P01022376	chr12:82457625-82476325_R	-1.81463	-2.02671	6.1981	63.4502	3.98e-07	1.37e-06
238	60556	370	40	0	A_30_P01022407	chr3:96074625-96086375_F	-1.01655	-1.23211	6.86689	10.5604	0.00223803	0.00234834
239	18355	112	151	0	A_30_P01022420	chr2:35828611-35838083_R	-1.78126	-2.91682	6.71171	126.385	8.16e-09	8.4e-08
240	47371	289	139	0	A_30_P01022447	chr6:5311375-5328075_F	-1.61634	-1.73676	5.23297	69.0928	2.49e-07	9.82e-07
241	4269	27	5	0	A_30_P01022478	chr13:3497296-3500441_F	-1.83807	-1.83441	4.69096	70.2486	2.27e-07	9.17e-07
242	8165	50	129	0	A_30_P01022502	chr4:124127144-124334840_R	-1.35803	-2.14263	6.34735	50.2231	1.42e-06	3.68e-06
243	41242	252	78	0	A_30_P01022541	chr17:85418489-85427364_F	-1.13161	-1.07544	7.60984	5.95029	0.0159333	0.0159885
244	6675	41	115	0	A_30_P01022545	chr2:84427252-84428277_R	-1.33033	-1.7194	8.02128	105.877	2.25e-08	1.73e-07
245	8238	51	38	0	A_30_P01022549	chr1:175705225-175717250_R	-2.17985	-1.92223	5.35817	5.68168	0.0182675	0.0183139
246	12828	79	36	0	A_30_P01022586	chr5:123440192-123451767_R	-1.74702	-2.60952	6.09007	81.64	9.8e-08	4.96e-07
247	52697	322	53	0	A_30_P01022593	chr6:129151512-129208737_R	-2.44433	-2.42946	7.41	97.7388	3.55e-08	2.4e-07
248	32510	199	38	0	A_30_P01022637	chr16:34559623-34560462_R	-1.72499	-1.8409	6.13953	94.4251	4.31e-08	2.76e-07
249	61587	376	87	0	A_30_P01022641	chr17:012941161-012944859	-1.26048	-1.9092	7.17997	12.3908	0.00119082	0.00127887
250	51316	313	148	0	A_30_P01022668	chr18:79286360-79304510_R	-1.61822	-3.1195	8.40683	29.3355	2.33e-05	3.61e-05
251	18558	114	26	0	A_30_P01022693	chr17:3198868-3394643_F	-1.85927	-1.77675	6.22429	42.5503	3.44e-06	7.45e-06
252	1979	13	11	0	A_30_P01022700	chr4:21683562-21694350_F	-1.31037	-1.95198	6.03238	20.5614	0.000130223	0.000163645
253	29988	183	140	0	A_30_P01022760	chr3:86827945-86886695_R	-4.18241	-2.48844	6.83787	80.9824	1.03e-07	5.09e-07
254	18516	113	148	0	A_30_P01022763	chr12:82457625-82476325_R	-2.60007	-3.33186	7.60546	56.7413	7.34e-07	2.21e-06
255	5238	32	154	0	A_30_P01022766	chr17:012941161-012944859	-1.14698	-1.83378	6.06117	16.3006	0.000373166	0.000428632
256	11400	70	84	0	A_30_P01022779	chr9:56391562-56392142_F	-1.3532	-1.27646	9.94936	20.9271	0.000119928	0.000152072
257	48648	297	104	0	A_30_P01022821	chr7:91558475-91733625_F	-2.94877	-4.66797	6.42968	13.7859	0.000766852	0.000843857
258	54789	335	13	0	A_30_P01022899	chr10:66574421-66575488_F	-1.15022	-2.02399	6.48673	32.2412	1.45e-05	2.43e-05
259	56771	347	27	0	A_30_P01022933	chr7:31993375-31999171_F	-1.53777	-1.57809	5.16923	43.0631	3.23e-06	7.08e-06
260	46858	286	118	0	A_30_P01022934	chr3:131128972-131163308_R	-1.26016	-2.37601	5.20797	67.4124	2.85e-07	1.08e-06
261	53602	327	138	0	A_30_P01022937	chr5:77188300-77205150_F	-1.21497	-2.30986	5.61975	44.8066	2.62e-06	6e-06
262	20194	124	22	0	A_30_P01023027	chr4:63810346-63810958_F	-1.42829	-1.49518	4.83021	22.7685	8.05e-05	0.000106211
263	25968	159	56	0	A_30_P01023098	chr17:12990484-13018375_F	-1.83547	-2.22818	6.43502	34.6767	1e-05	1.78e-05
264	56181	343	93	0	A_30_P01023109	chr17:13008796-13023201_F	-1.45657	-2.47157	5.66918	90.3043	5.55e-08	3.34e-07
265	61165	373	157	0	A_30_P01023130	chr15:32167516-32174417_R	-1.09427	-3.06941	6.49623	180.527	1.03e-09	2.17e-08
266	8079	50	43	0	A_30_P01023155	chr13:28490070-28492645_R	-2.50604	-2.16993	4.67351	59.2994	5.77e-07	1.82e-06
267	25483	156	63	0	A_30_P01023170	chr15:38639259-38639546_R	-2.02511	-2.45537	5.13313	50.3523	1.4e-06	3.64e-06
268	47670	291	110	0	A_30_P01023172	chrX:120976609-120977281_F	-1.17696	-1.19627	5.14534	15.5315	0.000460968	0.000522711
269	18402	113	34	0	A_30_P01023174	chr13:34027900-34052050_F	-1.20644	-2.82762	5.74195	135.066	5.57e-09	6.51e-08
270	43582	266	122	0	A_30_P01023205	chr3:35782698-35789748_R	-1.02223	-1.52982	6.7509	16.5524	0.000348771	0.000402314
271	15785	97	41	0	A_30_P01023220	chr10:3231337-3231802_F	-1.34131	-1.68984	6.38511	31.1312	1.73e-05	2.82e-05
272	55606	340	10	0	A_30_P01023229	chr2:94046243-94070067_R	-3.08389	-2.88834	5.55641	87.9975	6.43e-08	3.71e-07
273	33483	205	27	0	A_30_P01023231	chr13:94180737-94182912_F	-2.276	-2.3371	6.42516	64.8122	3.54e-07	1.26e-06
274	29565	181	45	0	A_30_P01023262	chr18:79286360-79304510_R	-1.42144	-2.61616	7.83843	36.8195	7.34e-06	1.38e-05
275	58464	357	80	0	A_30_P01023276	chr13:15947521-15999246_F	-2.89807	-3.38223	5.98083	37.4	6.77e-06	1.3e-05
276	51195	313	27	0	A_30_P01023285	chr9:68349343-68411643_F	-1.02305	-1.19615	9.12278	16.4652	0.000357	0.00041126
277	42532	260	56	0	A_30_P01023297	chr18:38776580-38841080_R	-1.01028	-1.92759	5.0377	33.7559	1.15e-05	2e-05
278	9928	61	88	0	A_30_P01023317	chr13:108548345-108679004_F	-1.19089	-1.70496	4.84013	21.9198	9.64e-05	0.000125134
279	9480	58	132	0	A_30_P01023338	chr1:175705225-175717250_R	-2.25314	-3.38064	5.05474	48.5207	1.71e-06	4.27e-06
280	42434	259	122	0	A_30_P01023344	chr2:119412770-119435110_R	-1.26572	-1.04058	8.86578	11.6726	0.00151351	0.0016087
281	36359	222	115	0	A_30_P01023370	chr1:139856545-139857204_F	-1.68359	-1.82981	5.05098	36.4576	7.72e-06	1.44e-05
282	2179	14	47	0	A_30_P01023375	chr9:13349094-13352732_F	-1.40215	-1.31353	5.09198	6.63759	0.0113826	0.0114591
283	48275	295	59	0	A_30_P01023385	chr15:38639259-38639546_R	-2.85269	-2.59574	5.96522	106.719	2.15e-08	1.67e-07
284	34197	209	85	0	A_30_P01023418	chr1:94077221-94091396_F	-2.30839	-2.60405	6.85197	75.3275	1.54e-07	6.89e-07
285	167	2	3	0	A_30_P01023440	chr2:128217275-128217972_R	-3.22552	-3.21919	6.1568	147.42	3.36e-09	4.61e-08
286	5140	32	56	0	A_30_P01023652	XIST	-2.98866	-3.52242	8.16317	8.29939	0.0054136	0.00552038
287	4600	29	8	0	A_30_P01023688	chr2:94008913-94019798_R	-1.49183	-1.67273	5.57178	47.2415	1.97e-06	4.81e-06
288	41993	257	9	0	A_30_P01023693	chr10:66640530-66644032_F	-1.65414	-2.18958	7.0971	46.5938	2.13e-06	5.08e-06
289	7195	44	143	0	A_30_P01023701	chr2:128137419-128141735_R	-3.56638	-4.62012	6.17243	91.296	5.22e-08	3.16e-07
290	46347	283	99	0	A_30_P01023783	chr13:28952570-28953234_R	-1.59898	-2.62214	5.82552	95.0089	4.17e-08	2.69e-07
291	38688	236	148	0	A_30_P01023785	chr2:128137419-128141735_R	-3.46774	-4.22259	6.70049	171.934	1.37e-09	2.62e-08
292	34525	211	85	0	A_30_P01023797	chr10:66627543-66629331_F	-1.547	-2.54576	10.2761	16.5624	0.00034784	0.000401347
293	33923	207	139	0	A_30_P01023811	chr3:65729664-65731697_R	-1.46882	-1.9121	4.85725	60.0743	5.38e-07	1.72e-06
294	40123	245	107	0	A_30_P01023831	chr7:91558475-91733625_F	-2.11126	-3.1683	6.76017	16.0148	0.0004033	0.000460566
295	26002	159	90	0	A_30_P01023832	chr18:36470130-36489110_R	-1.01711	-1.54829	7.28757	11.4361	0.00164131	0.00173944
296	8463	52	99	0	A_30_P01023835	chr18:54122285-54122917_F	-1.28237	-1.12475	5.16023	21.6452	0.000102352	0.00013202
297	48466	296	86	0	A_30_P01023863	chr12:52880692-52933444_R	-1.15757	-1.40058	7.25753	17.0086	0.000309158	0.000359966
298	47386	289	154	0	A_30_P01023886	chr14:78223544-78224961_R	-1.31838	-1.29849	5.01389	35.2533	9.18e-06	1.66e-05
299	30373	186	33	0	A_30_P01023941	chr5:77188300-77205150_F	-1.66982	-1.72613	4.73457	27.6036	3.16e-05	4.68e-05
300	99	1	99	0	A_30_P01023984	chr18:32389815-32392082_F	-1.19507	-1.5534	10.7015	28.4963	2.7e-05	4.1e-05
301	31616	193	128	0	A_30_P01024001	chr3:35782698-35789748_R	-1.34724	-1.52118	7.00837	15.3909	0.000479511	0.000542322
302	12079	74	107	0	A_30_P01024019	chr9:56910620-56919667_F	-1.25507	-1.61602	4.83997	10.6825	0.00214125	0.00225005
303	43495	266	35	0	A_30_P01024044	chr5:77239012-77271614_F	-1.52775	-1.85818	5.04453	34.3014	1.06e-05	1.87e-05
304	30696	188	28	0	A_30_P01024105	chr3:51804655-51805883_R	-2.07592	-2.82254	4.79083	39.9846	4.77e-06	9.75e-06
305	41986	257	2	0	A_30_P01024106	chr4:138657728-138687028_R	-1.19057	-1.64199	7.54463	53.6076	1e-06	2.8e-06
306	62240	380	84	0	A_30_P01024118	chr7:117140887-117152562_F	-1.33488	-1.08751	6.34094	22.3507	8.79e-05	0.000114967
307	52380	320	64	0	A_30_P01024125	chr17:87674225-87682154_R	-1.63134	-1.93585	5.87817	99.1707	3.27e-08	2.26e-07
308	44979	275	43	0	A_30_P01024163	chr1:175705225-175717250_R	-3.19612	-4.34137	7.25832	12.4695	0.00116061	0.00124982
309	5633	35	57	0	A_30_P01024164	chr10:33707021-33709881_R	-1.52733	-1.37501	5.09622	31.0919	1.74e-05	2.83e-05
310	10094	62	90	0	A_30_P01024165	chr11:58136882-58143829_R	-1.06547	-1.02412	6.28167	7.92387	0.00635357	0.00645614
311	43887	268	99	0	A_30_P01024167	chr9:56910620-56919495_F	-1.36723	-1.1926	5.30921	11.8802	0.00141078	0.00150393
312	38647	236	107	0	A_30_P01024183	chr3:90425270-90435820_F	-2.00231	-2.27947	5.34241	76.1802	1.44e-07	6.58e-07
313	8269	51	69	0	A_30_P01024215	chr13:94182877-94203852_F	-1.09306	-1.26318	6.64629	18.7148	0.000200966	0.000241972
314	36135	221	55	0	A_30_P01024233	chr5:36969767-37087176_R	-1.76078	-1.45376	6.96782	31.0896	1.74e-05	2.83e-05
315	7426	46	46	0	A_30_P01024242	chr4:21683562-21694344_F	-1.21176	-1.98186	6.31998	20.4968	0.000132144	0.000165772
316	58442	357	58	0	A_30_P01024256	chr16:23992037-24001037_F	-1.00602	-1.38624	5.84036	22.0814	9.31e-05	0.000121111
317	40813	249	141	0	A_30_P01024286	chr15:86038874-86039233_R	-1.42236	-1.79922	5.86579	28.7644	2.57e-05	3.94e-05
318	29121	178	93	0	A_30_P01024322	chr7:91558475-91733625_F	-2.5812	-4.43232	6.73265	18.1288	0.000232203	0.00027629
319	44207	270	91	0	A_30_P01024338	chr16:43623175-43624069_F	-1.34875	-1.24642	7.67523	32.7881	1.33e-05	2.26e-05
320	21614	132	130	0	A_30_P01024356	chr16:46384974-46391331_R	-2.17067	-2.31292	6.17422	134.554	5.69e-09	6.59e-08
321	19654	120	138	0	A_30_P01024432	BRN1-A	-1.85245	-2.29539	5.50642	34.2445	1.07e-05	1.88e-05
322	24202	148	94	0	A_30_P01024467	chr4:86267450-86277650_F	-1.25926	-1.64412	5.17096	21.0511	0.000116655	0.00014822
323	28311	173	103	0	A_30_P01024477	chr12:110003268-110030953_R	-1.33871	-1.38862	6.6563	16.7211	0.000333472	0.000386205
324	43306	265	10	0	A_30_P01024479	chr3:84609788-84618062_R	-1.53893	-1.92063	4.84183	27.6794	3.12e-05	4.63e-05
325	10413	64	81	0	A_30_P01024488	chr6:11996975-12037300_F	-1.76486	-1.48871	13.0751	81.8456	9.66e-08	4.92e-07
326	20938	128	110	0	A_30_P01024492	chr16:43623581-43642715_F	-1.15617	-1.02495	9.40785	19.4772	0.000167366	0.00020458
327	59057	361	17	0	A_30_P01024504	chr3:51804655-51805883_R	-2.22412	-1.58639	5.09892	46.3995	2.17e-06	5.16e-06
328	10505	65	9	0	A_30_P01024564	chr3:86827945-86886695_F	-1.52549	-1.09265	4.34354	17.7488	0.000255496	0.000302102
329	44335	271	55	0	A_30_P01024580	chr10:33709588-33712046_R	-1.62221	-1.79742	7.55173	44.3853	2.75e-06	6.25e-06
330	21225	130	69	0	A_30_P01024586	chr13:34693404-34717987_R	-3.25862	-4.13516	7.41807	95.4614	4.06e-08	2.64e-07
331	10187	63	19	0	A_30_P01024591	chr7:31993375-31999171_F	-1.22398	-1.09391	6.00383	31.2179	1.71e-05	2.79e-05
332	26509	162	105	0	A_30_P01024592	chrX:148720661-148763177_R	-1.36636	-1.10972	6.83418	16.3062	0.000372603	0.000428099
333	51256	313	88	0	A_30_P01024709	chr3:137742666-137744470_F	-1.896	-2.29255	4.91255	25.8691	4.35e-05	6.13e-05
334	34319	210	43	0	A_30_P01024742	chr1:69531191-69570566_R	-1.18731	-1.32139	4.93291	27.3544	3.3e-05	4.86e-05
335	17599	108	51	0	A_30_P01024765	chr6:112552041-112560067_R	-2.21368	-1.87651	6.08467	132.115	6.32e-09	6.95e-08
336	23807	146	27	0	A_30_P01024815	chr4:155585650-155608700_R	-1.26665	-1.67325	5.74369	39.589	5.03e-06	1.02e-05
337	35224	215	128	0	A_30_P01024868	chr2:94008913-94019798_R	-1.40111	-1.71503	5.23127	14.7968	0.00056811	0.000636067
338	44957	275	21	0	A_30_P01024889	chr6:83368261-83407280_R	-3.62103	-3.52462	8.15043	79.8438	1.11e-07	5.38e-07
339	36762	225	26	0	A_30_P01024904	chr1:52507332-52514490_R	-2.08386	-3.00541	10.4415	132.921	6.1e-09	6.81e-08
340	36830	225	94	0	A_30_P01024920	chrX:50400250-50410825_R	-1.09839	-1.29227	5.5065	9.28156	0.00362996	0.00374286
341	54500	333	52	0	A_30_P01024922	chr13:34693404-34717987_R	-3.62137	-5.0069	6.83625	110.125	1.8e-08	1.45e-07
342	5300	33	52	0	A_30_P01024930	BRN1-A	-1.97101	-1.84885	5.49654	29.1017	2.43e-05	3.75e-05
343	62691	383	43	0	A_30_P01024931	chr17:3346621-3347209_F	-2.11364	-3.43768	6.84392	114.754	1.42e-08	1.23e-07
344	17868	109	156	0	A_30_P01024932	chr6:90848183-90861277_R	-1.05451	-1.04457	5.24664	24.2544	5.95e-05	8.09e-05
345	33045	202	81	0	A_30_P01024939	chr6:28172545-28176170_R	-1.44557	-1.22267	4.82537	16.2116	0.000382263	0.000437577
346	55512	339	80	0	A_30_P01024960	chr5:73771801-73772662_F	-1.02362	-1.15238	5.25343	15.1628	0.00051148	0.000576305
347	46875	286	135	0	A_30_P01024972	chr17:3198868-3394643_R	-1.51649	-1.05109	5.01034	26.1843	4.1e-05	5.83e-05
348	49006	299	134	0	A_30_P01025000	chr4:155585650-155608700_R	-1.74415	-2.62501	5.63143	40.3349	4.56e-06	9.39e-06
349	45422	277	158	0	A_30_P01025007	chr9:55786058-55797810_F	-2.10317	-1.89903	5.77802	52.1834	1.16e-06	3.13e-06
350	54911	335	135	0	A_30_P01025096	chr7:88131123-88136898_R	-2.0873	-1.45072	6.65709	35.5302	8.82e-06	1.6e-05
351	3365	21	85	0	A_30_P01025112	chr10:120058696-120076196_R	-1.77136	-1.93869	4.68955	21.3177	0.000109966	0.000140714
352	46892	286	152	0	A_30_P01025116	chr10:66559716-66647841_F	-1.0429	-1.57023	5.22216	25.2769	4.87e-05	6.78e-05
353	5450	34	38	0	A_30_P01025122	chr6:31007184-31007725_R	-1.7428	-2.94635	7.5448	21.1842	0.000113259	0.000144459
354	47774	292	50	0	A_30_P01025159	chr6:129151512-129208737_R	-2.8839	-2.82743	7.33523	67.9222	2.73e-07	1.04e-06
355	43578	266	118	0	A_30_P01025227	chr2:104597982-104600748_R	-1.51634	-1.00588	11.9092	11.904	0.00139952	0.00149303
356	55162	337	58	0	A_30_P01025310	chr2:108456668-108532418_R	-1.86829	-1.45506	4.74091	67.2163	2.9e-07	1.09e-06
357	23285	142	161	0	A_30_P01025339	chr5:22890322-22939119_R	-1.95348	-2.0088	7.73702	43.782	2.96e-06	6.62e-06
358	8780	54	88	0	A_30_P01025394	chr7:134807861-134809001_R	-1.19975	-1.01533	5.55365	16.6035	0.00034405	0.000397714
359	1574	10	98	0	A_30_P01025433	chr5:92563184-92566678_R	-1.91684	-2.64944	6.56096	83.3159	8.74e-08	4.56e-07
360	15798	97	54	0	A_30_P01025584	chr1:74084292-74138492_R	-1.56624	-1.01477	5.56394	22.8679	7.89e-05	0.000104206
361	38498	235	122	0	A_30_P01025615	chr1:161992257-161992963_F	-1.06895	-1.8542	5.03223	34.5227	1.02e-05	1.82e-05
362	16841	103	113	0	A_30_P01025670	chr16:43623581-43642715_F	-1.28359	-1.38087	5.76334	44.9297	2.58e-06	5.93e-06
363	54000	330	44	0	A_30_P01025671	chr6:11994002-11997859_F	-1.4138	-1.13424	5.30584	14.4021	0.000637577	0.000709272
364	22034	135	58	0	A_30_P01025726	chr10:33709588-33712046_R	-1.39869	-1.4463	7.06042	39.5497	5.06e-06	1.02e-05
365	57942	354	50	0	A_30_P01025732	chr4:129376440-129391690_R	-2.01976	-2.22859	7.43988	20.5129	0.000131664	0.00016536
366	57212	349	140	0	A_30_P01025734	chr1:6199946-6200603_R	-1.76982	-1.83377	5.78323	67.7497	2.77e-07	1.06e-06
367	6858	42	134	0	A_30_P01025785	chr10:5950116-5958250_R	-1.04391	-1.76692	6.70311	30.7019	1.86e-05	2.98e-05
368	21624	132	140	0	A_30_P01025843	chr4:21683562-21694344_F	-1.19135	-1.93992	6.59056	45.7241	2.35e-06	5.48e-06
369	8586	53	58	0	A_30_P01025902	chr15:73227424-73257474_R	-1.21219	-1.42295	6.92534	21.9629	9.55e-05	0.000124087
370	27515	168	127	0	A_30_P01025921	chr10:83980790-83986015_R	-2.26155	-2.58484	6.91701	111.917	1.64e-08	1.36e-07
371	22989	141	29	0	A_30_P01025945	chr5:92563184-92566678_R	-1.54847	-1.9475	5.45271	62.6066	4.29e-07	1.45e-06
372	25982	159	70	0	A_30_P01025972	chr16:59557120-59602070_R	-1.43818	-1.45731	5.16718	14.0475	0.000708548	0.000783208
373	27869	170	153	0	A_30_P01026022	chr6:99472981-99484210_R	-1.76904	-2.00808	5.31062	54.0252	9.59e-07	2.7e-06
374	39586	242	62	0	A_30_P01026031	chr4:129380903-129390686_R	-1.66283	-3.01474	6.58133	82.1564	9.46e-08	4.86e-07
375	10118	62	114	0	A_30_P01026161	chr1:161992257-161992963_F	-1.02865	-1.39907	4.80363	17.1082	0.000301221	0.000351668
376	52282	319	130	0	A_30_P01026187	chr5:147538052-147546377_R	-1.56145	-1.68006	6.68725	10.8786	0.00199587	0.00210186
377	40373	247	29	0	A_30_P01026195	chr2:156213798-156216885_R	-1.58782	-1.50409	13.1672	35.0618	9.45e-06	1.7e-05
378	61640	376	140	0	A_30_P01026205	chr12:16833551-16901804_F	-1.52242	-1.13967	12.7366	33.1424	1.26e-05	2.16e-05
379	54189	331	69	0	A_30_P01026215	chr13:94182877-94203852_R	-1.35568	-1.46461	6.21477	32.6794	1.35e-05	2.29e-05
380	9014	55	158	0	A_30_P01026231	chr5:123440192-123451767_R	-1.3071	-1.96426	4.96468	38.9378	5.49e-06	1.1e-05
381	28592	175	56	0	A_30_P01026233	chr8:119739165-119739905_F	-1.13633	-1.02105	9.20041	32.3281	1.43e-05	2.41e-05
382	47217	288	149	0	A_30_P01026252	chr3:137736327-137752677_F	-1.35441	-1.21647	4.82827	50.4341	1.39e-06	3.62e-06
383	21507	132	23	0	A_30_P01026272	chr10:33707021-33709881_R	-2.53204	-2.00835	6.66968	61.2418	4.84e-07	1.58e-06
384	58495	357	111	0	A_30_P01026276	chr18:61809278-61825191_R	-1.27248	-1.38933	5.577	14.3964	0.000638645	0.000709915
385	29735	182	51	0	A_30_P01026284	chr13:108548345-108679004_R	-1.68181	-1.67643	5.67739	18.6056	0.000206394	0.000247821
386	2579	16	119	0	A_30_P01026288	chr6:83368261-83407280_R	-3.88356	-3.95046	9.2565	49.3576	1.56e-06	3.96e-06
387	53561	327	97	0	A_30_P01026400	chr3:127039311-127201919_R	-1.39163	-3.5009	6.94401	152.91	2.71e-09	4.02e-08
388	45377	277	113	0	A_30_P01026405	chr13:15947521-15999246_F	-2.73184	-3.63261	5.44358	81.9901	9.57e-08	4.9e-07
389	42556	260	80	0	A_30_P01026443	chr5:22801058-22939737_R	-1.2654	-1.90854	5.62639	44.9851	2.56e-06	5.9e-06
390	44641	273	33	0	A_30_P01026452	chr1:173254292-173257445_R	-1.29663	-1.16504	7.26305	33.6245	1.17e-05	2.03e-05
391	11381	70	65	0	A_30_P01026465	chr12:110003268-110030953_R	-1.06363	-1.1293	6.72536	12.5437	0.00113296	0.00122186
392	14058	86	118	0	A_30_P01026470	chr16:43635730-43639104_F	-1.71046	-1.50883	8.99855	26.5579	3.82e-05	5.49e-05
393	14669	90	73	0	A_30_P01026488	chr14:73729977-73751877_R	-1.75596	-1.79073	4.91558	45.7005	2.36e-06	5.49e-06
394	3070	19	118	0	A_30_P01026510	chr6:31170350-31287353_F	-1.92847	-2.29959	6.06807	27.0706	3.48e-05	5.08e-05
395	15442	95	26	0	A_30_P01026520	chr2:128211990-128215223_R	-3.78058	-4.01851	6.1458	168.274	1.56e-09	2.83e-08
396	43537	266	77	0	A_30_P01026565	chr4:129376440-129391690_R	-2.03104	-2.01983	5.34383	78.4664	1.22e-07	5.78e-07
397	39403	241	43	0	A_30_P01026572	chr1:139822286-139822985_F	-2.43775	-2.32418	5.82443	30.933	1.79e-05	2.89e-05
398	45575	278	147	0	A_30_P01026624	chr7:134595900-134610975_F	-1.38235	-1.18448	5.63587	43.5391	3.05e-06	6.78e-06
399	56199	343	111	0	A_30_P01026632	chr10:33707021-33709881_R	-2.33061	-2.26174	6.67625	61.2758	4.82e-07	1.58e-06
400	37027	226	127	0	A_30_P01026651	chr6:90848183-90861277_R	-1.10493	-1.18302	6.51506	27.7578	3.07e-05	4.57e-05
401	16116	99	44	0	A_30_P01026654	chr15:73227424-73257474_R	-1.10779	-1.25458	6.87501	18.6497	0.000204183	0.000245505
402	5712	35	136	0	A_30_P01026661	chr3:35782698-35789932_R	-1.25395	-1.035	5.17772	13.833	0.000755953	0.000832852
403	2057	13	89	0	A_30_P01026677	chr5:26333765-26338143_F	-1.00495	-2.34168	5.34981	34.7498	9.89e-06	1.77e-05
404	38831	237	127	0	A_30_P01026716	chr2:128142035-128142481_R	-3.07557	-3.78756	6.50606	110.328	1.78e-08	1.44e-07
405	40165	245	149	0	A_30_P01026790	chr6:83368261-83407280_R	-3.45858	-3.71478	7.06488	62.3205	4.4e-07	1.48e-06
406	44204	270	88	0	A_30_P01026867	chr19:4991356-4993113_R	-2.49192	-2.61891	5.01385	79.377	1.15e-07	5.5e-07
407	45793	280	37	0	A_30_P01026974	chr5:152006587-152008784_R	-1.4642	-1.9319	4.79166	14.0655	0.000704732	0.000779387
408	46696	285	120	0	A_30_P01026981	chr5:106351376-106352151_F	-1.02509	-1.46149	5.22649	19.1763	0.000179778	0.000218277
409	35106	215	10	0	A_30_P01026996	chr17:3206316-3208050_F	-1.17315	-1.21012	6.8931	10.8246	0.0020347	0.00214171
410	52065	318	77	0	A_30_P01027017	chr6:117329899-117516899_F	-1.10675	-1.00122	5.17326	23.9758	6.29e-05	8.5e-05
411	47383	289	151	0	A_30_P01027049	chr13:28760289-28977218_R	-1.25691	-2.1535	4.94336	45.7516	2.34e-06	5.47e-06
412	55916	341	156	0	A_30_P01027083	chr10:66627543-66629331_F	-1.70155	-2.77883	8.54205	35.7089	8.6e-06	1.57e-05
413	36196	221	116	0	A_30_P01027085	chr15:96111929-96114921_R	-1.7982	-1.88189	5.39872	87.4009	6.68e-08	3.83e-07
414	39218	240	22	0	A_30_P01027087	chr3:79069438-79073704_R	-1.1405	-1.17878	5.00988	9.33397	0.00355595	0.00367178
415	45656	279	64	0	A_30_P01027093	chr1:122655019-122660142_F	-1.14269	-1.3858	5.18159	9.12026	0.00386929	0.00397924
416	1944	12	140	0	A_30_P01027127	chr9:65647428-65677009_R	-1.0816	-1.02442	7.10093	9.43686	0.0034157	0.003532
417	51965	317	141	0	A_30_P01027135	chr5:22887983-22939658_R	-2.23622	-2.22156	7.58908	29.5331	2.26e-05	3.51e-05
418	43371	265	75	0	A_30_P01027140	chr17:13806767-13824342_R	-2.20783	-3.22397	7.63614	94.4345	4.31e-08	2.76e-07
419	40926	250	90	0	A_30_P01027162	chr12:52880692-52933444_R	-1.28447	-1.14897	7.08801	12.2961	0.0012284	0.00131727
420	34111	208	163	0	A_30_P01027187	chr13:78566508-78581785_F	-1.15742	-1.23081	4.88775	16.2134	0.000382069	0.000437504
421	13922	85	146	0	A_30_P01027216	chr6:83367433-83370986_R	-1.20171	-1.3113	6.07697	37.3488	6.81e-06	1.3e-05
422	38461	235	85	0	A_30_P01027223	chr2:94046243-94070067_R	-5.08272	-5.4383	5.96794	170.137	1.46e-09	2.73e-08
423	43956	269	4	0	A_30_P01027275	chr15:100909469-100910253_F	-1.88777	-2.59747	5.74673	133.132	6.05e-09	6.78e-08
424	4483	28	55	0	A_30_P01027286	chr4:21683562-21694344_F	-1.3264	-1.46242	6.15356	22.6236	8.3e-05	0.000109278
425	3559	22	115	0	A_30_P01027310	chrX:18734106-18744367_R	-2.29205	-2.82074	5.79234	60.3459	5.25e-07	1.69e-06
426	43901	268	113	0	A_30_P01027378	chr13:108653722-108654406_R	-1.5151	-2.67049	9.0298	68.5698	2.59e-07	1e-06
427	61321	374	149	0	A_30_P01027398	chr7:91558475-91733625_F	-2.32414	-3.58367	6.2448	21.1388	0.000114405	0.000145633
428	53080	324	108	0	A_30_P01027555	chr6:5311375-5328075_F	-1.8509	-1.6838	4.89264	68.5323	2.6e-07	1.01e-06
429	44892	274	120	0	A_30_P01027556	chr1:64686823-64728598_F	-3.05151	-3.2143	6.3438	26.4163	3.92e-05	5.61e-05
430	62487	382	3	0	A_30_P01027568	chr6:129151512-129208737_R	-2.19994	-2.37775	7.07127	43.1309	3.2e-06	7.05e-06
431	3576	22	132	0	A_30_P01027571	chr4:136856064-136875614_R	-1.06093	-1.47014	5.60564	12.5838	0.00111833	0.00120639
432	3582	22	138	0	A_30_P01027585	chr1:69531191-69570566_R	-1.39204	-1.8261	5.93806	40.5455	4.44e-06	9.17e-06
433	52459	320	143	0	A_30_P01027615	chr3:35783763-35784442_R	-1.00592	-1.2807	5.18063	35.914	8.35e-06	1.53e-05
434	2023	13	55	0	A_30_P01027623	chrX:18734106-18744367_R	-2.3475	-2.66411	5.92547	93.0862	4.68e-08	2.91e-07
435	36938	226	38	0	A_30_P01027624	chr17:22335458-22466521_R	-1.73361	-1.28573	6.47564	35.9383	8.32e-06	1.53e-05
436	10267	63	99	0	A_30_P01027687	chr6:40699474-40719122_F	-1.27812	-1.23571	4.96944	9.83195	0.00293384	0.00304679
437	27496	168	108	0	A_30_P01027689	chr9:88581073-88614403_R	-1.19819	-1.38512	6.12645	16.2762	0.00037563	0.000431006
438	25719	157	135	0	A_30_P01027743	chr2:128142035-128142481_R	-3.31335	-4.26462	6.19971	135.609	5.44e-09	6.43e-08
439	14239	87	135	0	A_30_P01027753	chr4:88583425-88584070_R	-1.32444	-2.32975	5.87276	48.542	1.71e-06	4.26e-06
440	33023	202	59	0	A_30_P01027827	chr2:128137419-128141735_R	-3.74266	-4.50116	6.95315	242.015	1.86e-10	8.06e-09
441	52721	322	77	0	A_30_P01027839	chr12:52950465-52950990_R	-4.06355	-2.88179	7.21208	20.4648	0.000133111	0.000166889
442	35431	217	7	0	A_30_P01027884	chr15:100909469-100910253_F	-1.90016	-2.20066	5.73795	129.996	6.94e-09	7.44e-08
443	46688	285	112	0	A_30_P01027901	chr12:50490638-50508093_F	-2.18627	-2.47361	5.32872	76.0441	1.46e-07	6.64e-07
444	4947	31	27	0	A_30_P01027945	chr9:55786058-55797810_F	-1.52326	-1.34773	5.35259	25.5568	4.61e-05	6.47e-05
445	30009	183	161	0	A_30_P01027959	chr13:34027900-34052050_F	-1.19867	-2.37437	6.52562	101.944	2.79e-08	2.02e-07
446	43115	263	147	0	A_30_P01027975	chr10:83980790-83986015_R	-1.92436	-1.98425	7.34972	66.2408	3.14e-07	1.16e-06
447	43068	263	100	0	A_30_P01027994	chr6:28172545-28176170_R	-1.66853	-1.5572	5.50551	44.0319	2.87e-06	6.47e-06
448	20186	124	14	0	A_30_P01028003	chrX:6950444-6952293_R	-1.57396	-1.31963	7.16638	16.5862	0.000345647	0.000399134
449	32859	201	59	0	A_30_P01028103	chr18:38398058-38409852_R	-2.85478	-1.9933	7.2633	80.1411	1.09e-07	5.32e-07
450	39608	242	84	0	A_30_P01028183	chr12:16833551-16901804_R	-1.07391	-1.07315	4.8289	21.2625	0.000111313	0.000142186
451	5083	31	163	0	A_30_P01028207	chr3:63673371-63703295_R	-1.46906	-1.08096	5.09656	20.6507	0.000127617	0.000160696
452	29223	179	31	0	A_30_P01028219	chr4:21683562-21694350_F	-1.29069	-1.67578	6.62124	33.9721	1.11e-05	1.94e-05
453	11105	68	117	0	A_30_P01028297	chr6:129151512-129208737_R	-2.22842	-2.2955	5.2131	65.6157	3.31e-07	1.2e-06
454	40942	250	106	0	A_30_P01028327	chr19:4994325-4994537_R	-1.53503	-1.68998	5.31143	73.4805	1.77e-07	7.65e-07
455	53099	324	127	0	A_30_P01028372	chr17:21787577-21828406_F	-1.18789	-1.04806	6.23072	19.1818	0.000179545	0.000218055
456	38015	232	131	0	A_30_P01028374	chr5:22890322-22939119_R	-2.15768	-2.12135	7.78255	38.0136	6.22e-06	1.21e-05
457	39075	239	43	0	A_30_P01028469	chr10:33709588-33712046_R	-1.94563	-1.83798	6.07526	71.6417	2.03e-07	8.49e-07
458	20538	126	38	0	A_30_P01028471	chr10:66640530-66644032_F	-1.51397	-2.24236	7.45259	20.9169	0.000120202	0.000152331
459	33680	206	60	0	A_30_P01028475	chr16:84707202-84707748_F	-1.40743	-1.95115	4.91838	28.476	2.71e-05	4.11e-05
460	10511	65	15	0	A_30_P01028501	chr9:121845920-121858120_F	-1.62201	-1.48316	6.2628	5.62978	0.0187633	0.0188066
461	11793	72	149	0	A_30_P01028555	chr16:34524589-34573439_R	-1.92458	-1.9946	5.10645	63.5918	3.93e-07	1.36e-06
462	52467	320	151	0	A_30_P01028570	BRN1-A	-1.20592	-1.17704	5.84051	34.05	1.1e-05	1.92e-05
463	38671	236	131	0	A_30_P01028601	chr14:65874977-65880202_R	-1.15265	-2.0325	6.78703	12.8746	0.00101854	0.00110505
464	7815	48	107	0	A_30_P01028658	chr13:9185198-9185778_F	-1.14747	-1.04851	4.24423	15.8389	0.000423256	0.000481456
465	1154	8	6	0	A_30_P01028727	chr13:28490070-28492645_R	-1.13586	-1.80098	5.11981	14.0018	0.000718344	0.000792825
466	54535	333	87	0	A_30_P01028742	chr10:18104309-18104881_F	-2.34993	-1.08936	5.84308	33.5164	1.19e-05	2.06e-05
467	23570	144	118	0	A_30_P01028762	chr16:84702353-84710928_F	-1.19089	-1.2508	4.59828	62.7407	4.24e-07	1.44e-06
468	53508	327	44	0	A_30_P01028771	chr13:78566508-78581785_F	-1.11868	-1.25803	4.84314	19.5844	0.00016319	0.000200038
469	56320	344	68	0	A_30_P01028837	chr2:127988295-128194920_R	-3.16302	-2.71495	6.27316	134.111	5.8e-09	6.62e-08
470	33189	203	61	0	A_30_P01028850	chr19:9060613-9060851_F	-1.53848	-1.55055	6.16602	39.9034	4.83e-06	9.83e-06
471	31385	192	61	0	A_30_P01028855	chr17:8718223-8949898_F	-1.71249	-2.14595	4.26213	21.2745	0.000111018	0.000141851
472	39719	243	31	0	A_30_P01028865	chr3:145313275-145315057_F	-2.21282	-3.42457	7.76511	33.4463	1.2e-05	2.08e-05
473	53290	325	154	0	A_30_P01028872	chr16:43635730-43639104_F	-1.03553	-1.22017	6.28236	18.593	0.000207032	0.00024845
474	25032	153	104	0	A_30_P01028877	chr5:123440192-123451767_F	-1.76016	-2.11799	5.77026	31.2507	1.7e-05	2.78e-05
475	26519	162	115	0	A_30_P01028896	chr5:75389503-75396250_R	-1.46118	-1.62767	5.89767	35.0527	9.46e-06	1.7e-05
476	1212	8	64	0	A_30_P01028912	chr16:46384974-46391331_R	-2.43305	-2.53513	7.06637	93.5151	4.56e-08	2.86e-07
477	18294	112	90	0	A_30_P01028919	chr6:129151512-129208737_R	-2.04731	-1.5303	5.55036	7.21606	0.00869604	0.00878096
478	24908	152	144	0	A_30_P01028930	chr19:54011403-54019143_R	-1.19607	-1.07333	7.14872	41.6863	3.84e-06	8.17e-06
479	20193	124	21	0	A_30_P01028933	chr6:31007184-31007725_R	-1.73322	-3.0404	7.43023	22.2238	9.03e-05	0.000117902
480	38652	236	112	0	A_30_P01028946	chr5:73771801-73772662_F	-1.48925	-1.47704	4.95716	27.2709	3.35e-05	4.92e-05
481	30962	189	130	0	A_30_P01028957	chr14:70483555-70484159_F	-2.53893	-2.60681	5.14049	90.2547	5.57e-08	3.34e-07
482	55548	339	116	0	A_30_P01028966	chr6:99472981-99484210_R	-2.06463	-1.58433	5.00256	16.4803	0.000355559	0.000409709
483	56722	346	142	0	A_30_P01029012	chr1:52507332-52514490_R	-2.21636	-3.00025	10.3623	59.3483	5.75e-07	1.82e-06
484	26536	162	132	0	A_30_P01029014	chr15:96111929-96114921_R	-1.25455	-1.20846	5.4662	20.3126	0.000137814	0.00017204
485	52666	322	22	0	A_30_P01029017	chr13:28947034-28949166_R	-1.51868	-1.73115	5.08474	11.8454	0.00142738	0.00152088
486	13404	82	120	0	A_30_P01029025	chr2:164739589-164745000_F	-1.05907	-1.0142	6.20348	25.3558	4.79e-05	6.7e-05
487	35699	218	111	0	A_30_P01029060	chr3:51890691-51891781_R	-2.20873	-2.37142	7.0913	135.651	5.43e-09	6.43e-08
488	24593	150	157	0	A_30_P01029091	chr8:129102060-129109035_R	-1.97747	-2.15007	6.24282	26.3246	3.99e-05	5.7e-05
489	13206	81	86	0	A_30_P01029170	chr7:19905465-19927866_R	-1.50324	-1.45077	4.9829	26.6466	3.76e-05	5.41e-05
490	54021	330	65	0	A_30_P01029173	chr2:128142035-128142481_R	-3.43589	-4.03437	6.57798	90.6304	5.44e-08	3.28e-07
491	28529	174	157	0	A_30_P01029174	chr13:28700385-28760363_R	-1.27578	-2.55003	6.36929	44.4546	2.73e-06	6.21e-06
492	53700	328	72	0	A_30_P01029194	chr18:46962676-46962824_F	-1.02836	-1.45251	5.10578	8.17609	0.00570313	0.00580199
493	14528	89	96	0	A_30_P01029218	chr4:124127144-124334840_R	-1.75134	-3.23131	6.72522	90.2835	5.56e-08	3.34e-07
494	48738	298	30	0	A_30_P01029222	chr3:86827945-86886695_R	-3.54594	-2.14501	6.35713	82.4697	9.26e-08	4.78e-07
495	50589	309	77	0	A_30_P01029294	chr13:94182877-94203852_F	-1.05095	-1.12991	7.08535	9.1634	0.00380354	0.00391533
496	26873	164	141	0	A_30_P01029296	chr5:122047900-122065325_F	-1.72095	-1.44229	5.67828	15.0329	0.000530792	0.000596283
497	53051	324	79	0	A_30_P01029305	chr5:22887983-22939658_R	-2.07275	-2.14405	7.88454	24.3643	5.82e-05	7.93e-05
498	42206	258	58	0	A_30_P01029325	chr13:28537223-28539860_R	-2.75342	-2.81131	5.31939	67.7475	2.77e-07	1.06e-06
499	33237	203	109	0	A_30_P01029383	chr2:127988295-128194920_R	-2.72715	-2.81192	6.03036	131.83	6.4e-09	7e-08
500	12754	78	126	0	A_30_P01029499	chr13:34027900-34052050_F	-1.16813	-2.82301	6.53063	198.801	5.88e-10	1.49e-08
501	23876	146	96	0	A_30_P01029607	chr2:78767440-78768949_F	-2.57939	-2.42332	6.70982	70.7008	2.19e-07	8.99e-07
502	37990	232	106	0	A_30_P01029608	chr18:79286360-79304510_R	-1.93307	-3.0742	6.59108	32.7943	1.33e-05	2.26e-05
503	34991	214	59	0	A_30_P01029632	chr16:59557120-59602070_R	-1.04918	-1.51675	6.24539	72.3616	1.92e-07	8.16e-07
504	17683	108	135	0	A_30_P01029649	chr12:85252300-85253597_R	-1.22344	-1.42693	8.6314	24.4415	5.73e-05	7.83e-05
505	36403	222	159	0	A_30_P01029718	chr1:52507374-52514124_R	-2.78775	-3.28422	5.46555	63.5103	3.96e-07	1.37e-06
506	42452	259	140	0	A_30_P01029722	chr13:41337973-41379821_R	-1.40002	-1.46052	6.2385	50.6894	1.35e-06	3.55e-06
507	47397	290	1	0	A_30_P01029746	chr14:115443612-115445950_F	-1.24091	-1.19841	12.0794	27.3597	3.3e-05	4.86e-05
508	32569	199	97	0	A_30_P01029774	chr3:51890691-51891781_R	-3.09653	-3.88468	6.39016	102.881	2.65e-08	1.94e-07
509	31357	192	33	0	A_30_P01029791	chr9:56910620-56919495_F	-1.43204	-1.38656	5.34936	25.0025	5.13e-05	7.1e-05
510	13972	86	32	0	A_30_P01029794	chr2:60581618-60589968_F	-1.2327	-1.46714	4.96517	16.4281	0.000360576	0.00041527
511	2766	17	142	0	A_30_P01029813	chr5:75389503-75396250_R	-1.28755	-1.30312	6.88251	15.2689	0.000496307	0.000560005
512	35418	216	158	0	A_30_P01029824	chr6:11996975-12037300_F	-1.66263	-1.35381	13.0668	59.3037	5.77e-07	1.82e-06
513	39535	242	11	0	A_30_P01029826	chr18:32389816-32394927_F	-1.54037	-1.86859	6.67062	21.7709	9.96e-05	0.000128691
514	53776	328	148	0	A_30_P01029836	chr5:92548501-92566401_F	-2.09583	-1.37236	8.5871	8.57864	0.00481894	0.00493019
515	31755	194	103	0	A_30_P01029893	chr1:95871175-95886625_F	-1.18096	-1.48897	7.17867	27.5229	3.21e-05	4.74e-05
516	10680	66	20	0	A_30_P01029898	chr2:128217275-128217972_R	-2.52512	-2.74872	7.06174	44.5368	2.7e-06	6.16e-06
517	14554	89	122	0	A_30_P01029936	chr1:52507374-52514124_R	-2.63771	-2.4774	5.78562	16.2518	0.000378123	0.000433666
518	26197	160	121	0	A_30_P01030000	chr19:54011403-54019143_R	-1.3215	-1.16976	6.59464	47.5549	1.91e-06	4.67e-06
519	42221	258	73	0	A_30_P01030041	chr13:23487906-23488198_F	-2.23869	-2.79452	5.62563	85.0115	7.81e-08	4.24e-07
520	8558	53	30	0	A_30_P01030084	chr10:66627543-66629331_F	-1.50257	-2.64133	6.98467	24.9189	5.22e-05	7.2e-05
521	38944	238	76	0	A_30_P01030119	chr17:22420025-22457650_R	-1.59082	-1.14683	7.68901	41.3078	4.02e-06	8.49e-06
522	2451	15	155	0	A_30_P01030135	chr6:34548561-34612216_F	-1.70991	-4.90076	7.72853	206.147	4.76e-10	1.33e-08
523	9842	61	2	0	A_30_P01030148	chr6:31233512-31241062_F	-1.98175	-2.0278	5.9688	56.0298	7.87e-07	2.33e-06
524	25160	154	68	0	A_30_P01030156	chr6:126766225-126771309_R	-1.22992	-1.18302	5.52005	28.7638	2.58e-05	3.94e-05
525	20187	124	15	0	A_30_P01030177	chr16:59556175-59603176_R	-1.01933	-1.34096	5.85183	27.3174	3.33e-05	4.89e-05
526	30894	189	62	0	A_30_P01030180	chr1:74084292-74138492_R	-2.32463	-2.00783	5.66386	54.7477	8.92e-07	2.56e-06
527	26139	160	63	0	A_30_P01030192	chr18:32389815-32392082_F	-1.29151	-1.57802	11.5737	43.9642	2.9e-06	6.51e-06
528	32137	196	157	0	A_30_P01030212	chr12:85252300-85253597_R	-1.06586	-1.69408	6.5137	29.3598	2.32e-05	3.6e-05
529	26130	160	54	0	A_30_P01030223	chr2:119697845-119719245_F	-1.10811	-2.01025	7.68282	40.9323	4.22e-06	8.81e-06
530	27301	167	77	0	A_30_P01030246	chr4:123572090-123581365_R	-1.31299	-1.80183	6.68272	31.3385	1.67e-05	2.74e-05
531	30726	188	58	0	A_30_P01030286	chr5:92548501-92566401_R	-1.68448	-2.26017	5.9424	44.2363	2.8e-06	6.35e-06
532	36352	222	108	0	A_30_P01030334	chr2:36112429-36112792_F	-1.04833	-1.3078	4.4459	19.2154	0.000178108	0.000216552
533	59388	363	20	0	A_30_P01030369	chr18:70400082-70404236_R	-3.07019	-3.16475	5.54705	58.3287	6.32e-07	1.96e-06
534	23264	142	140	0	A_30_P01030401	chr17:13008796-13023201_F	-1.49795	-1.67042	4.62855	7.86024	0.00653109	0.00662722
535	35276	216	16	0	A_30_P01030423	chr6:28172545-28176170_R	-1.48582	-1.33092	4.74916	18.6128	0.000206031	0.000247522
536	61642	376	142	0	A_30_P01030435	chr2:67836003-67836461_F	-1.01874	-1.61687	5.88536	15.1767	0.000509454	0.000574541
537	47076	288	8	0	A_30_P01030483	chr3:100363012-100369971_R	-1.04971	-1.04182	8.86257	13.2384	0.000907974	0.000991534
538	21299	130	143	0	A_30_P01030598	chr16:46384974-46391331_R	-1.99355	-2.63044	5.32452	94.6462	4.26e-08	2.74e-07
539	49157	300	121	0	A_30_P01030608	chr13:108577843-108679708_R	-1.59416	-1.94809	6.82426	38.5253	5.8e-06	1.14e-05
540	46392	283	144	0	A_30_P01030648	chr1:42689799-42749799_R	-1.75775	-1.81968	5.4459	18.308	0.000222088	0.000265077
541	53266	325	130	0	A_30_P01030657	chr17:22335458-22466521_R	-1.68402	-1.31211	5.92721	51.6367	1.22e-06	3.28e-06
542	52577	321	97	0	A_30_P01030682	chr5:77084398-77086144_R	-1.60222	-1.43726	4.69177	20.8097	0.000123125	0.000155581
543	28345	173	137	0	A_30_P01030684	chr17:87674225-87682154_R	-1.21717	-2.15292	5.09369	52.4666	1.12e-06	3.07e-06
544	24253	148	145	0	A_30_P01030743	chr13:94182877-94203852_R	-1.36653	-1.33054	5.30582	13.0435	0.000965341	0.00105127
545	32608	199	136	0	A_30_P01030781	chr15:83091086-83093818_R	-1.13335	-1.27082	5.02124	17.9667	0.000241824	0.000286735
546	27832	170	116	0	A_30_P01030785	chrX:6950444-6952293_R	-1.49352	-1.56071	6.69126	27.8771	3.01e-05	4.49e-05
547	55860	341	100	0	A_30_P01030791	chr9:113676535-113677163_F	-1.01403	-1.04322	7.03573	7.90276	0.00641182	0.00651229
548	6928	43	40	0	A_30_P01030798	chr13:15947521-15999246_F	-1.91864	-2.08743	5.69545	24.0202	6.23e-05	8.44e-05
549	13429	82	145	0	A_30_P01030803	XIST	-3.31434	-3.94238	6.59777	13.0795	0.000954456	0.00103994
550	60057	367	33	0	A_30_P01030815	chr18:61809278-61825191_R	-1.49601	-1.70939	5.49399	26.9028	3.59e-05	5.22e-05
551	17010	104	118	0	A_30_P01030819	chr5:123440192-123451767_F	-1.47958	-2.18937	6.15497	43.548	3.05e-06	6.78e-06
552	9677	60	1	0	A_30_P01030828	chr12:110845020-110850870_R	-1.73719	-1.49187	5.77736	37.2725	6.89e-06	1.31e-05
553	13545	83	97	0	A_30_P01030852	chr9:96947862-96967726_R	-1.01777	-1.10781	5.10846	12.2273	0.00125659	0.00134583
554	29181	178	153	0	A_30_P01030877	chr9:82991830-82999937_R	-1.22295	-1.28657	5.25276	13.7973	0.00076419	0.0008415
555	18275	112	71	0	A_30_P01030946	chr13:3497296-3500441_F	-3.0336	-4.43374	6.18882	282.405	7.47e-11	4.7e-09
556	56481	345	65	0	A_30_P01030969	chr1:175660642-175671878_R	-1.85	-2.00957	5.48219	23.0108	7.66e-05	0.00010146
557	16428	101	28	0	A_30_P01030979	chr10:120336296-120354471_R	-1.35133	-1.94284	6.15889	31.8558	1.54e-05	2.56e-05
558	55859	341	99	0	A_30_P01030990	chr4:123572090-123581365_R	-1.51001	-2.0246	6.12407	35.597	8.74e-06	1.59e-05
559	20003	122	159	0	A_30_P01031020	chr6:11996975-12037300_F	-1.71932	-1.44751	12.5553	81.5376	9.87e-08	4.98e-07
560	35844	219	92	0	A_30_P01031038	chr14:77511189-77522852_F	-1.0806	-2.02226	7.35172	21.6401	0.000102464	0.000132126
561	43247	264	115	0	A_30_P01031054	chr9:56911160-56911452_F	-1.05913	-1.10869	4.7298	16.4944	0.000354227	0.00040839
562	45666	279	74	0	A_30_P01031064	chr2:60581618-60589907_F	-1.22737	-1.4166	5.46026	27.0573	3.49e-05	5.09e-05
563	23071	141	111	0	A_30_P01031069	chr10:66559716-66647841_F	-1.4758	-2.06048	6.30832	35.5912	8.74e-06	1.59e-05
564	54410	332	126	0	A_30_P01031079	chr14:73746324-73749119_R	-1.41354	-2.46207	5.13741	43.4925	3.07e-06	6.8e-06
565	47003	287	99	0	A_30_P01031082	chr12:52886460-52888921_R	-1.11308	-1.49329	6.17453	11.0064	0.0019073	0.00201151
566	3372	21	92	0	A_30_P01031095	chr18:82862340-82875566_F	-1.20405	-1.41626	5.27587	16.2858	0.000374657	0.000430004
567	61477	375	141	0	A_30_P01031098	chr6:99472981-99484210_R	-1.0429	-1.25004	5.09222	9.80273	0.00296664	0.00308012
568	27683	169	131	0	A_30_P01031110	chr6:5311375-5328075_F	-1.89594	-2.60815	5.25692	135.268	5.52e-09	6.48e-08
569	30049	184	37	0	A_30_P01031145	chr1:52507332-52514490_R	-1.94247	-2.82307	10.8104	156.3	2.39e-09	3.71e-08
570	38793	237	89	0	A_30_P01031155	chr6:31170350-31287353_F	-2.66949	-2.93153	6.75877	96.5882	3.79e-08	2.51e-07
571	50233	307	49	0	A_30_P01031157	chr17:3198868-3394643_F	-1.56659	-1.6761	4.80623	55.1119	8.61e-07	2.5e-06
572	53075	324	103	0	A_30_P01031206	chr1:42689799-42749799_R	-1.38804	-1.43869	5.68	31.8157	1.55e-05	2.57e-05
573	51478	314	146	0	A_30_P01031208	chr3:146629425-146649125_F	-1.4443	-2.79464	6.15436	130.27	6.85e-09	7.39e-08
574	61622	376	122	0	A_30_P01031292	chr9:13349094-13352732_F	-2.70937	-2.78352	5.23604	87.0886	6.81e-08	3.88e-07
575	24939	153	11	0	A_30_P01031307	chr14:115443612-115445950_F	-1.17132	-1.13069	11.3049	23.1643	7.42e-05	9.86e-05
576	58736	359	24	0	A_30_P01031326	chr14:14688472-14747272_F	-1.70982	-1.1398	11.8759	62.8089	4.21e-07	1.43e-06
577	37076	227	12	0	A_30_P01031348	chr3:51804655-51805883_R	-2.52627	-2.65735	5.23138	86.8088	6.94e-08	3.93e-07
578	11785	72	141	0	A_30_P01031390	chr17:56687541-56694616_R	-1.01554	-1.08772	6.75903	8.324	0.00535788	0.00546741
579	61078	373	70	0	A_30_P01031404	chr5:35893909-35899497_R	-1.75831	-1.19148	5.30369	15.1052	0.000519933	0.00058484
580	46778	286	38	0	A_30_P01031414	chr3:146645022-146646977_F	-1.56738	-3.1212	5.75152	71.9829	1.98e-07	8.32e-07
581	11677	72	33	0	A_30_P01031432	chr13:108548345-108679004_R	-2.00956	-2.14095	5.98991	54.7031	8.96e-07	2.57e-06
582	56623	346	43	0	A_30_P01031510	chr13:56851404-56851796_R	-3.34176	-3.0545	4.95988	59.1848	5.83e-07	1.83e-06
583	52104	318	116	0	A_30_P01031515	chr12:70602812-70603402_F	-1.79439	-1.50201	6.29375	38.1283	6.12e-06	1.2e-05
584	40618	248	110	0	A_30_P01031516	chr7:89433125-89464275_R	-1.35304	-1.61822	4.83769	33.6509	1.17e-05	2.02e-05
585	6649	41	89	0	A_30_P01031526	chr1:175654606-175672031_R	-3.11562	-4.33028	6.02404	27.3122	3.33e-05	4.89e-05
586	6953	43	65	0	A_30_P01031548	chr13:28760289-28977218_R	-1.03643	-1.58497	4.73293	25.4765	4.68e-05	6.55e-05
587	7387	46	7	0	A_30_P01031572	chr8:74820025-74833350_F	-1.36012	-1.1065	14.6473	31.6842	1.58e-05	2.62e-05
588	8941	55	85	0	A_30_P01031631	chr8:85609155-85615170_F	-2.52611	-3.57529	5.55346	28.8019	2.56e-05	3.92e-05
589	3182	20	66	0	A_30_P01031633	chr10:120058696-120076196_R	-2.07121	-2.32664	4.64025	23.1735	7.4e-05	9.84e-05
590	60696	371	16	0	A_30_P01031644	chr13:28947034-28949166_R	-1.41036	-1.89038	7.44258	35.9542	8.3e-06	1.53e-05
591	30650	187	146	0	A_30_P01031653	chr5:92548501-92566401_R	-1.59892	-2.30242	5.40053	50.1785	1.43e-06	3.69e-06
592	31830	195	14	0	A_30_P01031660	chr4:136856064-136875614_R	-1.27773	-1.7741	5.73254	29.7469	2.18e-05	3.4e-05
593	10620	65	124	0	A_30_P01031663	chr8:129102060-129109035_R	-1.83342	-2.37448	6.56689	28.0582	2.91e-05	4.38e-05
594	4185	26	85	0	A_30_P01031694	chr13:23487906-23488198_F	-1.88198	-2.83972	4.98036	29.8366	2.14e-05	3.35e-05
595	27703	169	151	0	A_30_P01031718	chr3:85806420-85889300_R	-1.20143	-1.1898	6.27109	43.6783	3e-06	6.69e-06
596	15332	94	80	0	A_30_P01031735	chr3:146645022-146646977_F	-1.26887	-2.73191	5.97593	90.7545	5.4e-08	3.26e-07
597	28646	175	110	0	A_30_P01031770	chr18:70400082-70404236_R	-3.09105	-4.33601	5.4547	84.3239	8.17e-08	4.38e-07
598	31143	190	147	0	A_30_P01031862	chr3:131128972-131163308_R	-1.21792	-1.82184	4.74559	91.6679	5.1e-08	3.1e-07
599	59316	362	112	0	A_30_P01031866	chr5:75389503-75396250_R	-1.45833	-1.44953	6.87355	85.9671	7.33e-08	4.06e-07
600	55637	340	41	0	A_30_P01031881	chr13:56851404-56851796_R	-3.30048	-2.85701	5.83219	55.5702	8.23e-07	2.41e-06
601	24740	151	140	0	A_30_P01031893	chr4:86267450-86277650_F	-2.13408	-2.18558	5.49903	54.4279	9.21e-07	2.62e-06
602	35863	219	111	0	A_30_P01031894	chr5:123582742-123588117_R	-1.0603	-1.17835	9.6264	15.8105	0.000426589	0.000484993
603	60151	367	127	0	A_30_P01031958	chr19:19005109-19008657_R	-1.32713	-1.00395	4.84442	19.6735	0.000159808	0.000196391
604	53632	328	4	0	A_30_P01031998	chr10:83980790-83986015_R	-1.95843	-1.89237	7.17984	60.5589	5.14e-07	1.67e-06
605	14836	91	76	0	A_30_P01032024	chr5:147538052-147546377_R	-1.2755	-1.73646	6.1621	11.6643	0.0015178	0.00161287
606	41516	254	24	0	A_30_P01032042	chr3:137736327-137752677_F	-1.80542	-1.99778	4.83477	36.6864	7.48e-06	1.4e-05
607	55513	339	81	0	A_30_P01032058	chr19:40663924-40669352_F	-1.02878	-1.0421	4.93502	23.8328	6.47e-05	8.72e-05
608	19154	117	130	0	A_30_P01032068	chrX:50400250-50410825_R	-1.85501	-1.72203	7.68673	10.5803	0.00222191	0.00233255
609	1282	8	134	0	A_30_P01032080	chr18:70400082-70404236_R	-2.58678	-2.67186	5.75231	41.9229	3.72e-06	7.97e-06
610	28618	175	82	0	A_30_P01032081	chr3:36280098-36347798_R	-1.72158	-1.09105	7.85757	23.9046	6.38e-05	8.61e-05
611	47256	289	24	0	A_30_P01032120	chrX:50407969-50410370_R	-1.30211	-1.64105	6.85197	6.39865	0.0127674	0.0128324
612	31343	192	19	0	A_30_P01032122	chrX:148803114-148851243_F	-2.36547	-2.33156	5.46383	64.6939	3.58e-07	1.27e-06
613	59633	364	101	0	A_30_P01032124	chr7:66562376-66579519_R	-1.01847	-1.15024	5.71959	24.2557	5.94e-05	8.09e-05
614	30434	186	94	0	A_30_P01032125	chrX:100688896-100701764_F	-1.57581	-1.60045	4.73974	32.7764	1.33e-05	2.26e-05
615	61454	375	118	0	A_30_P01032133	chr5:91480533-91502237_R	-2.53608	-3.03442	5.48187	52.9246	1.07e-06	2.96e-06
616	8087	50	51	0	A_30_P01032149	chr14:73729977-73751877_R	-1.06721	-1.48156	5.38921	12.2756	0.00123672	0.00132587
617	34582	211	142	0	A_30_P01032159	chr12:50490638-50508093_F	-2.16756	-2.43391	4.65075	59.2894	5.78e-07	1.82e-06
618	21086	129	94	0	A_30_P01032162	chr16:29907604-29946602_R	-1.37398	-1.03535	6.9021	9.02607	0.00401754	0.00412877
619	23925	146	145	0	A_30_P01032196	chr16:84708695-84708806_F	-1.96558	-3.50621	6.60503	277.763	8.24e-11	4.9e-09
620	8632	53	104	0	A_30_P01032199	chr11:49932129-49938154_F	-1.11139	-1.41309	6.95997	26.9413	3.56e-05	5.18e-05
621	56669	346	89	0	A_30_P01032204	chr16:34524589-34573439_R	-2.77152	-2.30268	6.53845	5.90096	0.0163346	0.0163874
622	11469	70	153	0	A_30_P01032214	chr6:11996975-12037300_F	-1.56855	-1.28193	12.0051	52.9921	1.06e-06	2.94e-06
623	28431	174	59	0	A_30_P01032232	chr17:3198868-3394643_F	-2.68284	-3.9236	5.96125	260.141	1.21e-10	6.5e-09
624	29964	183	116	0	A_30_P01032237	chrX:148720661-148763177_F	-1.09387	-1.02244	5.98542	10.0029	0.00275022	0.00286295
625	18361	112	157	0	A_30_P01032252	chr9:71687805-71689542_R	-2.1468	-1.56594	5.82291	40.5422	4.44e-06	9.17e-06
626	15085	92	161	0	A_30_P01032267	chr16:46384974-46391331_R	-2.39498	-2.18494	5.85549	22.8497	7.92e-05	0.000104508
627	52445	320	129	0	A_30_P01032270	chr2:94008913-94019798_R	-1.67801	-1.99323	6.02374	43.2879	3.14e-06	6.93e-06
628	9428	58	80	0	A_30_P01032300	chr4:114627748-114632898_R	-1.04606	-1.18676	6.45408	13.7856	0.000766913	0.000843857
629	37419	229	27	0	A_30_P01032318	chr1:52507374-52514124_R	-2.14136	-2.3797	5.42328	93.9406	4.44e-08	2.82e-07
630	35702	218	114	0	A_30_P01032325	chr6:133054025-133069850_R	-2.69033	-1.75277	10.0646	45.7785	2.34e-06	5.47e-06
631	49004	299	132	0	A_30_P01032430	chr14:73729977-73751877_R	-1.18104	-1.96423	5.63377	12.2372	0.00125249	0.00134177
632	48104	294	52	0	A_30_P01032456	chr2:126501651-126510026_F	-1.06967	-1.4216	5.95277	16.5483	0.000349152	0.000402647
633	33504	205	48	0	A_30_P01032485	chr10:81615898-81616272_F	-1.49339	-1.97054	5.92354	68.6376	2.58e-07	1e-06
634	40974	250	138	0	A_30_P01032513	chr1:139806645-139809498_F	-1.20572	-1.09912	5.2089	13.2651	0.000900414	0.000983526
635	30703	188	35	0	A_30_P01032544	chr10:69669025-69686275_F	-1.53305	-1.01806	5.43486	24.1747	6.04e-05	8.2e-05
636	18894	116	34	0	A_30_P01032566	chr1:122655019-122660142_F	-1.18914	-1.02028	5.06068	7.28387	0.0084324	0.00852069
637	27020	165	124	0	A_30_P01032602	chr5:147538052-147546377_R	-1.46597	-1.97048	6.94995	12.0059	0.00135251	0.00144465
638	51116	312	112	0	A_30_P01032635	chrX:100688896-100701764_F	-1.28107	-1.54468	5.19857	26.1811	4.1e-05	5.83e-05
639	62119	379	127	0	A_30_P01032644	chr9:56910620-56919495_F	-1.81833	-1.22875	5.63671	21.1264	0.000114719	0.000145936
640	5865	36	125	0	A_30_P01032657	chr9:65647428-65677009_R	-1.25855	-1.16959	6.26547	10.2115	0.00254408	0.00265791
641	58693	358	145	0	A_30_P01032667	chr10:83980790-83986015_R	-2.34499	-2.64258	6.76533	129.925	6.96e-09	7.45e-08
642	59561	364	29	0	A_30_P01032681	chr17:7002731-7032535_R	-1.58321	-1.14739	5.69826	67.9475	2.73e-07	1.04e-06
643	43924	268	136	0	A_30_P01032715	chr16:34524589-34573439_R	-1.50852	-1.70967	5.64926	60.5799	5.14e-07	1.67e-06
644	48303	295	87	0	A_30_P01032720	chr15:96091428-96115684_R	-1.6072	-1.50295	7.51469	61.427	4.76e-07	1.57e-06
645	38695	236	155	0	A_30_P01032767	chr9:88575075-88611650_R	-1.16181	-1.29016	6.35252	20.3018	0.000138156	0.000172318
646	49138	300	102	0	A_30_P01032803	chr3:131128972-131163308_R	-1.59171	-2.15979	5.76485	56.5231	7.5e-07	2.25e-06
647	24840	152	76	0	A_30_P01032821	chr17:87674225-87682154_R	-1.94558	-2.88596	5.42679	99.5325	3.2e-08	2.22e-07
648	31316	191	156	0	A_30_P01032841	chr13:65360846-65362134_F	-1.47436	-3.27931	6.56211	137.409	5.04e-09	6.16e-08
649	25527	156	107	0	A_30_P01032886	chr15:73227424-73257474_R	-1.19526	-1.47111	7.33548	9.89417	0.00286541	0.00297928
650	43891	268	103	0	A_30_P01032945	XIST	-3.16812	-3.62368	7.1564	9.33783	0.00355058	0.00366797
651	50287	307	103	0	A_30_P01032963	chr12:110845020-110850870_R	-1.60502	-1.56637	7.37226	6.1944	0.0141088	0.0141675
652	56665	346	85	0	A_30_P01032973	chr3:126989696-127112471_R	-1.2051	-1.7349	4.84839	43.384	3.11e-06	6.88e-06
653	13561	83	113	0	A_30_P01033009	chr4:21683562-21694344_F	-1.23514	-1.58184	5.91856	26.8282	3.64e-05	5.27e-05
654	34712	212	108	0	A_30_P01033039	chr2:128211990-128215223_R	-4.01725	-4.78681	8.85272	208.253	4.48e-10	1.31e-08
655	8000	49	128	0	A_30_P01033049	chr10:66640530-66644032_F	-1.54824	-2.11022	6.50002	34.6109	1.01e-05	1.8e-05
656	18762	115	66	0	A_30_P01033082	chr1:139822286-139822985_F	-2.73471	-3.05914	5.32482	77.0311	1.36e-07	6.3e-07
657	20630	126	130	0	A_30_P01033086	chr6:129151512-129208737_R	-2.70825	-2.94846	6.52571	46.5336	2.14e-06	5.11e-06
658	19777	121	97	0	A_30_P01033093	chrX:6950444-6952293_R	-1.68359	-1.47932	7.51433	32.4298	1.41e-05	2.37e-05
659	44790	274	18	0	A_30_P01033124	chr3:146629425-146649125_F	-1.47007	-2.30332	6.78164	30.1145	2.05e-05	3.23e-05
660	44406	271	126	0	A_30_P01033133	chr14:115443612-115445950_F	-1.39819	-1.31074	11.6919	21.4513	0.000106781	0.000136958
661	61382	375	46	0	A_30_P01033153	chr6:28161665-28189840_F	-1.41138	-1.35699	5.75853	24.9963	5.14e-05	7.1e-05
662	51471	314	139	0	A_30_P01033227	chr16:84702353-84710928_F	-1.33658	-1.14041	4.96425	7.53542	0.00753256	0.00762207
663	5096	32	12	0	A_30_P01033228	chr9:88575075-88611650_R	-1.14293	-1.16132	5.92662	11.9774	0.00136547	0.00145742
664	39086	239	54	0	A_30_P01033229	chr3:87757295-87774970_F	-1.31991	-1.29176	10.8339	4.93351	0.0271979	0.0271979
665	21905	134	93	0	A_30_P01033266	chr13:15947521-15999246_F	-2.49469	-3.12845	5.4181	91.9538	5.01e-08	3.08e-07
666	33928	207	144	0	A_30_P01033272	chr13:41337973-41379821_R	-1.02931	-1.25238	5.2818	18.4349	0.000215233	0.00025758
667	11180	69	28	0	A_30_P01033281	chr16:84707202-84707748_F	-1.76365	-1.91788	4.86383	30.0039	2.08e-05	3.27e-05
668	52739	322	95	0	A_30_P01033289	chr13:78566508-78581785_F	-1.65897	-1.04684	4.53739	18.3901	0.000217621	0.000260007
669	29756	182	72	0	A_30_P01033297	chr3:131128972-131163308_R	-1.64006	-3.07331	5.55613	162.808	1.89e-09	3.22e-08
670	32094	196	114	0	A_30_P01033320	chr7:134595900-134610975_F	-1.29067	-1.46127	5.76115	23.0593	7.58e-05	0.000100506
671	28018	171	138	0	A_30_P01033329	chr6:11994002-11997859_F	-1.81309	-1.41409	5.10399	24.9233	5.21e-05	7.2e-05
672	39274	240	78	0	A_30_P01033359	chr15:73227424-73257474_R	-1.06856	-1.37613	7.8291	17.5919	0.000265898	0.000313123
673	42665	261	25	0	A_30_P01033371	chr1:139856545-139857204_F	-1.69854	-1.98988	4.15035	26.9934	3.53e-05	5.14e-05
674	23659	145	43	0	A_30_P01033374	chr15:38639259-38639546_R	-2.02747	-2.71095	5.57052	45.9114	2.3e-06	5.41e-06
675	31332	192	8	0	A_30_P01033445	chr6:28161665-28189840_R	-1.28204	-1.14364	4.64795	26.2229	4.07e-05	5.79e-05
676	62776	383	128	0	A_30_P01033460	chr1:6199946-6200603_R	-1.14651	-1.6451	5.93838	20.4925	0.000132275	0.000165888
677	60775	371	95	0	A_30_P01033491	chrX:6790023-6896433_R	-1.11756	-1.17268	5.9987	7.87653	0.00648509	0.00658209
678	47330	289	98	0	A_30_P01033574	chr3:146645022-146646977_F	-1.30054	-2.46873	5.90549	92.4356	4.87e-08	3.01e-07
679	18562	114	30	0	A_30_P01033622	chr2:35828611-35838083_R	-1.18155	-2.08543	5.6933	42.6799	3.39e-06	7.36e-06
680	30137	184	125	0	A_30_P01033624	chr16:29907604-29946602_R	-1.51905	-1.23295	6.22229	10.3158	0.00244777	0.0025616
681	10265	63	97	0	A_30_P01033668	chr11:49933305-49934805_F	-1.5601	-1.5204	7.41615	13.5866	0.000815024	0.000894076
682	22982	141	22	0	A_51_P100289	NM_020493	-1.87012	-1.87551	12.2048	56.7836	7.31e-07	2.2e-06	Srf
683	30114	184	102	0	A_51_P100625	NM_133996	-1.1139	-1.70024	5.35566	50.2106	1.42e-06	3.68e-06	Apon
684	34628	212	24	0	A_51_P101137	NM_146025	-2.60739	-3.6014	7.38128	204.53	4.98e-10	1.34e-08	Samd14
685	38902	238	34	0	A_51_P101460	NM_023842	-1.61592	-1.18284	11.3045	7.02799	0.00947903	0.0095627	Dsp
686	16458	101	58	0	A_51_P102421	NM_019952	-1.63842	-1.76641	6.24815	76.3044	1.43e-07	6.55e-07	Clcf1
687	9463	58	115	0	A_51_P102911	NM_010450	-2.29766	-1.65786	5.66074	7.88619	0.006458	0.00655612	Hoxa11
688	42979	263	11	0	A_51_P103254	NM_201518	-2.42491	-2.18816	6.48157	51.2939	1.27e-06	3.37e-06	Flrt2
689	55382	338	114	0	A_51_P103780	NM_145512	-1.01083	-2.48595	10.2943	27.7093	3.1e-05	4.61e-05	Sft2d2
690	35501	217	77	0	A_51_P103850	NM_010181	-2.88348	-2.99219	7.25457	25.8702	4.35e-05	6.13e-05	Fbn2
691	61710	377	46	0	A_51_P104418	NM_022019	-3.36114	-4.27257	8.32904	113.326	1.53e-08	1.28e-07	Dusp10
692	4666	29	74	0	A_51_P104430	NM_053201	-1.3518	-1.36977	6.36776	4.93605	0.0271599	0.0271662	Magee1
693	15771	97	27	0	A_51_P104891	NM_027652	-1.57484	-2.35185	10.5999	30.1757	2.03e-05	3.21e-05	Ept1
694	27621	169	69	0	A_51_P105068	NM_027990	-2.93446	-6.11251	7.64767	163.141	1.86e-09	3.21e-08	Lypd6b
695	51342	314	10	0	A_51_P105263	NM_201355	-1.22218	-1.37198	7.54193	68.5838	2.59e-07	1e-06	Nat14
696	35834	219	82	0	A_51_P105380	NM_029733	-1.44469	-1.08848	4.9785	21.4955	0.000105752	0.000135842	2010005H15Rik
697	36719	224	147	0	A_51_P106259	NM_133926	-1.23322	-2.02304	6.87041	16.2944	0.00037379	0.000429122	Camk1
698	59672	364	140	0	A_51_P106488	NM_001085371	-2.03384	-3.81005	10.4657	49.7282	1.5e-06	3.83e-06	Speg
699	35636	218	48	0	A_51_P108183	NM_022322	-1.83109	-2.79978	4.65896	37.6127	6.57e-06	1.27e-05	Tnmd
700	52648	322	4	0	A_51_P108581	NM_177078	-2.03067	-1.11439	7.63108	25.5347	4.63e-05	6.49e-05	Adrbk2
701	39287	240	91	0	A_51_P108978	NM_016969	-1.71489	-2.18081	11.2744	108.574	1.95e-08	1.55e-07	Myadm
702	14761	91	1	0	A_51_P109050	NM_023824	-1.75361	-1.62866	8.98228	56.0887	7.82e-07	2.32e-06	Paqr4
703	26628	163	60	0	A_51_P109295	NM_053128	-1.1394	-1.73389	4.309	21.8107	9.87e-05	0.000127775	Pcdhb3
704	23062	141	102	0	A_51_P109369	NM_026346	-2.84229	-5.22992	7.74736	139.055	4.7e-09	5.87e-08	Fbxo32
705	11593	71	113	0	A_51_P109840	NM_011707	-3.05225	-3.61541	5.6515	39.4251	5.14e-06	1.04e-05	Vtn
706	43357	265	61	0	A_51_P110888	NM_028994	-1.38553	-1.60258	7.94888	46.0546	2.26e-06	5.34e-06	Pck2
707	45394	277	130	0	A_51_P111669	NM_177346	-1.61226	-2.49898	4.25371	12.9057	0.0010085	0.00109498	Gpr149
708	46799	286	59	0	A_51_P111962	NM_001141922	-1.68604	-2.63228	5.07254	71.5717	2.04e-07	8.51e-07	Bean1
709	62605	382	121	0	A_51_P112308	NM_026931	-4.2613	-6.27232	9.43562	81.4553	9.93e-08	4.98e-07	1810011O10Rik
710	2903	18	115	0	A_51_P112817	NM_024264	-1.56713	-2.18151	5.52068	31.1058	1.74e-05	2.83e-05	Cyp27a1
711	25684	157	100	0	A_51_P113195	NM_178924	-1.02649	-1.463	5.05209	17.808	0.000251692	0.000297765	Upk1b
712	36754	225	18	0	A_51_P114062	NM_019681	-1.99738	-1.38177	8.5949	105.943	2.24e-08	1.73e-07	Ncs1
713	27865	170	149	0	A_51_P114456	NM_025617	-1.95023	-2.6184	5.07577	25.7651	4.43e-05	6.24e-05	Tceanc2
714	30865	189	33	0	A_51_P114462	NM_011332	-1.04023	-1.80069	6.14372	22.5823	8.37e-05	0.000110067	Ccl17
715	61175	374	3	0	A_51_P114826	NM_019707	-2.56504	-3.68297	7.42522	57.5695	6.79e-07	2.07e-06	Cdh13
716	23658	145	42	0	A_51_P115178	NM_172604	-1.39794	-2.52061	6.53903	151.264	2.89e-09	4.17e-08	Scara3
717	8948	55	92	0	A_51_P115326	NM_011512	-1.2058	-1.39377	13.8255	57.735	6.68e-07	2.04e-06	Surf4
718	23905	146	125	0	A_51_P115374	NM_028370	-1.45515	-1.00277	6.48548	24.7043	5.44e-05	7.48e-05	Pot1b
719	3823	24	51	0	A_51_P115471	ENSMUST00000089450	-1.59905	-2.3088	7.65774	14.3793	0.000641889	0.000713156	Apol8
720	10392	64	60	0	A_51_P115666	NM_134087	-1.48584	-1.82497	10.5299	10.5486	0.00224771	0.00235792	Fam83h
721	38467	235	91	0	A_51_P115738	NM_053248	-1.91091	-3.47592	6.86921	104.193	2.47e-08	1.83e-07	Slc5a5
722	29628	181	108	0	A_51_P116601	NM_172447	-1.32367	-1.06675	8.47838	10.6241	0.00218693	0.00229638	A330021E22Rik
723	32853	201	53	0	A_51_P116651	NM_019759	-2.18985	-3.04872	4.65421	50.248	1.42e-06	3.68e-06	Dpt
724	23215	142	91	0	A_51_P116687	NM_025851	-1.44022	-1.21825	7.25688	68.8308	2.54e-07	9.94e-07	1700010I14Rik
725	54951	336	11	0	A_51_P116755	NM_026056	-2.57167	-2.29482	5.92288	40.6333	4.39e-06	9.08e-06	Cap2
726	21907	134	95	0	A_51_P117087	NM_027398	-1.05572	-1.77755	4.94327	29.8595	2.14e-05	3.34e-05	Kcnip1
727	20570	126	70	0	A_51_P117226	ENSMUST00000049389	-2.17061	-2.31686	9.55776	21.84	9.81e-05	0.000127083	Zdhhc2
728	10641	65	145	0	A_51_P119358	NM_029305	-1.49094	-2.83151	6.38401	14.3241	0.000652458	0.000723787	1700003F12Rik
729	29443	180	87	0	A_51_P120066	NR_033222	-1.36564	-1.51918	8.35923	19.515	0.000165881	0.00020305	9330151L19Rik
730	41189	252	25	0	A_51_P120830	NM_019471	-4.71459	-4.97744	6.22322	119.414	1.13e-08	1.05e-07	Mmp10
731	38303	234	91	0	A_51_P121179	NM_173395	-1.01666	-2.65037	7.23014	37.8693	6.34e-06	1.23e-05	Fam132b
732	35571	217	147	0	A_51_P121302	NM_029431	-2.50139	-2.27792	9.05489	54.8059	8.87e-07	2.56e-06	Them4
733	61058	373	50	0	A_51_P122582	NM_144915	-1.10916	-1.3106	8.54828	17.5155	0.000271145	0.00031861	Daglb
734	40252	246	72	0	A_51_P123262	NM_029530	-3.67897	-4.99692	4.20338	64.7171	3.57e-07	1.27e-06	Lamp5
735	10246	63	78	0	A_51_P123676	NM_177340	-2.27635	-4.74303	6.84264	59.7987	5.51e-07	1.75e-06	Synpo
736	17475	107	91	0	A_51_P124748	NM_009368	-1.68381	-4.27383	8.5616	47.534	1.91e-06	4.67e-06	Tgfb3
737	6208	38	140	0	A_51_P126437	NM_007930	-1.78923	-1.67632	12.8348	37.8658	6.34e-06	1.23e-05	Enc1
738	9404	58	56	0	A_51_P126626	NM_145459	-1.24552	-3.27619	6.7274	27.9492	2.97e-05	4.45e-05	Zfp503
739	57555	351	155	0	A_51_P127681	NM_013885	-1.04496	-1.11014	13.5332	26.4785	3.88e-05	5.56e-05	Clic4
740	14063	86	123	0	A_51_P128667	NM_011838	-2.026	-2.70317	7.67403	50.0344	1.45e-06	3.74e-06	Lynx1
741	59678	364	146	0	A_51_P128987	NM_008012	-1.26454	-2.18897	12.5641	31.9023	1.53e-05	2.55e-05	Akr1b8
742	56529	345	113	0	A_51_P129012	NM_009735	-1.4319	-3.1573	13.2671	34.2714	1.06e-05	1.87e-05	B2m
743	53607	327	143	0	A_51_P129100	NM_153055	-1.37434	-1.24762	9.80958	32.5633	1.38e-05	2.33e-05	Sec63
744	50222	307	38	0	A_51_P129360	NM_008970	-1.67049	-1.77765	5.52709	40.9076	4.24e-06	8.83e-06	Pthlh
745	29888	183	40	0	A_51_P129866	NM_001080930	-1.76274	-2.87744	10.6074	125.219	8.61e-09	8.65e-08	Atxn1l
746	22162	136	22	0	A_51_P130332	NM_028306	-1.86764	-1.91291	6.69773	67.9356	2.73e-07	1.04e-06	Hspa12b
747	24876	152	112	0	A_51_P130475	NM_009523	-2.26196	-5.47535	7.57188	97.3862	3.62e-08	2.43e-07	Wnt4
748	3299	21	19	0	A_51_P130666	NM_134079	-1.02104	-2.74148	13.7809	116.243	1.32e-08	1.17e-07	Adk
749	13102	80	146	0	A_51_P131164	NM_027728	-1.41003	-3.3531	6.34419	163.389	1.85e-09	3.2e-08	Enkur
750	35481	217	57	0	A_51_P131408	NM_013749	-2.63722	-4.41633	13.1835	182.618	9.66e-10	2.09e-08	Tnfrsf12a
751	34411	210	135	0	A_51_P131800	NM_007806	-1.10443	-1.58459	10.8288	9.85148	0.00291216	0.00302499	Cyba
752	18119	111	79	0	A_51_P132388	NM_011785	-1.12804	-1.70076	7.05606	15.6221	0.000449454	0.000510188	Akt3
753	29922	183	74	0	A_51_P133638	NR_030776	-1.34478	-1.24142	6.31276	38.1323	6.12e-06	1.2e-05	3110021A11Rik
754	43343	265	47	0	A_51_P134627	NM_178283	-1.14164	-1.4756	8.43803	10.036	0.0027163	0.00283034	Asb13
755	36420	223	12	0	A_51_P136303	NM_134127	-1.96822	-3.21899	5.16874	28.2972	2.79e-05	4.22e-05	Cyp4f15
756	25833	158	85	0	A_51_P136355	NM_025331	-3.49798	-5.08993	10.5745	82.601	9.18e-08	4.75e-07	Gng11
757	40303	246	123	0	A_51_P137029	NM_019588	-4.02945	-2.90311	7.81124	83.9614	8.37e-08	4.45e-07	Plce1
758	42009	257	25	0	A_51_P137094	NM_015772	-3.2209	-4.28547	9.24907	70.3771	2.25e-07	9.11e-07	Sall2
759	23581	144	129	0	A_51_P137388	NM_146090	-2.79151	-2.24239	9.94696	26.8734	3.61e-05	5.24e-05	Zadh2
760	7680	47	136	0	A_51_P139678	NM_009264	-4.78883	-5.60002	7.64074	244.227	1.76e-10	7.92e-09	Sprr1a
761	27771	170	55	0	A_51_P140237	NM_010212	-1.82968	-4.64632	10.8882	118.422	1.19e-08	1.09e-07	Fhl2
762	14864	91	104	0	A_51_P142107	NM_008057	-1.24355	-2.58583	7.40145	65.3222	3.39e-07	1.23e-06	Fzd7
763	41823	256	3	0	A_51_P142153	NM_001040397	-2.34289	-4.91317	7.74745	80.0041	1.1e-07	5.33e-07	Filip1l
764	58093	355	37	0	A_51_P142164	NM_030201	-1.4832	-1.40414	6.48226	25.341	4.81e-05	6.71e-05	Hspa13
765	51399	314	67	0	A_51_P142175	NM_021295	-1.11976	-1.07049	8.2905	25.2442	4.9e-05	6.82e-05	Lancl1
766	55820	341	60	0	A_51_P142515	NM_133738	-3.77385	-4.2916	7.16394	49.0396	1.62e-06	4.08e-06	Antxr2
767	40235	246	55	0	A_51_P142744	NM_172294	-1.73915	-2.45153	12.2423	29.4322	2.3e-05	3.56e-05	Sulf1
768	28525	174	153	0	A_51_P142896	NM_007652	-2.85747	-2.83577	10.486	98.6346	3.37e-08	2.31e-07	Cd59a
769	59828	365	132	0	A_51_P143951	NM_007495	-1.68395	-2.51597	5.37036	92.9018	4.73e-08	2.94e-07	Astn1
770	56409	344	157	0	A_51_P144319	NM_207654	-3.08821	-5.32593	9.53221	81.8119	9.69e-08	4.92e-07	Efna5
771	28232	173	24	0	A_51_P144349	NM_172442	-2.89101	-4.79144	10.0407	125.819	8.37e-09	8.5e-08	Dtx4
772	29941	183	93	0	A_51_P144957	NM_146140	-2.38417	-1.47388	8.78663	20.3988	0.000135127	0.000169074	Tram1l1
773	30490	186	150	0	A_51_P145132	NM_010779	-1.02299	-1.00858	4.6734	10.119	0.00263314	0.00274765	Mcpt4
774	33242	203	114	0	A_51_P145220	NM_008691	-3.59059	-5.70804	8.21105	40.0521	4.73e-06	9.68e-06	Nefm
775	37851	231	131	0	A_51_P146223	NM_001033131	-2.85728	-2.33742	8.40671	18.7697	0.000198299	0.000238894	Krtdap
776	11380	70	64	0	A_51_P146560	NM_018857	-1.08046	-1.23491	11.0655	6.23393	0.0138368	0.0139008	Msln
777	7133	44	81	0	A_51_P146633	ENSMUST00000143791	-1.39866	-1.87321	8.90541	31.2923	1.69e-05	2.76e-05	Bicc1
778	9172	56	152	0	A_51_P146760	NM_053145	-2.93488	-3.30489	4.72279	47.0163	2.03e-06	4.9e-06	Pcdhb20
779	9302	57	118	0	A_51_P148037	NM_177364	-2.48902	-3.19309	8.13012	107.612	2.05e-08	1.61e-07	Sh3pxd2b
780	56512	345	96	0	A_51_P148684	NM_175006	-2.16548	-1.99327	6.54312	61.3961	4.77e-07	1.57e-06	Pou6f2
781	4090	25	154	0	A_51_P149455	NM_007381	-1.35568	-2.12977	10.189	20.9188	0.000120153	0.000152313	Acadl
782	45021	275	85	0	A_51_P149699	NM_013534	-2.04227	-3.16653	9.76127	66.6322	3.04e-07	1.13e-06	Leprel2
783	22029	135	53	0	A_51_P151182	NM_011940	-3.02725	-7.1754	7.61015	40.3288	4.57e-06	9.39e-06	Ifi202b
784	15975	98	67	0	A_51_P152797	XR_105719	-1.2123	-1.19453	7.42182	25.4996	4.66e-05	6.53e-05
785	15183	93	95	0	A_51_P152990	NM_011825	-3.5187	-7.239	7.3647	30.6588	1.87e-05	3e-05	Grem2
786	30782	188	114	0	A_51_P153053	NM_020561	-1.66915	-2.91958	8.56798	22.1043	9.27e-05	0.000120591	Smpdl3a
787	45463	278	35	0	A_51_P153423	NM_001081416	-2.63272	-1.4277	8.85465	37.8249	6.38e-06	1.24e-05	Fndc1
788	3835	24	63	0	A_51_P155085	NM_172477	-1.50724	-1.66817	12.0507	56.7843	7.31e-07	2.2e-06	Dennd2a
789	56254	344	2	0	A_51_P155152	NM_020332	-1.78361	-1.85659	10.1653	13.5392	0.000827004	0.000906531	Ank
790	25732	157	148	0	A_51_P155313	NM_010362	-1.78987	-3.76607	13.1541	55.2373	8.5e-07	2.48e-06	Gsto1
791	41653	254	161	0	A_51_P155843	NM_001162884	-2.08225	-2.02555	8.27147	72.7526	1.87e-07	7.98e-07	Igsf10
792	54732	334	120	0	A_51_P156144	NM_001005232	-3.48833	-3.87033	5.67058	73.9481	1.7e-07	7.46e-07	Dbx1
793	47306	289	74	0	A_51_P156274	NM_010736	-2.11018	-2.7468	10.1686	176.103	1.19e-09	2.39e-08	Ltbr
794	61638	376	138	0	A_51_P156857	NM_134133	-1.24343	-1.44355	10.5616	30.8174	1.82e-05	2.94e-05	Smim3
795	47620	291	60	0	A_51_P157042	NM_010217	-1.18756	-3.33103	14.1948	48.3705	1.74e-06	4.32e-06	Ctgf
796	54050	330	94	0	A_51_P157083	NM_008086	-2.52914	-2.4798	7.85267	41.2939	4.03e-06	8.5e-06	Gas1
797	60090	367	66	0	A_51_P157255	NM_008304	-2.73093	-3.36728	9.44232	54.5756	9.08e-07	2.6e-06	Sdc2
798	25923	159	11	0	A_51_P157953	NM_026138	-1.97682	-3.84077	7.22196	221.191	3.15e-10	1.08e-08	Soga3
799	7776	48	68	0	A_51_P157982	NM_029930	-2.37087	-3.39856	9.01302	78.5626	1.22e-07	5.75e-07	Fam115a
800	58449	357	65	0	A_51_P158814	AK081212	-1.85775	-1.3797	7.60334	41.2571	4.05e-06	8.52e-06	Marveld1
801	44655	273	47	0	A_51_P159453	NM_009252	-1.46189	-1.18348	4.58844	21.4847	0.000106004	0.000136085	Serpina3n
802	24056	147	112	0	A_51_P159565	NM_001033329	-1.29311	-2.47314	6.7696	114.998	1.4e-08	1.22e-07	Arhgef9
803	31134	190	138	0	A_51_P159711	NM_053070	-1.06533	-1.30382	9.97734	12.7165	0.00107144	0.00115984	Car7
804	19594	120	78	0	A_51_P160439	NM_174848	-1.31551	-2.10986	9.90203	70.4587	2.23e-07	9.09e-07	Crybg3
805	5795	36	55	0	A_51_P160544	NM_021474	-1.25804	-1.78214	12.3767	33.8351	1.13e-05	1.98e-05	Efemp2
806	29047	178	19	0	A_51_P160673	NM_021487	-2.33341	-2.82564	6.67145	37.5768	6.6e-06	1.27e-05	Kcne1l
807	58574	358	26	0	A_51_P160824	NM_139001	-2.40012	-3.32827	7.14396	28.6563	2.62e-05	4e-05	Cspg4
808	4715	29	123	0	A_51_P160913	NM_008209	-2.04215	-2.71395	5.09057	31.5375	1.62e-05	2.67e-05	Mr1
809	58618	358	70	0	A_51_P161037	NM_001099637	-1.29465	-1.27491	8.51415	31.7768	1.56e-05	2.59e-05	Cep170
810	24092	147	148	0	A_51_P161086	NM_008908	-1.53932	-1.11338	13.3971	74.0529	1.69e-07	7.41e-07	Ppic
811	26989	165	93	0	A_51_P161207	NM_011265	-1.0228	-1.16998	6.14619	17.0298	0.000307447	0.000358166	Rfx3
812	31264	191	104	0	A_51_P161248	NM_009130	-1.67644	-1.72314	7.7854	37.5932	6.59e-06	1.27e-05	Scg3
813	36249	222	5	0	A_51_P161257	NM_028474	-1.48919	-1.61055	4.38174	30.2955	1.99e-05	3.16e-05	Ptchd4
814	1841	12	37	0	A_51_P163444	NM_025821	-1.18051	-1.99108	13.132	30.7689	1.84e-05	2.95e-05	Carhsp1
815	28335	173	127	0	A_51_P164296	NM_021475	-1.55683	-1.04873	4.592	12.7122	0.00107291	0.00116114	Adamdec1
816	38635	236	95	0	A_51_P165504	NM_007855	-3.65187	-7.83724	8.13748	344.286	2.32e-11	2.7e-09	Twist2
817	1419	9	107	0	A_51_P167292	NM_009892	-2.52166	-2.16508	7.99003	10.6623	0.00215694	0.00226569	Chil3
818	7439	46	59	0	A_51_P167527	NM_008524	-5.8626	-6.60609	6.92419	61.7675	4.62e-07	1.53e-06	Lum
819	30933	189	101	0	A_51_P168613	NM_001004363	-2.21724	-3.58655	7.03325	52.877	1.08e-06	2.97e-06	Nuak1
820	70	1	70	0	A_51_P168695	NM_175171	-2.34345	-2.26337	8.65493	179.025	1.08e-09	2.25e-08	Mast4
821	48216	294	164	0	A_51_P169745	NM_011653	-1.28903	-1.86625	16.1939	74.7163	1.61e-07	7.13e-07	Tuba1a
822	27214	166	154	0	A_51_P170178	NM_146184	-1.2125	-1.16307	5.38516	7.70385	0.0069925	0.00708549	B3gnt8
823	25170	154	78	0	A_51_P170911	NM_019651	-2.97832	-2.72128	8.63772	58.1186	6.44e-07	1.98e-06	Ptpn9
824	53350	326	50	0	A_51_P171075	NM_009969	-3.17831	-2.6237	4.84575	68.8093	2.54e-07	9.94e-07	Csf2
825	14973	92	49	0	A_51_P171107	NM_026239	-2.16181	-1.24413	8.73703	11.1957	0.00178439	0.00188463	Tmem35
826	19010	116	150	0	A_51_P171288	NM_008130	-2.50266	-2.41913	11.0907	136.03	5.34e-09	6.39e-08	Gli3
827	54259	331	139	0	A_51_P171772	NM_021399	-2.14078	-2.94985	7.26576	28.3235	2.78e-05	4.21e-05	Bcl11b
828	51366	314	34	0	A_51_P172853	NM_009841	-1.29672	-2.02016	6.41281	14.4869	0.000621859	0.000692673	Cd14
829	2101	13	133	0	A_51_P173224	NM_001031811	-1.96807	-2.14926	5.20492	41.9699	3.7e-06	7.93e-06	Kcnh8
830	41321	252	157	0	A_51_P173622	NM_011202	-1.05974	-1.20583	13.9846	47.486	1.92e-06	4.69e-06	Ptpn11
831	59719	365	23	0	A_51_P173692	NM_177250	-3.95738	-3.1478	6.03919	103.344	2.58e-08	1.9e-07	Lingo4
832	39739	243	51	0	A_51_P173709	NM_022420	-2.04787	-2.2972	10.0195	36.2811	7.92e-06	1.47e-05	Gprc5b
833	14884	91	124	0	A_51_P174961	NM_007972	-1.46842	-1.44987	4.41596	20.54	0.000130856	0.000164393	F10
834	48547	297	3	0	A_51_P175424	NM_011797	-2.08037	-4.32198	9.81829	50.3385	1.4e-06	3.65e-06	Car14
835	15131	93	43	0	A_51_P176377	NM_013918	-1.3119	-2.04627	8.93337	21.3654	0.000108817	0.000139449	Usp25
836	43550	266	90	0	A_51_P176783	NM_001033474	-1.55303	-1.29501	12.2518	40.6911	4.36e-06	9.03e-06	Atxn7l3b
837	44625	273	17	0	A_51_P176797	NM_172397	-1.61517	-1.8848	7.1274	76.1929	1.44e-07	6.58e-07	Limd2
838	46561	284	149	0	A_51_P176912	NM_139145	-1.20963	-1.50496	7.46919	22.3782	8.74e-05	0.000114367	Hlcs
839	25235	154	143	0	A_51_P176972	NM_178114	-1.34207	-2.25125	6.11827	89.3074	5.91e-08	3.47e-07	Amigo2
840	6087	38	19	0	A_51_P179258	NM_001161665	-2.50131	-3.11904	6.55604	50.7305	1.35e-06	3.54e-06	Kif26b
841	36689	224	117	0	A_51_P180974	NM_028444	-2.40602	-2.98642	9.29071	28.1821	2.85e-05	4.29e-05	Prkcdbp
842	37826	231	106	0	A_51_P181517	NM_144559	-1.22809	-1.10422	5.66834	25.4356	4.72e-05	6.6e-05	Fcgr4
843	8792	54	100	0	A_51_P181851	NM_144872	-1.08632	-1.04169	11.5273	32.8288	1.32e-05	2.25e-05	Eml3
844	9294	57	110	0	A_51_P182303	NM_007743	-3.26384	-9.74591	11.7985	65.4668	3.35e-07	1.21e-06	Col1a2
845	50942	311	102	0	A_51_P182572	NM_001005748	-2.4726	-3.34368	8.86391	60.3347	5.25e-07	1.69e-06	Phactr1
846	32915	201	115	0	A_51_P183102	NM_175226	-1.01018	-1.5098	10.8007	42.4301	3.49e-06	7.56e-06	Rnf139
847	61366	375	30	0	A_51_P183561	NM_145473	-4.11063	-4.96405	6.6579	147.48	3.35e-09	4.61e-08	Csdc2
848	44481	272	37	0	A_51_P184300	NM_010087	-2.04953	-2.80024	6.45723	103.786	2.52e-08	1.86e-07	Dtna
849	33656	206	36	0	A_51_P184484	NM_008607	-3.7152	-4.21239	5.89077	58.226	6.38e-07	1.97e-06	Mmp13
850	8199	50	163	0	A_51_P185509	NM_007896	-1.36777	-1.67118	10.5721	50.4252	1.39e-06	3.62e-06	Mapre1
851	20715	127	51	0	A_51_P185660	NM_011338	-1.17175	-2.0023	5.81211	11.9648	0.00137124	0.00146322	Ccl9
852	57045	348	137	0	A_51_P187262	NM_001033339	-3.43327	-4.81063	6.74781	79.7031	1.12e-07	5.42e-07	Mmp25
853	31765	194	113	0	A_51_P187491	NM_053087	-1.36443	-1.68724	5.55695	59.9411	5.44e-07	1.73e-06	Epgn
854	35392	216	132	0	A_51_P187842	NM_025829	-1.35392	-3.56581	6.17717	53.472	1.01e-06	2.83e-06	Eif4e3
855	14995	92	71	0	A_51_P188271	NM_054042	-1.83744	-4.31043	10.1121	22.5987	8.34e-05	0.000109753	Cd248
856	12588	77	124	0	A_51_P188772	NM_012026	-1.38529	-3.59333	9.22901	202.05	5.35e-10	1.4e-08	Arhgef28
857	21174	130	18	0	A_51_P189241	NM_173406	-1.43463	-1.38605	4.44843	13.4856	0.000840801	0.000920494	Jazf1
858	60227	368	39	0	A_51_P189269	NM_175341	-1.01083	-2.52932	8.54882	36.2148	7.99e-06	1.48e-05	Mbnl2
859	53291	325	155	0	A_51_P189272	NM_172051	-2.82261	-5.57299	10.4898	117.467	1.24e-08	1.13e-07	Tmcc3
860	11687	72	43	0	A_51_P191354	ENSMUST00000056822	-1.30372	-2.14059	6.82518	26.5831	3.8e-05	5.47e-05	Acot6
861	51584	315	88	0	A_51_P191669	NM_007694	-1.93713	-2.70882	6.59834	29.4215	2.3e-05	3.57e-05	Chgb
862	11881	73	73	0	A_51_P191782	NM_133859	-2.64607	-3.15393	7.04106	54.0332	9.58e-07	2.7e-06	Olfml3
863	45940	281	20	0	A_51_P191909	NM_080726	-1.72112	-2.41397	6.58885	66.736	3.01e-07	1.12e-06	Rem2
864	37750	231	30	0	A_51_P193336	NM_001130479	-1.30405	-1.98461	9.32449	58.7394	6.08e-07	1.9e-06	Nucb2
865	33772	206	152	0	A_51_P193794	NM_008512	-1.07071	-1.09199	10.8133	12.1305	0.00129752	0.00138762	Lrp1
866	23088	141	128	0	A_51_P194230	NM_009573	-1.72644	-3.26196	6.59784	59.3393	5.75e-07	1.82e-06	Zic1
867	46253	283	5	0	A_51_P194377	NM_021567	-1.19646	-2.35802	13.856	62.8663	4.19e-07	1.43e-06	Pcbp4
868	23108	141	148	0	A_51_P195215	NM_153535	-2.1725	-4.53989	9.46045	101.431	2.87e-08	2.05e-07	Fam149a
869	30604	187	100	0	A_51_P195506	NM_007778	-3.12842	-7.28182	9.39678	165.774	1.7e-09	3.02e-08	Csf1
870	21440	131	120	0	A_51_P195958	NM_009344	-3.80931	-6.18099	11.5911	322.01	3.44e-11	3.13e-09	Phlda1
871	35820	219	68	0	A_51_P196629	NM_001163567	-1.28727	-3.06981	10.2474	72.3623	1.92e-07	8.16e-07	Fam102b
872	32059	196	79	0	A_51_P196718	NM_009622	-1.51362	-1.96273	6.34246	20.3907	0.000135376	0.000169337	Adcy1
873	47163	288	95	0	A_51_P196925	NM_009142	-2.46801	-3.5011	9.22258	63.7933	3.87e-07	1.34e-06	Cx3cl1
874	46922	287	18	0	A_51_P198434	NM_001001892	-1.30886	-3.92142	12.7249	34.6626	1e-05	1.78e-05	H2-K1
875	44939	275	3	0	A_51_P198694	NM_144909	-2.59763	-2.91119	6.38277	62.5692	4.3e-07	1.45e-06	Gckr
876	36320	222	76	0	A_51_P199352	NR_038041	-2.11006	-1.26719	5.4677	37.0673	7.09e-06	1.34e-05	2310015B20Rik
877	22608	138	140	0	A_51_P201982	NM_007426	-1.38365	-1.41146	7.14839	8.6784	0.00462522	0.00474093	Angpt2
878	54024	330	68	0	A_51_P202033	NM_026582	-2.32831	-5.22037	9.58283	239.28	1.98e-10	8.53e-09	Wls
879	34155	209	43	0	A_51_P202331	NM_011126	-2.31076	-2.52301	4.76421	37.9087	6.31e-06	1.23e-05	Bpifa1
880	34999	214	67	0	A_51_P202801	NM_019875	-1.22546	-2.02852	8.56518	21.7831	9.93e-05	0.000128427	Abcb9
881	29448	180	92	0	A_51_P204913	NM_145392	-2.31313	-2.61115	10.5161	171.869	1.38e-09	2.62e-08	Bag2
882	33769	206	149	0	A_51_P205106	NM_010801	-1.75012	-2.8171	10.4592	38.2302	6.04e-06	1.18e-05	Mlf1
883	3456	22	12	0	A_51_P205215	NM_027551	-3.27732	-3.40474	7.7676	20.1656	0.000142542	0.000177432	Klhl30
884	17050	104	158	0	A_51_P205820	NM_178357	-1.07398	-1.25531	8.65732	15.5704	0.000455982	0.000517327	Klf11
885	7842	48	134	0	A_51_P206346	NM_178606	-2.29432	-2.77579	10.8548	60.8276	5.02e-07	1.63e-06	Reep3
886	12211	75	75	0	A_51_P206405	NM_001081306	-2.06012	-2.6245	6.97318	60.4367	5.2e-07	1.68e-06	Ptprz1
887	20572	126	72	0	A_51_P206475	NM_029667	-2.20879	-3.94829	6.3247	54.7964	8.88e-07	2.56e-06	Lce1i
888	28024	171	144	0	A_51_P206489	NM_080433	-2.04451	-1.6803	4.63084	30.2903	1.99e-05	3.16e-05	Fezf2
889	16075	99	3	0	A_51_P206585	NM_009821	-2.75088	-4.64269	6.08355	266.08	1.06e-10	6.07e-09	Runx1
890	11078	68	90	0	A_51_P207988	NM_008965	-1.95109	-3.15121	6.52587	67.4096	2.85e-07	1.08e-06	Ptger4
891	15958	98	50	0	A_51_P208361	NM_021299	-1.48825	-2.45004	11.0379	49.4485	1.55e-06	3.92e-06	Ak3
892	35727	218	139	0	A_51_P208555	NM_026172	-2.07018	-2.36478	6.7005	49.406	1.55e-06	3.94e-06	Decr1
893	15025	92	101	0	A_51_P208603	NM_010050	-1.7149	-2.35153	5.70845	45.9975	2.28e-06	5.36e-06	Dio2
894	52111	318	123	0	A_51_P208769	NM_133719	-1.43542	-1.64332	12.2884	51.7091	1.22e-06	3.26e-06	Metrn
895	3533	22	89	0	A_51_P208922	NM_011491	-1.8797	-2.22437	11.3686	36.3917	7.8e-06	1.45e-05	Stc2
896	38771	237	67	0	A_51_P209150	NM_001098172	-1.44272	-1.62844	5.26034	41.1228	4.12e-06	8.64e-06	Pcdh10
897	19042	117	18	0	A_51_P209183	NM_019568	-1.20947	-1.86994	8.7799	36.1135	8.11e-06	1.5e-05	Cxcl14
898	46602	285	26	0	A_51_P209280	NM_133685	-1.53178	-2.18163	10.4241	152.914	2.71e-09	4.02e-08	Rab31
899	53181	325	45	0	A_51_P209327	NM_013912	-1.65299	-2.36678	8.447	18.9499	0.00018983	0.000229327	Apln
900	22205	136	65	0	A_51_P209527	NM_009740	-1.10065	-1.45835	12.5884	23.6453	6.72e-05	9.01e-05	Bcl10
901	1166	8	18	0	A_51_P210143	NM_001005510	-1.33935	-1.06755	8.86305	12.8398	0.00102991	0.00111682	Syne2
902	22996	141	36	0	A_51_P210340	NR_028298	-1.24493	-1.10965	8.43762	26.6574	3.75e-05	5.4e-05	2610306M01Rik
903	43848	268	60	0	A_51_P210956	NM_011693	-3.83145	-6.70484	7.25625	70.6798	2.19e-07	8.99e-07	Vcam1
904	45233	276	133	0	A_51_P212038	NM_133764	-1.54744	-1.49035	11.4778	46.8573	2.06e-06	4.96e-06	Atp6v0e2
905	24847	152	83	0	A_51_P212308	NM_009988	-2.30966	-2.65538	8.23323	69.4512	2.42e-07	9.63e-07	Cxadr
906	39159	239	127	0	A_51_P212420	NM_010681	-2.49478	-4.86365	7.87976	113.774	1.49e-08	1.26e-07	Lama4
907	51725	316	65	0	A_51_P212754	NM_009369	-4.11717	-4.95743	12.1373	66.7305	3.02e-07	1.12e-06	Tgfbi
908	41324	252	160	0	A_51_P213099	AK053689	-1.24667	-2.26128	4.78037	32.9581	1.3e-05	2.21e-05	Ntng1
909	49505	302	141	0	A_51_P213359	NM_008216	-2.047	-5.98723	8.27522	172.542	1.35e-09	2.6e-08	Has2
910	44912	274	140	0	A_51_P214985	NM_145492	-3.15244	-3.7202	7.22599	49.8284	1.48e-06	3.81e-06	Zfp521
911	20934	128	106	0	A_51_P215190	NM_030172	-1.22755	-1.29839	6.77197	16.6153	0.000342976	0.000396683	Efcab11
912	49221	301	21	0	A_51_P215995	NM_145456	-1.77529	-2.31114	10.3144	70.8148	2.17e-07	8.92e-07	Zswim6
913	22768	139	136	0	A_51_P216219	NM_007982	-1.04282	-1.09138	10.9085	38.16	6.09e-06	1.19e-05	Ptk2
914	35706	218	118	0	A_51_P216496	NM_009364	-5.56142	-5.55703	5.71447	193.759	6.84e-10	1.59e-08	Tfpi2
915	52107	318	119	0	A_51_P217047	NM_025277	-1.21431	-1.20575	11.0875	19.5595	0.000164148	0.000201099	Gng10
916	47432	290	36	0	A_51_P217463	NM_009140	-3.45679	-4.04064	5.49435	98.6677	3.36e-08	2.31e-07	Cxcl2
917	41357	253	29	0	A_51_P219166	NM_027756	-2.76968	-3.40921	6.65366	117.495	1.24e-08	1.13e-07	Mfap3l
918	43722	267	98	0	A_51_P219385	NM_011383	-2.07099	-2.07432	8.75385	47.3403	1.95e-06	4.76e-06	Six5
919	37199	227	135	0	A_51_P219444	NM_013880	-1.44815	-1.67398	9.7213	18.9854	0.00018821	0.000227687	Plcl2
920	15627	96	47	0	A_51_P219505	NM_177388	-1.93409	-2.78694	6.98961	43.4034	3.1e-06	6.87e-06	Slc41a2
921	45496	278	68	0	A_51_P220135	NM_016791	-1.72544	-2.96298	5.74653	95.4408	4.06e-08	2.64e-07	Nfatc1
922	33734	206	114	0	A_51_P220150	NM_001039554	-2.75669	-3.3073	5.15026	75.0484	1.57e-07	6.99e-07	Angptl7
923	17154	105	98	0	A_51_P220162	NM_008716	-2.59172	-2.64086	12.9983	91.663	5.1e-08	3.1e-07	Notch3
924	27562	169	10	0	A_51_P220262	NM_001164504	-1.18187	-2.50909	10.1172	38.1035	6.14e-06	1.2e-05	Rnf165
925	54380	332	96	0	A_51_P220278	NM_028392	-2.47335	-2.47435	5.20426	52.2955	1.14e-06	3.1e-06	Ppp2r2b
926	58678	358	130	0	A_51_P220343	NM_018865	-3.41202	-5.92066	8.33661	59.874	5.48e-07	1.74e-06	Wisp1
927	52060	318	72	0	A_51_P221677	NM_178110	-1.65597	-1.35671	6.83898	21.4501	0.00010681	0.000136958	Trim62
928	13616	84	4	0	A_51_P221949	NM_152809	-1.28348	-1.12522	12.2874	56.3776	7.61e-07	2.28e-06	Csnk1g3
929	21822	134	10	0	A_51_P222359	NM_133918	-1.82483	-2.47161	5.96342	64.1603	3.75e-07	1.31e-06	Emilin1
930	14668	90	72	0	A_51_P222475	NM_053252	-1.20499	-3.48687	10.1717	77.2683	1.33e-07	6.22e-07	Ehbp1l1
931	54737	334	125	0	A_51_P223315	NM_019464	-1.93121	-2.2979	6.12704	72.1516	1.96e-07	8.25e-07	Sh3glb1
932	15766	97	22	0	A_51_P225592	NM_001001491	-1.28208	-1.91609	14.9236	76.4417	1.42e-07	6.5e-07	Tpm4
933	62781	383	133	0	A_51_P225948	NM_175483	-2.21916	-3.73919	7.46317	126.562	8.09e-09	8.35e-08	Snx33
934	25692	157	108	0	A_51_P226134	NM_172422	-1.24115	-1.16327	5.52771	12.693	0.00107957	0.00116776	Fastkd2
935	44045	269	93	0	A_51_P227222	NM_175643	-2.3196	-3.57448	9.47108	12.8861	0.00101482	0.00110129	Adamts2
936	1894	12	90	0	A_51_P227275	ENSMUST00000001667	-3.53692	-5.12158	8.12811	195.526	6.48e-10	1.55e-08	Csn3
937	48087	294	35	0	A_51_P227345	NM_007876	-1.95211	-1.92765	5.93604	28.1183	2.88e-05	4.34e-05	Dpep1
938	22359	137	55	0	A_51_P227392	NM_133955	-1.13092	-2.64713	11.4799	52.5149	1.12e-06	3.05e-06	Rhou
939	31274	191	114	0	A_51_P227718	NM_145149	-1.15066	-1.33208	6.39597	20.761	0.000124482	0.000157113	Rasgrp4
940	12586	77	122	0	A_51_P227777	NM_009409	-1.37044	-1.14192	13.3686	35.6431	8.68e-06	1.58e-05	Top2b
941	48655	297	111	0	A_51_P227962	NM_029297	-1.60995	-2.05194	6.31814	28.492	2.7e-05	4.1e-05	Dynlrb2
942	34116	209	4	0	A_51_P228817	ENSMUST00000127420	-1.31352	-1.46508	9.4877	18.0313	0.000237938	0.000282571	Stau2
943	22307	137	3	0	A_51_P230507	NM_138953	-2.43043	-2.71964	10.4409	37.8137	6.39e-06	1.24e-05	Ell2
944	50806	310	130	0	A_51_P232207	NM_008269	-2.05874	-2.64155	6.07384	36.7905	7.37e-06	1.39e-05	Hoxb6
945	13980	86	40	0	A_51_P232281	NM_011109	-1.07426	-1.0396	5.86923	19.4815	0.000167197	0.00020443	Pla2g2d
946	31124	190	128	0	A_51_P233153	NM_153163	-3.01149	-2.63443	5.84675	113.838	1.49e-08	1.26e-07	Cadps2
947	56666	346	86	0	A_51_P233160	NM_027309	-1.27158	-1.80523	11.1333	24.2405	5.96e-05	8.11e-05	Lysmd2
948	54694	334	82	0	A_51_P233334	NM_009285	-1.88596	-3.25026	5.37483	178.591	1.1e-09	2.27e-08	Stc1
949	54834	335	58	0	A_51_P233928	NM_008080	-1.22796	-1.33215	7.42881	40.7241	4.34e-06	9e-06	B4galnt1
950	16527	101	127	0	A_51_P234140	NM_183294	-1.62905	-2.89213	6.2042	53.3799	1.02e-06	2.86e-06	Cdkl1
951	7271	45	55	0	A_51_P234728	AK032901	-1.33852	-1.95896	12.2428	15.4073	0.000477303	0.000540144	Lpar6
952	46850	286	110	0	A_51_P235801	NM_007564	-1.36854	-1.31405	13.1451	19.2337	0.000177332	0.000215745	Zfp36l1
953	33970	208	22	0	A_51_P236864	NM_001081009	-3.40882	-5.36226	7.70407	327.149	3.13e-11	3.02e-09	Parp8
954	11001	68	13	0	A_51_P237383	NM_021472	-1.72862	-4.44995	9.87421	65.0696	3.47e-07	1.25e-06	Rnase4
955	27278	167	54	0	A_51_P237752	NM_008986	-2.13543	-5.82001	13.8168	222.117	3.07e-10	1.06e-08	Ptrf
956	53441	326	141	0	A_51_P238523	NM_175259	-1.43462	-2.4065	9.29676	68.202	2.67e-07	1.03e-06	Shisa4
957	5838	36	98	0	A_51_P239654	NM_010444	-2.55278	-3.12707	14.3912	118.519	1.18e-08	1.09e-07	Nr4a1
958	21270	130	114	0	A_51_P239750	NM_008380	-3.58907	-8.73732	8.638	43.5203	3.06e-06	6.79e-06	Inhba
959	3096	19	144	0	A_51_P240253	NM_019662	-2.96333	-3.84695	6.34363	81.9694	9.58e-08	4.9e-07	Rrad
960	57062	348	154	0	A_51_P240421	NM_053139	-1.57137	-1.73432	4.90877	13.5585	0.000822115	0.0009014	Pcdhb14
961	41563	254	71	0	A_51_P240448	NM_053191	-1.52764	-1.79217	4.45874	31.359	1.67e-05	2.74e-05	Pi15
962	8885	55	29	0	A_51_P240614	NM_008536	-4.63055	-8.08205	8.86806	19.2177	0.000178008	0.000216491	Tm4sf1
963	8417	52	53	0	A_51_P241068	NM_020265	-3.48448	-4.64227	5.98346	48.2279	1.77e-06	4.39e-06	Dkk2
964	55411	338	143	0	A_51_P241843	NM_178388	-1.63442	-2.4021	5.36231	78.629	1.21e-07	5.74e-07	Tmem202
965	12311	76	11	0	A_51_P241995	NM_016919	-2.50445	-4.1364	9.70925	74.3463	1.65e-07	7.29e-07	Col5a3
966	20354	125	18	0	A_51_P242930	NM_020044	-1.19158	-1.28699	5.70582	13.2189	0.00091353	0.0009971	Lat2
967	4455	28	27	0	A_51_P243134	NM_007405	-1.45702	-2.96075	8.56676	196.362	6.32e-10	1.55e-08	Adcy6
968	62326	381	6	0	A_51_P243514	NM_001163136	-1.45657	-1.96449	6.2007	20.8864	0.000121026	0.00015324	Macc1
969	43663	267	39	0	A_51_P244492	NM_008675	-1.97434	-4.12867	9.99723	141.366	4.28e-09	5.5e-08	Nbl1
970	24940	153	12	0	A_51_P245631	NM_028713	-2.24056	-2.1216	6.25902	38.805	5.58e-06	1.11e-05	Rftn2
971	14499	89	67	0	A_51_P246471	NM_017463	-1.14192	-1.9576	11.8362	59.3771	5.73e-07	1.81e-06	Pbx2
972	10455	64	123	0	A_51_P246543	NM_010096	-2.29933	-2.26048	5.88039	17.7307	0.00025667	0.000303325	Ebf3
973	59252	362	48	0	A_51_P246653	NM_020008	-2.39475	-1.93399	4.87682	47.0988	2.01e-06	4.87e-06	Clec7a
974	2366	15	70	0	A_51_P246816	NM_025898	-1.42366	-1.42643	9.07994	14.7477	0.000576261	0.000644362	Napa
975	52425	320	109	0	A_51_P246924	NM_026481	-2.23629	-4.20815	9.78695	140.823	4.37e-09	5.55e-08	Tppp3
976	6452	40	56	0	A_51_P247637	NM_080563	-1.31489	-1.26254	8.2981	9.66192	0.0031308	0.00324822	Rnf144a
977	1181	8	33	0	A_51_P247799	NM_009812	-2.67673	-2.68083	8.67473	68.8361	2.54e-07	9.94e-07	Casp8
978	48247	295	31	0	A_51_P248865	NM_010225	-2.00361	-2.57094	4.82227	30.8946	1.8e-05	2.91e-05	Foxf2
979	47090	288	22	0	A_51_P249051	NM_133705	-1.42261	-1.36571	15.2722	40.9578	4.21e-06	8.79e-06	Pycr2
980	1088	7	104	0	A_51_P249286	NM_011267	-1.94702	-5.15794	10.3218	101.7	2.83e-08	2.03e-07	Rgs16
981	24794	152	30	0	A_51_P249930	NM_146236	-1.32991	-1.68121	8.13675	12.4217	0.00117885	0.00126727	Tceal1
982	36337	222	93	0	A_51_P250797	NM_010298	-1.59198	-2.01466	6.27577	26.6173	3.78e-05	5.44e-05	Glrb
983	12417	76	117	0	A_51_P251736	NM_007874	-1.72034	-2.34987	8.96905	65.9933	3.21e-07	1.18e-06	Reep5
984	32953	201	153	0	A_51_P252859	NM_010516	-2.92648	-4.92574	12.4885	54.0058	9.61e-07	2.71e-06	Cyr61
985	46704	285	128	0	A_51_P253227	NM_015795	-1.27044	-2.19041	6.0872	85.9452	7.34e-08	4.06e-07	Fbxo16
986	43209	264	77	0	A_51_P253732	NM_134437	-1.80201	-2.36468	12.1655	44.8547	2.6e-06	5.98e-06	Il17rd
987	12129	74	157	0	A_51_P253883	NM_029758	-1.20843	-1.71617	7.15794	21.7344	0.000100384	0.000129637	Fam49a
988	39150	239	118	0	A_51_P254855	NM_011198	-4.45438	-7.65192	8.61683	77.9209	1.27e-07	6e-07	Ptgs2
989	9288	57	104	0	A_51_P254986	NM_011353	-1.38089	-3.1802	12.5829	67.4401	2.84e-07	1.08e-06	Serf1
990	652	4	160	0	A_51_P255304	NM_007617	-1.54396	-1.24208	5.30456	28.9842	2.48e-05	3.81e-05	Cav3
991	56275	344	23	0	A_51_P255456	NM_009994	-2.48888	-2.45645	7.65526	5.34619	0.0217662	0.0217862	Cyp1b1
992	54267	331	147	0	A_51_P255699	NM_010809	-5.91007	-7.61275	6.99859	55.1239	8.6e-07	2.5e-06	Mmp3
993	42008	257	24	0	A_51_P256224	NM_146202	-2.67524	-2.29946	10.4318	34.1834	1.08e-05	1.89e-05	Zfp768
994	35275	216	15	0	A_51_P256665	NM_173006	-1.32592	-2.29582	8.80194	38.1737	6.08e-06	1.19e-05	Pon3
995	53355	326	55	0	A_51_P256827	NM_013650	-1.48908	-1.21612	4.63652	20.7844	0.000123829	0.000156379	S100a8
996	18164	111	124	0	A_51_P257175	NM_001033177	-1.21598	-1.32723	4.48718	6.94712	0.00984079	0.00992074	Krt76
997	8501	52	137	0	A_51_P257675	NM_030203	-1.98879	-2.08524	9.07773	33.4461	1.2e-05	2.08e-05	Tspyl4
998	46801	286	61	0	A_51_P258281	NM_010253	-2.40157	-2.0516	11.5349	54.8091	8.87e-07	2.56e-06	Gal
999	31247	191	87	0	A_51_P258435	NM_026917	-1.26664	-1.29217	10.8343	59.1891	5.83e-07	1.83e-06	Zdhhc3
1000	1445	9	133	0	A_51_P258766	NM_176996	-1.89523	-2.31767	12.979	59.9348	5.45e-07	1.73e-06	Smo
1001	52860	323	52	0	A_51_P259879	NM_173430	-1.85441	-1.73584	10.5442	43.3206	3.13e-06	6.91e-06	Fkrp
1002	11062	68	74	0	A_51_P260169	NM_010360	-2.08488	-3.49844	11.8665	47.1315	2e-06	4.86e-06	Gstm5
1003	7931	49	59	0	A_51_P260578	NM_009181	-2.06738	-1.76987	5.91788	20.6755	0.000126904	0.000159891	St8sia2
1004	20907	128	79	0	A_51_P260740	NM_018764	-3.85446	-4.82347	6.03329	46.9102	2.05e-06	4.95e-06	Pcdh7
1005	27293	167	69	0	A_51_P262171	NM_008326	-2.01217	-2.919	10.3577	46.8327	2.07e-06	4.97e-06	Irgm1
1006	52097	318	109	0	A_51_P262238	NM_021885	-1.17558	-2.95271	8.54772	26.7954	3.66e-05	5.3e-05	Tub
1007	27448	168	60	0	A_51_P262489	NM_009215	-1.99532	-1.06355	5.26091	35.9413	8.31e-06	1.53e-05	Sst
1008	4114	26	14	0	A_51_P263246	NM_008748	-1.77278	-5.25621	7.67486	69.3107	2.44e-07	9.68e-07	Dusp8
1009	48313	295	97	0	A_51_P263965	NM_010442	-1.66406	-1.9371	14.058	72.527	1.9e-07	8.1e-07	Hmox1
1010	10500	65	4	0	A_51_P264084	NM_029781	-1.86315	-2.04114	5.44553	38.8901	5.52e-06	1.1e-05	Rab36
1011	43847	268	59	0	A_51_P265571	NM_009627	-1.91339	-4.2191	10.1642	34.1409	1.08e-05	1.9e-05	Adm
1012	55664	340	68	0	A_51_P265806	NM_030601	-1.19132	-2.05208	5.59234	33.1289	1.26e-05	2.16e-05	Clca2
1013	26163	160	87	0	A_51_P266224	NM_013860	-1.41974	-1.6315	11.0821	70.5874	2.21e-07	9.04e-07	Limd1
1014	17740	109	28	0	A_51_P266774	NM_133201	-1.34117	-1.14969	9.96168	42.6129	3.42e-06	7.4e-06	Mfn2
1015	54141	331	21	0	A_51_P267370	NM_022417	-1.43787	-1.94868	11.2993	86.1059	7.26e-08	4.04e-07	Itm2c
1016	24474	150	38	0	A_51_P267783	NM_008350	-2.35689	-4.27226	8.40347	104.999	2.36e-08	1.78e-07	Il11
1017	48810	298	102	0	A_51_P268193	NM_017394	-1.04871	-2.01985	4.97634	20.0274	0.000147163	0.000182712	Slc7a10
1018	34169	209	57	0	A_51_P268697	NM_148938	-1.10296	-5.07423	8.9327	248.572	1.59e-10	7.57e-09	Slc1a3
1019	55697	340	101	0	A_51_P269166	NM_021412	-1.88122	-1.58618	5.50426	26.9059	3.58e-05	5.21e-05	Mmp19
1020	8580	53	52	0	A_51_P269404	NM_008030	-1.12792	-1.15523	4.81948	9.51901	0.00330834	0.00342342	Fmo3
1021	48877	299	5	0	A_51_P270005	NM_028886	-1.37472	-1.65589	6.02816	63.778	3.87e-07	1.34e-06	Lrguk
1022	30822	188	154	0	A_51_P270355	NM_019978	-3.17469	-4.9618	6.89351	88.7127	6.14e-08	3.59e-07	Dclk1
1023	20490	125	154	0	A_51_P270426	NM_020596	-5.23528	-7.66811	9.14817	123.295	9.41e-09	9.31e-08	Egr4
1024	42749	261	109	0	A_51_P271425	NM_177763	-1.03711	-1.10643	10.5648	12.0172	0.00134743	0.00143958	Lhfpl4
1025	57118	349	46	0	A_51_P271503	NM_008362	-2.99849	-2.35004	6.89093	40.2626	4.6e-06	9.45e-06	Il1r1
1026	11169	69	17	0	A_51_P272754	NM_001081299	-1.29605	-1.22735	5.09016	26.7183	3.71e-05	5.35e-05	Cdh18
1027	39005	238	137	0	A_51_P272876	NM_001160378	-2.33695	-5.11141	8.37839	212.1	4.03e-10	1.24e-08	Fam46a
1028	58200	355	144	0	A_51_P272993	NM_172290	-2.43201	-2.48489	5.68855	193.79	6.83e-10	1.59e-08	Ntm
1029	50570	309	58	0	A_51_P273157	NM_023898	-1.49032	-1.126	5.7014	20.282	0.000138785	0.000173053	Pde6h
1030	17194	105	138	0	A_51_P273433	NM_008926	-2.33728	-1.96219	6.8323	32.6054	1.37e-05	2.32e-05	Prkg2
1031	2067	13	99	0	A_51_P274259	NM_001081277	-1.1648	-2.79418	5.8102	65.0306	3.48e-07	1.25e-06	Ak5
1032	45287	277	23	0	A_51_P274488	NM_021543	-2.76094	-3.27097	6.4037	48.565	1.7e-06	4.26e-06	Pcdh8
1033	35806	219	54	0	A_51_P275101	NM_021439	-1.11717	-2.23604	7.00721	34.3281	1.05e-05	1.86e-05	Chst11
1034	5680	35	104	0	A_51_P275123	NM_030263	-2.47071	-2.12604	8.33503	68.5961	2.59e-07	1e-06	Psd3
1035	27998	171	118	0	A_51_P275350	NM_008960	-1.22905	-1.3381	13.2656	52.0695	1.17e-06	3.16e-06	Pten
1036	34586	211	146	0	A_51_P275697	NM_029658	-1.30672	-2.12921	5.27949	22.152	9.17e-05	0.000119509	Fam101b
1037	9181	56	161	0	A_51_P275949	NM_033325	-1.01969	-3.95636	10.1819	94.6978	4.24e-08	2.73e-07	Loxl2
1038	43393	265	97	0	A_51_P276599	NM_133886	-1.18063	-1.25191	11.0873	23.8508	6.45e-05	8.69e-05	AU040320
1039	52729	322	85	0	A_51_P276939	NM_198101	-1.75808	-1.75331	7.42313	49.8531	1.48e-06	3.8e-06	Gmip
1040	27426	168	38	0	A_51_P276943	NM_016696	-1.87718	-3.04201	12.9068	159.954	2.09e-09	3.46e-08	Gpc1
1041	32702	200	66	0	A_51_P277336	NM_138741	-3.66504	-7.19214	7.94089	14.3283	0.000651644	0.000723069	Sdpr
1042	41012	251	12	0	A_51_P278653	NM_023396	-3.49771	-3.10551	9.6734	146.548	3.47e-09	4.71e-08	Rprm
1043	57191	349	119	0	A_51_P278994	NM_009302	-1.027	-1.13498	11.8286	22.4221	8.66e-05	0.000113409	Swap70
1044	54841	335	65	0	A_51_P279038	NM_008904	-1.67518	-1.52597	4.84239	41.7244	3.82e-06	8.15e-06	Ppargc1a
1045	1518	10	42	0	A_51_P279100	NM_008969	-2.67502	-5.77276	7.54521	88.0388	6.41e-08	3.71e-07	Ptgs1
1046	32651	200	15	0	A_51_P279437	NM_029662	-1.52329	-3.59183	7.63356	30.8579	1.81e-05	2.92e-05	Mfsd2a
1047	61002	372	158	0	A_51_P279552	NM_016900	-1.81918	-4.40305	6.63012	408.425	8.4e-12	1.6e-09	Cav2
1048	47264	289	32	0	A_51_P279606	NM_009896	-1.12954	-2.00907	10.3999	23.8912	6.39e-05	8.63e-05	Socs1
1049	33872	207	88	0	A_51_P279639	NM_146007	-2.48247	-4.83803	7.61663	28.894	2.52e-05	3.86e-05	Col6a2
1050	11974	74	2	0	A_51_P281089	NM_011313	-1.93505	-5.80987	14.5202	219.147	3.32e-10	1.1e-08	S100a6
1051	4596	29	4	0	A_51_P281380	NM_019571	-1.0762	-1.13634	11.5914	27.7598	3.07e-05	4.57e-05	Tspan5
1052	29597	181	77	0	A_51_P282508	NM_007484	-1.0996	-2.30008	15.4253	37.3898	6.78e-06	1.3e-05	Rhoc
1053	4917	30	161	0	A_51_P282523	NM_054044	-2.15987	-4.59711	9.47797	63.0338	4.13e-07	1.41e-06	Gpr124
1054	21233	130	77	0	A_51_P282760	NM_011066	-4.40552	-5.06138	6.19955	140.99	4.34e-09	5.53e-08	Per2
1055	42658	261	18	0	A_51_P282993	NM_028669	-1.66895	-1.49501	5.28245	35.5937	8.74e-06	1.59e-05	4930415F15Rik
1056	40720	249	48	0	A_51_P283300	NM_023116	-3.28701	-3.99956	6.10273	143.267	3.96e-09	5.15e-08	Cacnb2
1057	18521	113	153	0	A_51_P283473	NM_026271	-4.14483	-5.64357	6.79263	69.4099	2.42e-07	9.64e-07	Fibin
1058	60244	368	56	0	A_51_P284946	NM_028810	-1.56229	-2.40231	11.1693	22.3104	8.87e-05	0.000115921	Rnd3
1059	21301	130	145	0	A_51_P286106	ENSMUST00000038032	-1.44462	-3.63639	7.00023	55.1494	8.57e-07	2.49e-06
1060	39628	242	104	0	A_51_P286737	NM_011333	-6.67521	-9.95957	9.54084	81.1543	1.01e-07	5.05e-07	Ccl2
1061	1839	12	35	0	A_51_P286748	NM_011356	-2.25815	-3.49194	5.87341	43.7143	2.98e-06	6.67e-06	Frzb
1062	46317	283	69	0	A_51_P287069	NM_009825	-2.47531	-4.0262	13.2909	170.562	1.44e-09	2.72e-08	Serpinh1
1063	4294	27	30	0	A_51_P288618	NM_028099	-1.02991	-1.17058	7.51768	22.479	8.56e-05	0.000112323	Dusp11
1064	38093	233	45	0	A_51_P288906	NM_019765	-1.06707	-1.50312	10.697	14.6514	0.000592624	0.000662317	Clip1
1065	52832	323	24	0	A_51_P290074	NM_021272	-3.99904	-5.2288	6.66476	237.421	2.08e-10	8.55e-09	Fabp7
1066	44323	271	43	0	A_51_P290921	NM_001040087	-2.07878	-3.27249	5.36477	154.902	2.52e-09	3.84e-08	Sytl2
1067	14640	90	44	0	A_51_P291417	NM_009378	-3.35012	-4.62685	8.82626	38.6876	5.67e-06	1.12e-05	Thbd
1068	10774	66	114	0	A_51_P292754	NM_024189	-1.70519	-2.46766	12.1319	24.8857	5.25e-05	7.24e-05	Yaf2
1069	60883	372	39	0	A_51_P293269	NM_008802	-1.19829	-1.30229	10.4787	63.3423	4.02e-07	1.38e-06	Pde7a
1070	49609	303	81	0	A_51_P293688	NM_026405	-1.70382	-2.53641	8.46515	61.4704	4.74e-07	1.56e-06	Rab32
1071	15628	96	48	0	A_51_P293989	NM_146003	-1.47604	-1.43685	6.92508	39.4008	5.16e-06	1.04e-05	Senp6
1072	55798	341	38	0	A_51_P295085	NM_008760	-1.96336	-3.12442	5.95177	14.858	0.000558151	0.000625239	Ogn
1073	29794	182	110	0	A_51_P295625	NM_007479	-1.1312	-1.27516	14.0267	18.04	0.000237418	0.000282031	Arf4
1074	7066	44	14	0	A_51_P297069	NM_021883	-1.29605	-1.78092	5.3976	7.81359	0.00666491	0.00675986	Tmod1
1075	50728	310	52	0	A_51_P297925	NM_153159	-1.77436	-1.35093	6.60207	30.8175	1.82e-05	2.94e-05	Zc3h12a
1076	41555	254	63	0	A_51_P298107	NM_028813	-1.81022	-1.56217	5.26029	36.774	7.38e-06	1.39e-05	Vit
1077	17713	109	1	0	A_51_P298615	NM_010713	-1.44204	-1.48704	5.1944	44.8045	2.62e-06	6e-06	Lhx8
1078	39824	243	136	0	A_51_P300618	NM_001163566	-3.29803	-3.77073	8.21414	89.9736	5.67e-08	3.39e-07	Crb2
1079	7987	49	115	0	A_51_P301311	NM_028412	-1.15601	-1.32626	12.3824	22.0895	9.3e-05	0.000120939	Ciz1
1080	10143	62	139	0	A_51_P301809	NM_011412	-1.1531	-3.47888	9.47479	202.194	5.33e-10	1.4e-08	Slit3
1081	19044	117	20	0	A_51_P301930	NM_028977	-2.6096	-3.72801	6.59177	12.9892	0.000982091	0.00106817	Lrrc17
1082	15941	98	33	0	A_51_P302377	NM_008009	-2.10755	-2.04252	8.85427	10.7273	0.002107	0.00221621	Fgfbp1
1083	44689	273	81	0	A_51_P302458	NM_023564	-1.47192	-1.87386	11.2192	58.0537	6.48e-07	1.99e-06	Plscr3
1084	59218	362	14	0	A_51_P302488	NM_027426	-1.4129	-1.09891	5.07162	24.149	6.07e-05	8.24e-05	Draxin
1085	38196	233	148	0	A_51_P302566	NM_172778	-1.59435	-3.49918	6.91255	27.0884	3.47e-05	5.07e-05	Maob
1086	57484	351	84	0	A_51_P303061	NM_009623	-1.34378	-1.36788	5.08648	35.3763	9.02e-06	1.64e-05	Adcy8
1087	18882	116	22	0	A_51_P303160	NM_007482	-1.81938	-2.82921	5.86425	30.7983	1.83e-05	2.94e-05	Arg1
1088	17316	106	96	0	A_51_P303217	NM_026754	-3.07661	-4.62193	8.58331	64.5289	3.63e-07	1.28e-06	Ucma
1089	49709	304	17	0	A_51_P304239	NM_010729	-1.84387	-4.43811	9.48675	67.6196	2.8e-07	1.06e-06	Loxl1
1090	47919	293	31	0	A_51_P304478	NM_173446	-2.92748	-2.80612	5.19859	111.178	1.7e-08	1.4e-07	Fam155a
1091	52314	319	162	0	A_51_P305320	NM_175383	-1.23068	-1.37774	10.7043	32.8628	1.32e-05	2.24e-05	B3gnt1
1092	58616	358	68	0	A_51_P305547	NM_011415	-1.09937	-1.7321	8.7933	11.339	0.00169745	0.0017963	Snai2
1093	49904	305	48	0	A_51_P306710	NM_021719	-1.51832	-1.26245	6.59791	6.30403	0.0133694	0.0134343	Cldn15
1094	41693	255	37	0	A_51_P307316	NM_027875	-2.32015	-1.90273	8.41376	33.9679	1.11e-05	1.94e-05	Syde1
1095	19687	121	7	0	A_51_P308048	NM_027294	-1.77158	-4.5551	10.1125	66.7332	3.01e-07	1.12e-06	Cmtm8
1096	54090	330	134	0	A_51_P308549	NM_021422	-1.26919	-1.92616	5.19697	29.5728	2.24e-05	3.49e-05	Dnaja4
1097	59081	361	41	0	A_51_P308796	NM_010235	-4.10213	-4.86637	7.59156	80.7028	1.05e-07	5.18e-07	Fosl1
1098	27006	165	110	0	A_51_P308844	NM_153529	-1.30172	-2.3622	6.40391	62.4183	4.36e-07	1.47e-06	Nrn1
1099	4469	28	41	0	A_51_P309733	NM_019779	-1.90296	-2.5515	6.00409	28.7803	2.57e-05	3.93e-05	Cyp11a1
1100	59892	366	32	0	A_51_P309920	NM_001001309	-2.14376	-3.65469	7.08935	58.0072	6.51e-07	2e-06	Itga8
1101	8733	54	41	0	A_51_P310164	NM_001144992	-1.72919	-2.46898	6.43061	53.9106	9.7e-07	2.72e-06	2810459M11Rik
1102	37489	229	97	0	A_51_P310821	NM_010453	-1.32642	-1.6827	4.75219	31.2406	1.7e-05	2.78e-05	Hoxa5
1103	31070	190	74	0	A_51_P312121	NM_011723	-3.28177	-3.64684	5.21911	79.3884	1.15e-07	5.5e-07	Xdh
1104	41888	256	68	0	A_51_P312336	NM_028122	-2.08745	-1.29312	4.94869	14.5898	0.000603378	0.000673297	Slc14a1
1105	33800	207	16	0	A_51_P313337	NM_001163445	-2.74726	-1.63016	9.03403	25.588	4.59e-05	6.44e-05	2700089E24Rik
1106	52338	320	22	0	A_51_P314186	NM_001079686	-1.27439	-1.5005	5.80494	21.2177	0.000112421	0.000143474	Syne1
1107	3059	19	107	0	A_51_P315042	NM_016847	-1.14304	-1.88585	4.57275	41.2692	4.04e-06	8.51e-06	Avpr1a
1108	14392	88	124	0	A_51_P315734	NM_008781	-1.40166	-1.9849	4.95775	27.7301	3.09e-05	4.59e-05	Pax3
1109	25347	155	91	0	A_51_P316523	NM_008391	-1.67451	-2.76751	6.33633	35.8955	8.37e-06	1.54e-05	Irf2
1110	6883	42	159	0	A_51_P316801	NM_146039	-1.28785	-1.17788	8.76308	19.8116	0.000154727	0.000190741	Wdr60
1111	9015	55	159	0	A_51_P316951	NM_001167860	-1.19754	-3.07172	9.01984	93.5571	4.55e-08	2.86e-07	Wipf3
1112	9110	56	90	0	A_51_P317031	NM_025779	-1.42579	-2.39308	5.2706	30.4912	1.92e-05	3.07e-05	Ccdc109b
1113	52737	322	93	0	A_51_P317181	NM_053146	-3.67785	-3.86782	5.74327	86.2549	7.19e-08	4.02e-07	Pcdhb21
1114	36366	222	122	0	A_51_P317640	NM_009367	-2.34561	-5.60684	7.32039	288.74	6.56e-11	4.38e-09	Tgfb2
1115	2303	15	7	0	A_51_P317695	NM_019510	-2.13555	-2.37464	5.25773	54.2162	9.41e-07	2.67e-06	Trpc3
1116	21221	130	65	0	A_51_P318510	NM_008985	-2.32178	-4.54398	7.63129	168.756	1.53e-09	2.79e-08	Ptprn
1117	56748	347	4	0	A_51_P319379	NM_029148	-1.74685	-2.0461	9.74413	12.5022	0.00114833	0.00123752	Tmx4
1118	39489	241	129	0	A_51_P319460	NM_011019	-3.63362	-7.39943	7.16608	37.7144	6.48e-06	1.25e-05	Osmr
1119	37256	228	28	0	A_51_P321374	NM_145521	-1.31385	-2.39222	7.95678	36.4602	7.72e-06	1.44e-05	Ppapdc3
1120	60119	367	95	0	A_51_P321531	NM_001098233	-1.5354	-1.95173	10.0207	52.8704	1.08e-06	2.97e-06	Purg
1121	6755	42	31	0	A_51_P321743	ENSMUST00000124341	-1.16704	-1.47888	5.19689	37.7926	6.41e-06	1.24e-05	Slc4a3
1122	20742	127	78	0	A_51_P321886	NM_024217	-2.40299	-2.00336	10.351	56.3562	7.62e-07	2.28e-06	Cmtm3
1123	47758	292	34	0	A_51_P322542	NM_027444	-1.00773	-1.68133	11.3149	10.0963	0.00265564	0.0027698	Bbx
1124	28951	177	87	0	A_51_P322871	NM_133816	-1.13849	-1.40335	9.03387	31.9098	1.53e-05	2.54e-05	Sh3bp4
1125	26361	161	121	0	A_51_P324228	NM_009122	-2.41979	-3.78085	9.60761	46.403	2.17e-06	5.16e-06	Satb1
1126	21798	133	150	0	A_51_P324410	NM_016862	-1.38621	-1.37997	10.078	38.3007	5.98e-06	1.17e-05	Vti1a
1127	7796	48	88	0	A_51_P325836	NM_017371	-1.20027	-1.92763	5.76629	19.3597	0.000172092	0.000209942	Hpx
1128	26035	159	123	0	A_51_P326191	NM_009251	-3.72851	-4.22262	6.57518	64.9739	3.49e-07	1.25e-06	Serpina3g
1129	17153	105	97	0	A_51_P327751	NM_008331	-1.10437	-1.15508	5.54922	15.407	0.000477336	0.000540144	Ifit1
1130	41858	256	38	0	A_51_P327796	NM_010580	-1.04567	-1.71356	12.4956	52.3894	1.13e-06	3.08e-06	Itgb5
1131	30493	186	153	0	A_51_P327874	NM_011199	-1.59316	-4.44754	8.03116	101.589	2.85e-08	2.04e-07	Pth1r
1132	36252	222	8	0	A_51_P327983	NM_177702	-1.15142	-1.61382	6.13862	8.58642	0.00480348	0.00491553	4833427G06Rik
1133	29610	181	90	0	A_51_P328442	NM_033327	-2.12552	-2.7317	8.99768	122.159	9.92e-09	9.68e-08	Zfp423
1134	52078	318	90	0	A_51_P329283	NM_177103	-1.64544	-1.48537	10.3234	65.203	3.43e-07	1.24e-06	Senp5
1135	21594	132	110	0	A_51_P331752	NM_011330	-3.32828	-3.78832	5.77383	76.8939	1.37e-07	6.33e-07	Ccl11
1136	33891	207	107	0	A_51_P331841	NM_175369	-1.22066	-2.07933	6.69056	24.2385	5.96e-05	8.11e-05	Ccdc122
1137	61724	377	60	0	A_51_P333111	NM_009676	-1.8503	-1.8715	6.47429	84.9551	7.84e-08	4.25e-07	Aox1
1138	37891	232	7	0	A_51_P333859	NM_175448	-2.78856	-2.61048	6.96913	85.9538	7.34e-08	4.06e-07	Clvs2
1139	40234	246	54	0	A_51_P333965	NM_025902	-1.79641	-2.2554	8.00695	29.6216	2.22e-05	3.46e-05	Cisd2
1140	62656	383	8	0	A_51_P334104	NM_007833	-6.07612	-7.10971	9.09362	23.6765	6.68e-05	8.96e-05	Dcn
1141	9248	57	64	0	A_51_P334942	NM_013467	-1.2101	-1.01621	6.62031	12.5354	0.00113601	0.00122485	Aldh1a1
1142	4924	31	4	0	A_51_P335770	NM_027373	-1.67436	-2.41723	10.7223	32.2241	1.45e-05	2.44e-05	Afap1
1143	13729	84	117	0	A_51_P336060	NM_008490	-1.26735	-1.35296	5.54919	15.872	0.000419409	0.000477682	Lcat
1144	6712	41	152	0	A_51_P336509	NM_011766	-2.1121	-3.2916	6.74352	33.3261	1.23e-05	2.11e-05	Zfpm2
1145	37508	229	116	0	A_51_P336833	NM_024406	-2.10347	-3.56874	6.36435	54.0576	9.56e-07	2.7e-06	Fabp4
1146	16196	99	124	0	A_51_P337675	NM_007651	-1.41887	-1.80704	5.05741	26.1077	4.16e-05	5.9e-05	Cd53
1147	13136	81	16	0	A_51_P337771	NM_053142	-2.46053	-2.66001	5.41576	9.56415	0.00325102	0.00336813	Pcdhb17
1148	7543	46	163	0	A_51_P337944	NM_080708	-1.95257	-1.83706	8.22019	105.787	2.26e-08	1.73e-07	Bmp2k
1149	34660	212	56	0	A_51_P338317	NM_145491	-1.31876	-3.28395	10.9278	132.393	6.25e-09	6.91e-08	Rhoq
1150	23775	145	159	0	A_51_P338443	NM_020581	-1.89592	-1.03221	13.1404	30.0712	2.06e-05	3.25e-05	Angptl4
1151	42037	257	53	0	A_51_P338961	NM_001123327	-2.57476	-1.67727	9.57524	22.8679	7.89e-05	0.000104206	Qser1
1152	57270	350	34	0	A_51_P339793	NM_010743	-7.18512	-9.60535	7.11038	56.4902	7.52e-07	2.26e-06	Il1rl1
1153	19818	121	138	0	A_51_P339934	NM_010910	-1.80167	-2.23286	12.6526	38.2948	5.98e-06	1.17e-05	Nefl
1154	13913	85	137	0	A_51_P340170	NM_172786	-2.97234	-2.95466	5.54852	63.3233	4.03e-07	1.38e-06	Il20ra
1155	62516	382	32	0	A_51_P341571	NM_027117	-1.47437	-1.77857	12.3314	38.649	5.7e-06	1.13e-05	Klhdc2
1156	51135	312	131	0	A_51_P341736	NM_008610	-1.57038	-3.90397	10.112	49.3142	1.57e-06	3.97e-06	Mmp2
1157	2351	15	55	0	A_51_P342773	NM_009511	-1.49928	-1.29396	4.73378	8.77398	0.00444807	0.00456365	Vipr2
1158	54272	331	152	0	A_51_P342871	NM_009112	-2.55512	-3.69199	14.0851	97.5322	3.59e-08	2.42e-07	S100a10
1159	48525	296	145	0	A_51_P343517	NM_010742	-2.86275	-2.95608	6.05686	138.154	4.88e-09	6.03e-08	Ly6d
1160	60741	371	61	0	A_51_P343613	NM_153068	-2.18624	-3.1243	7.17791	17.299	0.000286669	0.000336125	Ehd2
1161	11115	68	127	0	A_51_P343913	NM_001145978	-1.56188	-1.28449	7.2448	25.3507	4.8e-05	6.7e-05	Parp4
1162	54591	333	143	0	A_51_P344376	NM_013533	-1.66344	-1.61608	8.7851	27.3759	3.29e-05	4.85e-05	Gpr162
1163	24464	150	28	0	A_51_P345649	NM_011058	-2.01322	-3.87654	7.074	80.0488	1.09e-07	5.33e-07	Pdgfra
1164	51309	313	141	0	A_51_P345699	NM_011620	-1.47341	-2.60622	6.3451	27.4647	3.24e-05	4.78e-05	Tnnt3
1165	38264	234	52	0	A_51_P346641	NM_001202500	-1.35955	-1.32828	9.52403	10.95	0.00194579	0.00205061	Armcx4
1166	8829	54	137	0	A_51_P348665	NM_016894	-1.30722	-2.75202	5.02423	16.8518	0.000322146	0.000373886	Ramp1
1167	42668	261	28	0	A_51_P349015	NM_027032	-1.46248	-2.45381	6.12876	120.85	1.06e-08	1.01e-07	Pacrg
1168	42075	257	91	0	A_51_P349691	NM_133979	-1.43453	-3.96402	9.95504	55.5401	8.25e-07	2.41e-06	Ano10
1169	49794	304	102	0	A_51_P350817	NM_009922	-1.65628	-9.11726	11.6709	206.299	4.74e-10	1.33e-08	Cnn1
1170	40905	250	69	0	A_51_P351166	NM_010866	-1.16123	-1.74908	5.0548	34.0649	1.1e-05	1.92e-05	Myod1
1171	55810	341	50	0	A_51_P351481	NM_019937	-1.06849	-1.12155	11.3766	21.0141	0.000117622	0.000149367	Ccnl1
1172	26254	161	14	0	A_51_P351896	NM_133187	-1.28087	-1.14774	8.35746	12.4617	0.00116359	0.00125241	Fam198b
1173	29199	179	7	0	A_51_P352385	NM_001276489	-2.94428	-3.33626	5.98394	55.7297	8.1e-07	2.38e-06	Ism1
1174	38175	233	127	0	A_51_P352968	NM_008538	-1.87825	-2.17229	14.0049	83.4429	8.67e-08	4.56e-07	Marcks
1175	36564	223	156	0	A_51_P354706	NM_010094	-3.80899	-2.72304	13.9149	30.3116	1.98e-05	3.15e-05	Lefty1
1176	6438	40	42	0	A_51_P355151	NM_028420	-1.6436	-1.13226	10.9025	25.6738	4.51e-05	6.34e-05	Camk2n2
1177	19868	122	24	0	A_51_P355427	NM_080639	-1.71488	-1.84986	7.05376	11.2442	0.00175439	0.00185385	Timp4
1178	55147	337	43	0	A_51_P355434	ENSMUST00000118228	-1.59201	-2.33688	6.62154	18.8177	0.000196002	0.000236324	Trib1
1179	50498	308	150	0	A_51_P355753	NM_010430	-1.7882	-2.0525	8.92143	12.3779	0.00119586	0.00128396	Hic1
1180	26820	164	88	0	A_51_P356620	NM_175122	-1.79493	-3.05381	6.79975	34.9094	9.66e-06	1.73e-05	Rab39b
1181	17772	109	60	0	A_51_P357341	NM_033444	-1.51561	-1.58908	15.1116	33.1002	1.27e-05	2.17e-05	Clic1
1182	32179	197	35	0	A_51_P357573	NM_145575	-1.88089	-3.24906	9.9147	185.205	8.9e-10	1.95e-08	Cald1
1183	52828	323	20	0	A_51_P357744	NM_010592	-1.25636	-1.72033	14.2597	49.0581	1.61e-06	4.07e-06	Jund
1184	25335	155	79	0	A_51_P358225	NM_019760	-1.11873	-1.18946	13.7584	49.4747	1.54e-06	3.92e-06	Serinc1
1185	49996	305	140	0	A_51_P358354	NM_023277	-2.19206	-2.10711	11.9496	46.428	2.17e-06	5.16e-06	Jam3
1186	23110	141	150	0	A_51_P358722	NM_173414	-2.47506	-3.21478	5.33906	18.5715	0.000208126	0.000249486	Lancl3
1187	58307	356	87	0	A_51_P359173	NM_173068	-1.2907	-1.14461	4.81151	45.0451	2.55e-06	5.87e-06	Syt7
1188	57170	349	98	0	A_51_P359272	NM_009655	-2.4682	-4.06261	6.58908	98.0515	3.48e-08	2.37e-07	Alcam
1189	20904	128	76	0	A_51_P359570	NM_010501	-1.73039	-2.64016	5.33199	57.9912	6.52e-07	2e-06	Ifit3
1190	8495	52	131	0	A_51_P359636	NM_011150	-1.58836	-2.64149	9.54771	73.5289	1.76e-07	7.63e-07	Lgals3bp
1191	40082	245	66	0	A_51_P360396	NM_001025305	-2.4651	-2.88279	4.44774	33.286	1.23e-05	2.12e-05	Tfap2b
1192	50818	310	142	0	A_51_P362738	NM_173745	-1.49839	-3.64847	7.01622	120.434	1.08e-08	1.02e-07	Dusp18
1193	47328	289	96	0	A_51_P363187	NM_008176	-5.68414	-8.49654	7.76473	123.207	9.45e-09	9.32e-08	Cxcl1
1194	28543	175	7	0	A_51_P363338	NM_008858	-1.86685	-2.95661	7.53614	28.4583	2.72e-05	4.12e-05	Prkd1
1195	14781	91	21	0	A_51_P363642	NM_138581	-2.03241	-2.6902	6.50498	103.692	2.53e-08	1.87e-07	1700088E04Rik
1196	28075	172	31	0	A_51_P364485	NM_009396	-2.17689	-4.13274	8.55281	147.141	3.39e-09	4.63e-08	Tnfaip2
1197	39497	241	137	0	A_51_P366207	NM_008671	-2.94407	-2.38078	8.01009	75.7291	1.49e-07	6.75e-07	Nap1l2
1198	10636	65	140	0	A_51_P367060	NM_013562	-1.25301	-1.27822	13.924	27.8584	3.02e-05	4.51e-05	Ifrd1
1199	44426	271	146	0	A_51_P367866	NM_007913	-3.41522	-4.10781	13.9072	129.732	7.02e-09	7.45e-08	Egr1
1200	53242	325	106	0	A_51_P368285	NM_028443	-3.22392	-4.52509	7.72415	102.565	2.7e-08	1.97e-07	Fam101a
1201	41450	253	122	0	A_51_P369426	NM_029104	-1.46957	-1.02945	8.59627	33.9852	1.11e-05	1.94e-05	Mss51
1202	27095	166	35	0	A_51_P370458	NM_001099774	-1.58606	-1.65162	5.15189	35.0112	9.52e-06	1.71e-05	Krtap17-1
1203	9430	58	82	0	A_51_P370510	NM_145450	-1.20844	-1.68001	9.43845	30.6068	1.89e-05	3.02e-05	BC022687
1204	16741	103	13	0	A_51_P371051	NM_028608	-1.47443	-3.24948	7.76246	20.5734	0.00012987	0.000163343	Glipr1
1205	37526	229	134	0	A_51_P371152	NM_001135559	-1.78971	-1.54847	9.78758	26.5781	3.81e-05	5.47e-05	Sos2
1206	56062	342	138	0	A_51_P373393	NM_033175	-1.77869	-1.5493	5.38279	33.4994	1.19e-05	2.06e-05	Lce3c
1207	3770	23	162	0	A_51_P374726	NM_008987	-1.54188	-2.82917	5.60964	77.1191	1.35e-07	6.27e-07	Ptx3
1208	56965	348	57	0	A_51_P374818	NM_009168	-2.22418	-3.42326	8.20097	220.042	3.25e-10	1.09e-08	Shd
1209	6804	42	80	0	A_51_P375146	NM_007643	-1.01511	-1.65848	4.76522	11.9926	0.00135855	0.00145038	Cd36
1210	5977	37	73	0	A_51_P375771	NM_001093750	-1.50464	-2.70462	6.53004	27.973	2.96e-05	4.43e-05	Ptchd1
1211	62595	382	111	0	A_51_P375987	NM_021716	-1.91541	-3.65766	8.93864	208.62	4.44e-10	1.31e-08	Fign
1212	29920	183	72	0	A_51_P377390	NM_010811	-1.32242	-1.28956	9.53199	51.0355	1.3e-06	3.45e-06	Ndst2
1213	62103	379	111	0	A_51_P377641	NM_028434	-1.07966	-1.17298	5.17948	8.35047	0.0052987	0.00541337	2900092C05Rik
1214	60766	371	86	0	A_51_P377760	NM_011882	-1.63759	-2.42104	5.51301	50.6897	1.35e-06	3.55e-06	Rnasel
1215	46374	283	126	0	A_51_P378298	NM_026976	-2.06154	-3.31438	5.9802	84.087	8.3e-08	4.43e-07	Faim3
1216	31105	190	109	0	A_51_P378941	NM_001167777	-1.55976	-1.5519	4.36705	26.6839	3.73e-05	5.38e-05	Asxl3
1217	3329	21	49	0	A_51_P379069	NM_010051	-2.0235	-2.18036	6.47655	13.5096	0.00083458	0.000914375	Dkk1
1218	61336	374	164	0	A_51_P379660	NM_019914	-1.2823	-2.15895	11.8391	36.8137	7.34e-06	1.38e-05	Mllt11
1219	27046	165	150	0	A_51_P380013	NM_177410	-1.14408	-2.25021	7.72651	70.8609	2.16e-07	8.9e-07	Bcl2
1220	2435	15	139	0	A_51_P380309	NM_001113204	-3.42241	-1.3738	11.4414	26.74	3.7e-05	5.34e-05	Ncam1
1221	57204	349	132	0	A_51_P380432	NM_198885	-3.51815	-6.28061	9.45685	46.0893	2.25e-06	5.32e-06	Scx
1222	15753	97	9	0	A_51_P380709	NM_029761	-2.29915	-3.24719	5.27771	78.5581	1.22e-07	5.75e-07	Dok5
1223	31633	193	145	0	A_51_P381218	NM_028450	-2.87546	-3.01058	9.74957	105.913	2.25e-08	1.73e-07	Gulp1
1224	55897	341	137	0	A_51_P382369	NM_175751	-2.95246	-6.62034	8.39042	182.288	9.76e-10	2.09e-08	Zfp608
1225	62195	380	39	0	A_51_P382484	NM_008402	-1.78192	-1.15964	9.15789	56.3449	7.63e-07	2.28e-06	Itgav
1226	10614	65	118	0	A_51_P382912	NM_130451	-2.46818	-3.1503	5.31553	35.1982	9.26e-06	1.67e-05	Slc2a10
1227	32759	200	123	0	A_51_P383032	NM_010819	-1.42735	-2.33073	5.39767	15.9828	0.000406841	0.000464243	Clec4d
1228	18001	110	125	0	A_51_P383270	NM_175473	-2.17356	-4.10715	6.16316	97.0119	3.7e-08	2.48e-07	Fras1
1229	15616	96	36	0	A_51_P386503	NM_026185	-1.57709	-1.3925	6.0812	13.5878	0.000814723	0.000893972	Abhd15
1230	36311	222	67	0	A_51_P386562	NM_010095	-3.13209	-2.58023	5.71516	30.4995	1.92e-05	3.06e-05	Ebf2
1231	21918	134	106	0	A_51_P388478	NM_010110	-2.85849	-3.45702	11.0101	249.781	1.54e-10	7.52e-09	Efnb1
1232	49443	302	79	0	A_51_P388973	NM_001042438	-2.7316	-2.20603	7.56509	72.0825	1.97e-07	8.28e-07	Zhx1
1233	47334	289	102	0	A_51_P389539	NM_054053	-2.73637	-3.29943	6.4189	128.621	7.38e-09	7.72e-08	Gpr98
1234	37275	228	47	0	A_51_P389684	NM_138751	-2.46973	-2.57958	8.06006	30.1124	2.05e-05	3.23e-05	Tmem47
1235	10896	67	72	0	A_51_P389864	NM_178879	-1.43714	-2.47082	7.73421	17.5793	0.000266757	0.000314049	B3gnt9
1236	19544	120	28	0	A_51_P390038	NM_177834	-1.38801	-2.05084	4.90475	8.58795	0.00480046	0.0049136	Cpa6
1237	8726	54	34	0	A_51_P390715	NM_011577	-1.0576	-2.22571	7.55018	19.1578	0.000180579	0.000219188	Tgfb1
1238	29540	181	20	0	A_51_P391445	NM_010511	-1.42809	-1.75338	10.4028	21.5034	0.000105571	0.000135689	Ifngr1
1239	54667	334	55	0	A_51_P391454	NM_008371	-2.34348	-1.96729	5.93989	54.5288	9.12e-07	2.61e-06	Il7
1240	12659	78	31	0	A_51_P391727	NM_009205	-1.56002	-1.15262	4.86249	18.5963	0.000206866	0.000248319	Slc3a1
1241	51803	316	143	0	A_51_P391934	NM_029706	-1.1233	-2.10735	5.45975	21.9932	9.49e-05	0.000123317	Cpb1
1242	8162	50	126	0	A_51_P392214	NM_026327	-1.17705	-1.05235	9.25034	25.7795	4.42e-05	6.23e-05	Pcnxl4
1243	38679	236	139	0	A_51_P392303	NM_010733	-3.18724	-3.14977	5.49673	59.6405	5.59e-07	1.78e-06	Lrrn3
1244	50805	310	129	0	A_51_P392687	NM_011701	-2.35902	-2.27192	15.7832	75.6195	1.51e-07	6.78e-07	Vim
1245	32167	197	23	0	A_51_P394190	NM_010723	-2.90275	-5.25048	11.5265	175.155	1.23e-09	2.45e-08	Lmo4
1246	48896	299	24	0	A_51_P394558	NM_001162943	-3.50882	-4.39384	6.22563	207.996	4.51e-10	1.31e-08	Dchs1
1247	38063	233	15	0	A_51_P394833	NM_001081300	-4.41608	-3.01795	9.04691	149.418	3.1e-09	4.38e-08	Tshz1
1248	3480	22	36	0	A_51_P395842	NM_025969	-1.07434	-3.91391	9.97065	111.79	1.65e-08	1.36e-07	Timm21
1249	10765	66	105	0	A_51_P397437	NM_183103	-1.79187	-2.19667	4.97215	27.08	3.47e-05	5.07e-05	Prss46
1250	36404	222	160	0	A_51_P398191	NM_177047	-2.05857	-1.02126	10.6938	89.0403	6.01e-08	3.52e-07	Auts2
1251	39994	244	142	0	A_51_P398260	NM_182839	-2.39241	-3.99322	5.59395	71.6311	2.04e-07	8.49e-07	Tppp
1252	18685	114	153	0	A_51_P398603	NM_030025	-1.13367	-1.71324	6.60331	21.9016	9.68e-05	0.00012559	Ccdc150
1253	22206	136	66	0	A_51_P398723	NM_010228	-2.4805	-5.9402	8.86576	169.843	1.47e-09	2.73e-08	Flt1
1254	22731	139	99	0	A_51_P400543	NM_019467	-2.32547	-4.05261	6.50226	136.843	5.16e-09	6.28e-08	Aif1
1255	5112	32	28	0	A_51_P401184	NM_001164763	-1.38014	-1.92115	6.72187	13.3025	0.000889962	0.000972843	Rarres1
1256	43202	264	70	0	A_51_P403413	NM_053131	-2.2033	-2.92207	5.15732	58.6222	6.15e-07	1.91e-06	Pcdhb6
1257	18079	111	39	0	A_51_P403564	NM_008499	-1.41958	-2.01678	5.5805	44.0564	2.86e-06	6.46e-06	Lhx5
1258	46456	284	44	0	A_51_P404077	NM_020510	-1.83535	-4.21679	11.4297	76.6969	1.39e-07	6.4e-07	Fzd2
1259	15106	93	18	0	A_51_P405167	NM_001025577	-1.40243	-4.31084	5.82494	117.212	1.26e-08	1.14e-07	Maf
1260	45498	278	70	0	A_51_P405375	NM_175358	-1.72072	-1.25333	7.17217	42.3002	3.55e-06	7.67e-06	Zdhhc15
1261	5422	34	10	0	A_51_P405912	NM_144799	-1.08036	-1.46202	6.11097	14.0402	0.000710107	0.000784332	Lmcd1
1262	32775	200	139	0	A_51_P407165	NM_026179	-1.97977	-2.44315	8.68921	18.4801	0.000212848	0.000254866	Abhd5
1263	21250	130	94	0	A_51_P407248	NM_054041	-3.09258	-5.16398	8.68604	167.696	1.59e-09	2.85e-08	Antxr1
1264	58073	355	17	0	A_51_P408082	NM_009692	-1.76618	-1.03023	4.97274	25.2755	4.87e-05	6.78e-05	Apoa1
1265	30129	184	117	0	A_51_P408584	ENSMUST00000105520	-3.12076	-3.73205	5.61752	73.7694	1.73e-07	7.52e-07	Enpp1
1266	38999	238	131	0	A_51_P408703	NM_028842	-2.51483	-3.53324	6.04943	74.3568	1.65e-07	7.29e-07	Rnf138rt1
1267	16346	100	110	0	A_51_P408989	NM_026038	-1.27259	-2.30161	6.93511	50.5573	1.37e-06	3.58e-06	L3hypdh
1268	2715	17	91	0	A_51_P409452	NM_008770	-3.55553	-4.00386	6.23361	53.2531	1.04e-06	2.88e-06	Cldn11
1269	36469	223	61	0	A_51_P410681	NM_018826	-2.95851	-3.52259	6.05966	170.535	1.44e-09	2.72e-08	Irx5
1270	45926	281	6	0	A_51_P410918	NM_146115	-1.45115	-1.01692	8.20908	16.2515	0.000378147	0.000433666	Tor4a
1271	28409	174	37	0	A_51_P411345	NM_177448	-2.85117	-5.45174	11.1993	54.0398	9.57e-07	2.7e-06	Mogat2
1272	54710	334	98	0	A_51_P411757	NM_172945	-1.08646	-1.96254	11.6794	32.1371	1.47e-05	2.47e-05	Ankrd13b
1273	19034	117	10	0	A_51_P412966	NM_008516	-2.84056	-5.24443	7.07057	134.234	5.77e-09	6.62e-08	Lrrn1
1274	14430	88	162	0	A_51_P413059	NM_008572	-3.60594	-4.79509	6.61077	35.7313	8.57e-06	1.57e-05	Mcpt8
1275	55153	337	49	0	A_51_P413111	ENSMUST00000029355	-2.24397	-1.67161	10.2678	108.492	1.96e-08	1.56e-07	Ppm1l
1276	19475	119	123	0	A_51_P414637	NM_015734	-2.42754	-4.73656	11.1545	162.898	1.88e-09	3.22e-08	Col5a1
1277	36133	221	53	0	A_51_P415247	ENSMUST00000046721	-2.71296	-1.83861	8.45781	30.9128	1.79e-05	2.9e-05
1278	54419	332	135	0	A_51_P415607	NM_010222	-1.14097	-1.47926	10.3455	21.8688	9.75e-05	0.000126407	Fkbp7
1279	19147	117	123	0	A_51_P416191	NM_144788	-1.16387	-1.00904	11.272	23.2882	7.23e-05	9.64e-05	Hectd1
1280	32760	200	124	0	A_51_P416613	AK082166	-1.483	-1.71171	7.84805	11.3636	0.001683	0.00178191	1810058I24Rik
1281	44088	269	136	0	A_51_P416822	NM_020259	-2.52852	-1.95254	5.37748	65.784	3.26e-07	1.19e-06	Hhip
1282	25740	157	156	0	A_51_P416858	NM_021285	-1.3086	-1.43837	4.96975	20.0011	0.000148062	0.000183724	Myl1
1283	13803	85	27	0	A_51_P417251	NM_134022	-1.52437	-2.82984	9.74261	17.0029	0.000309615	0.000360402	6330403K07Rik
1284	33074	202	110	0	A_51_P418016	NM_172839	-1.16049	-1.02403	8.4248	34.9034	9.67e-06	1.73e-05	Ccnj
1285	58172	355	116	0	A_51_P418116	NM_146162	-2.52761	-4.16653	7.3171	45.7686	2.34e-06	5.47e-06	Tmem119
1286	3362	21	82	0	A_51_P418809	NR_027784	-1.67458	-1.77872	5.28938	26.3133	4e-05	5.71e-05	Airn
1287	21319	130	163	0	A_51_P419017	NM_011866	-2.46068	-3.51561	6.70946	54.4473	9.19e-07	2.62e-06	Pde10a
1288	62495	382	11	0	A_51_P419389	NM_007561	-1.44071	-1.19228	9.05582	23.5388	6.87e-05	9.18e-05	Bmpr2
1289	50636	309	124	0	A_51_P419925	NM_001145922	-2.50403	-3.07077	7.3044	114.004	1.47e-08	1.25e-07	Arhgef40
1290	54840	335	64	0	A_51_P420176	NM_177103	-1.58171	-1.07576	6.60817	61.9777	4.53e-07	1.51e-06	Senp5
1291	11360	70	44	0	A_51_P421140	NM_026473	-1.25632	-2.00976	15.8819	33.6513	1.17e-05	2.02e-05	Tubb6
1292	29359	180	3	0	A_51_P421664	NM_133739	-1.57497	-1.67385	11.5338	40.0027	4.76e-06	9.74e-06	Tmem123
1293	52630	321	150	0	A_51_P421768	NM_001040459	-1.13874	-1.1365	5.99197	8.21101	0.00561934	0.00572211	Shroom4
1294	36354	222	110	0	A_51_P421876	NM_016850	-1.335	-1.72256	5.19757	56.2015	7.74e-07	2.3e-06	Irf7
1295	47148	288	80	0	A_51_P422124	NM_053090	-1.19749	-1.66155	10.5756	54.3479	9.28e-07	2.64e-06	Fam126a
1296	34255	209	143	0	A_51_P422629	NM_011603	-1.11683	-1.30611	11.8724	45.4122	2.44e-06	5.66e-06	Tbpl1
1297	46037	281	117	0	A_51_P423356	NM_027721	-1.08592	-2.15603	6.74666	30.2751	1.99e-05	3.16e-05	Katnal2
1298	9298	57	114	0	A_51_P423578	NM_011408	-1.84436	-2.14976	5.53241	58.3482	6.31e-07	1.96e-06	Slfn2
1299	29333	179	141	0	A_51_P423709	NM_029007	-3.80193	-4.51213	7.25728	300.003	5.23e-11	3.91e-09	Fam84a
1300	26062	159	150	0	A_51_P424232	NM_010788	-2.631	-1.0942	9.6049	62.96	4.16e-07	1.42e-06	Mecp2
1301	21870	134	58	0	A_51_P424471	NM_028408	-2.75019	-4.55812	6.29258	72.844	1.85e-07	7.94e-07	Cnih3
1302	20783	127	119	0	A_51_P424532	NM_011704	-1.83568	-2.40088	6.24711	12.4102	0.0011833	0.00127174	Vnn1
1303	54502	333	54	0	A_51_P424722	NM_023790	-1.30175	-2.11359	7.26105	38.3071	5.97e-06	1.17e-05	Wdr54
1304	51077	312	73	0	A_51_P425071	NM_030888	-1.5372	-1.34059	5.03462	23.4634	6.97e-05	9.32e-05	C1qtnf3
1305	52402	320	86	0	A_51_P425824	NM_026125	-1.31629	-1.85349	11.4676	54.1915	9.43e-07	2.68e-06	Fam132a
1306	35439	217	15	0	A_51_P426754	NM_009673	-2.82589	-5.64229	12.2677	148.311	3.24e-09	4.48e-08	Anxa5
1307	25785	158	37	0	A_51_P427603	NM_144935	-1.42775	-1.68087	6.6317	43.8652	2.93e-06	6.57e-06	BC018242
1308	15420	95	4	0	A_51_P427934	NM_001160400	-1.18356	-1.19593	11.595	32.8752	1.31e-05	2.23e-05	Megf8
1309	48055	294	3	0	A_51_P428372	NM_023785	-3.51878	-4.34946	5.44172	67.9492	2.73e-07	1.04e-06	Ppbp
1310	45750	279	158	0	A_51_P428754	NM_008168	-1.41529	-2.79654	9.21005	30.0329	2.07e-05	3.26e-05	Grik5
1311	49204	301	4	0	A_51_P429308	NM_001081324	-2.28875	-2.40418	7.23944	47.755	1.86e-06	4.58e-06	Neto2
1312	25744	157	160	0	A_51_P429903	NM_010883	-1.38685	-1.70282	5.10498	53.8472	9.76e-07	2.74e-06	Ndp
1313	19642	120	126	0	A_51_P430929	NM_153782	-1.99355	-2.8467	7.82258	19.5798	0.000163364	0.000200195	Fam20a
1314	52641	321	161	0	A_51_P431046	NM_009182	-1.71767	-3.00505	7.21763	47.0123	2.03e-06	4.9e-06	St8sia3
1315	46564	284	152	0	A_51_P431329	NM_007606	-1.63712	-3.51967	8.24188	80.5166	1.06e-07	5.23e-07	Car3
1316	27421	168	33	0	A_51_P431737	NM_145953	-1.29353	-1.61667	13.1299	16.784	0.000327965	0.000380233	Cth
1317	34464	211	24	0	A_51_P433091	NM_011221	-1.28973	-1.6029	12.5532	37.2985	6.86e-06	1.31e-05	Purb
1318	40191	246	11	0	A_51_P434697	NM_144839	-1.1529	-2.25726	11.7302	59.232	5.81e-07	1.83e-06	Ube2e2
1319	7263	45	47	0	A_51_P434776	NM_028101	-1.30435	-1.27338	7.86305	24.4979	5.67e-05	7.75e-05	Jmjd8
1320	47791	292	67	0	A_51_P435588	NM_011470	-2.20852	-2.60926	4.95347	18.9097	0.00019168	0.000231369	Sprr2d
1321	61902	378	74	0	A_51_P436002	NM_007772	-2.00687	-1.48184	7.81819	57.4664	6.85e-07	2.09e-06	Hivep1
1322	60380	369	28	0	A_51_P436020	NM_025335	-1.65174	-1.60671	9.75569	43.5546	3.04e-06	6.78e-06	Tmem167
1323	26964	165	68	0	A_51_P436342	NM_008268	-1.58867	-1.95786	5.13023	38.4053	5.89e-06	1.16e-05	Hoxb5
1324	23765	145	149	0	A_51_P436469	NM_144821	-1.59866	-1.32416	5.04656	13.237	0.000908347	0.000991692	AI317395
1325	46714	285	138	0	A_51_P436652	NM_013654	-5.94242	-9.28899	8.13897	54.2249	9.4e-07	2.67e-06	Ccl7
1326	25271	155	15	0	A_51_P436817	NM_001195268	-2.20675	-1.88718	11.098	21.1384	0.000114414	0.000145633	Dos
1327	44125	270	9	0	A_51_P436878	NM_018820	-2.38896	-2.67753	11.8233	117.494	1.24e-08	1.13e-07	Sertad1
1328	49583	303	55	0	A_51_P437978	NM_007429	-3.80747	-3.0694	5.66213	27.7543	3.08e-05	4.57e-05	Agtr2
1329	50305	307	121	0	A_51_P438149	NM_153058	-1.84021	-2.20297	10.5125	81.4551	9.93e-08	4.98e-07	Mapre2
1330	18778	115	82	0	A_51_P439085	NM_023516	-1.13005	-1.32572	12.1345	28.914	2.51e-05	3.85e-05	Hilpda
1331	25120	154	28	0	A_51_P439299	NM_177073	-1.98898	-2.71038	9.15723	47.755	1.86e-06	4.58e-06	Relt
1332	47440	290	44	0	A_51_P440092	NM_175240	-1.78128	-2.88303	5.38276	133.652	5.91e-09	6.71e-08	Fam187b
1333	40629	248	121	0	A_51_P440210	NM_011160	-1.53138	-2.01519	5.57601	18.8255	0.000195631	0.000235941	Prkg1
1334	50473	308	125	0	A_51_P441782	NM_028643	-1.47637	-1.43558	10.4879	68.9144	2.52e-07	9.9e-07	Micu2
1335	24850	152	86	0	A_51_P441983	NM_008396	-1.06286	-1.26787	4.89764	7.35816	0.0081542	0.00824341	Itga2
1336	20413	125	77	0	A_51_P442206	NM_028665	-1.56879	-3.14584	6.93113	160.672	2.04e-09	3.39e-08	Ankrd42
1337	39801	243	113	0	A_51_P442719	NM_181399	-1.08403	-1.06907	9.33928	22.1818	9.12e-05	0.000118823	Usp6nl
1338	21699	133	51	0	A_51_P442933	NM_177275	-2.45311	-1.52536	6.85185	27.0943	3.46e-05	5.06e-05	Amigo3
1339	35597	218	9	0	A_51_P443754	NM_010437	-2.22077	-3.24001	7.20149	207.258	4.61e-10	1.32e-08	Hivep2
1340	30563	187	59	0	A_51_P443819	NM_027001	-1.50261	-1.28094	6.4667	22.1069	9.26e-05	0.000120561	2610034M16Rik
1341	3356	21	76	0	A_51_P443872	NM_148673	-1.16622	-1.70567	9.11115	14.046	0.000708878	0.000783373	Slu7
1342	21881	134	69	0	A_51_P444447	NM_007679	-2.42753	-2.96281	11.9981	47.8769	1.84e-06	4.53e-06	Cebpd
1343	36433	223	25	0	A_51_P446469	NM_010071	-2.1173	-3.91266	10.8984	96.0571	3.91e-08	2.56e-07	Dok2
1344	2861	18	73	0	A_51_P446510	NM_010129	-1.57971	-3.76436	10.2834	50.4685	1.39e-06	3.61e-06	Emp3
1345	18029	110	153	0	A_51_P447287	NM_153573	-1.9374	-2.02308	5.74791	51.85	1.2e-06	3.22e-06	Fkbp14
1346	50552	309	40	0	A_51_P447545	NM_008341	-1.38332	-1.33567	4.8968	33.9121	1.12e-05	1.96e-05	Igfbp1
1347	8740	54	48	0	A_51_P447668	NM_011203	-1.19628	-1.21805	10.5451	39.7904	4.9e-06	9.97e-06	Ptpn12
1348	41751	255	95	0	A_51_P448545	NM_028145	-1.23591	-1.84648	6.37522	69.0744	2.49e-07	9.82e-07	Klhl35
1349	53378	326	78	0	A_51_P449094	AK081265	-1.00128	-1.10608	5.09392	8.33284	0.00533803	0.00544971
1350	34648	212	44	0	A_51_P450527	NM_011526	-1.96497	-7.32495	14.1062	402.202	9.21e-12	1.6e-09	Tagln
1351	33806	207	22	0	A_51_P450573	NM_009371	-3.02861	-2.95331	9.01822	55.7938	8.05e-07	2.37e-06	Tgfbr2
1352	54008	330	52	0	A_51_P451052	NM_175013	-1.96582	-2.52995	7.01346	25.2343	4.91e-05	6.82e-05	Pgm5
1353	52507	321	27	0	A_51_P451346	NM_011803	-2.34342	-3.97636	14.5038	198.025	6.02e-10	1.5e-08	Klf6
1354	53200	325	64	0	A_51_P451428	NM_001038602	-1.54282	-2.08673	8.89618	17.5252	0.000270471	0.00031799	Marveld2
1355	19741	121	61	0	A_51_P451458	NM_174857	-2.32553	-3.04057	6.20962	215.841	3.63e-10	1.16e-08	Mamdc2
1356	44156	270	40	0	A_51_P452203	NM_144879	-1.77735	-3.38642	6.89345	237.228	2.09e-10	8.55e-09	Vash2
1357	47957	293	69	0	A_51_P452659	NM_173008	-1.1839	-1.30299	6.35878	31.3036	1.68e-05	2.76e-05	Ssc5d
1358	33814	207	30	0	A_51_P453995	NR_027797	-1.4246	-1.4518	8.38392	11.7088	0.00149497	0.00158978	Gm11961
1359	5672	35	96	0	A_51_P454008	NM_008489	-1.09591	-1.0257	5.76855	8.68208	0.00461824	0.00473489	Lbp
1360	34156	209	44	0	A_51_P454152	NM_001081221	-1.52339	-1.31166	7.15083	26.8696	3.61e-05	5.24e-05	Ercc6
1361	29083	178	55	0	A_51_P454190	NM_001001883	-1.32277	-2.07585	6.08884	53.1926	1.04e-06	2.9e-06	Hecw2
1362	48932	299	60	0	A_51_P454217	NM_019408	-1.23983	-2.23788	9.7975	61.5422	4.71e-07	1.56e-06	Nfkb2
1363	21043	129	51	0	A_51_P454873	NM_023456	-1.7813	-1.3597	6.51085	6.75037	0.0107903	0.0108679	Npy
1364	1252	8	104	0	A_51_P454993	NM_178874	-1.35635	-1.48572	6.8769	57.0217	7.15e-07	2.17e-06	Tmcc2
1365	37690	230	134	0	A_51_P455266	NM_009066	-1.91772	-1.25735	8.12676	28.387	2.75e-05	4.16e-05	Ring1
1366	59961	366	101	0	A_51_P455647	NM_009801	-2.39522	-3.8703	14.4478	78.6005	1.21e-07	5.75e-07	Car2
1367	13191	81	71	0	A_51_P456838	NM_178674	-1.53465	-2.04921	6.06814	39.0727	5.39e-06	1.08e-05	Fbxl21
1368	61595	376	95	0	A_51_P457331	NM_016710	-1.22518	-1.73057	12.1019	25.2916	4.85e-05	6.76e-05	Hmgn5
1369	37281	228	53	0	A_51_P460048	NM_029861	-1.68405	-5.29344	7.71469	403.271	9.06e-12	1.6e-09	Cnrip1
1370	9490	58	142	0	A_51_P460710	BC005670	-1.5475	-1.54446	9.78988	21.8329	9.83e-05	0.00012724	Tdrd3
1371	60889	372	45	0	A_51_P460954	NM_009139	-2.30115	-3.10355	5.95348	50.19	1.43e-06	3.69e-06	Ccl6
1372	50066	306	46	0	A_51_P461040	NM_028798	-3.84992	-6.91536	8.74035	195.411	6.51e-10	1.55e-08	Crct1
1373	54069	330	113	0	A_51_P461319	NM_025961	-1.58498	-3.61944	7.22192	31.0149	1.76e-05	2.86e-05	Gatm
1374	50130	306	110	0	A_51_P461877	NM_011581	-2.25503	-5.34232	7.59355	25.5762	4.6e-05	6.45e-05	Thbs2
1375	26147	160	71	0	A_51_P461894	NM_009393	-1.1047	-2.21951	6.70132	25.0635	5.07e-05	7.02e-05	Tnnc1
1376	573	4	81	0	A_51_P462102	NM_133911	-1.05053	-1.06529	12.2305	11.7744	0.00146208	0.00155671	Gpr125
1377	22338	137	34	0	A_51_P462192	NM_138648	-4.06258	-5.08418	5.86436	131.674	6.44e-09	7.03e-08	Olr1
1378	9256	57	72	0	A_51_P464029	NM_021890	-1.01687	-4.50275	8.77439	100.582	3.01e-08	2.14e-07	Fads3
1379	6705	41	145	0	A_51_P464703	NM_021443	-4.01059	-4.56136	6.27123	132.844	6.12e-09	6.82e-08	Ccl8
1380	55783	341	23	0	A_51_P465128	NM_029935	-3.26918	-3.63661	8.33818	213.289	3.9e-10	1.23e-08	Chst15
1381	55980	342	56	0	A_51_P465161	NM_026152	-1.49241	-1.39929	6.58451	23.9611	6.31e-05	8.52e-05	Hoga1
1382	49553	303	25	0	A_51_P465232	NM_139295	-1.14717	-1.27752	13.3547	56.8228	7.29e-07	2.2e-06	Mcfd2
1383	55994	342	70	0	A_51_P465281	NM_008495	-1.951	-4.7704	14.4328	211.922	4.05e-10	1.24e-08	Lgals1
1384	31638	193	150	0	A_51_P465292	NM_080462	-3.31734	-1.95778	6.13914	40.2639	4.6e-06	9.45e-06	Hnmt
1385	20614	126	114	0	A_51_P466229	NM_026840	-3.21349	-6.03733	10.5322	494.235	2.7e-12	1.27e-09	Pdgfrl
1386	24935	153	7	0	A_51_P466910	NM_009783	-1.75625	-4.82847	6.37039	140.564	4.42e-09	5.6e-08	Cacna1g
1387	23667	145	51	0	A_51_P467224	NM_007993	-2.62083	-5.04424	8.57421	45.7483	2.34e-06	5.47e-06	Fbn1
1388	27957	171	77	0	A_51_P467770	NM_028874	-2.18974	-1.37132	9.49806	71.0707	2.13e-07	8.8e-07	Snx19
1389	26458	162	54	0	A_51_P468249	NM_011077	-1.96591	-1.60136	5.18925	28.0449	2.92e-05	4.38e-05	Phex
1390	7894	49	22	0	A_51_P468260	NM_009115	-1.76786	-1.86	5.13819	30.2167	2.01e-05	3.19e-05	S100b
1391	11034	68	46	0	A_51_P468415	NM_009712	-1.6105	-1.6973	5.16471	18.1709	0.000229781	0.000273482	Arsb
1392	61603	376	103	0	A_51_P468456	NM_011310	-1.19297	-1.97093	7.23982	56.0122	7.88e-07	2.33e-06	S100a3
1393	16248	100	12	0	A_51_P468464	NM_201352	-2.30572	-3.08962	8.68091	81.8974	9.63e-08	4.91e-07	Gdpd5
1394	6723	41	163	0	A_51_P469053	NM_172510	-1.70739	-1.47773	7.60961	28.2607	2.81e-05	4.25e-05	Mfsd4
1395	3223	20	107	0	A_51_P469285	NM_008737	-1.94204	-2.60613	5.38496	42.6977	3.38e-06	7.35e-06	Nrp1
1396	43763	267	139	0	A_51_P469951	NM_080448	-2.57553	-1.77787	8.53617	105.92	2.25e-08	1.73e-07	Srgap3
1397	55321	338	53	0	A_51_P472287	AK035028	-3.02477	-4.19233	5.29776	67.401	2.85e-07	1.08e-06	Fat3
1398	49817	304	125	0	A_51_P472531	NM_029847	-1.88008	-1.65144	5.02637	53.1953	1.04e-06	2.9e-06	Arsk
1399	48498	296	118	0	A_51_P472829	NM_145144	-2.32146	-2.76526	10.8216	27.411	3.27e-05	4.82e-05	Aif1l
1400	54143	331	23	0	A_51_P473259	NM_170778	-1.35302	-1.0894	5.06199	14.744	0.00057688	0.000644888	Dpyd
1401	5624	35	48	0	A_51_P473272	NM_019656	-2.22961	-2.61118	12.3896	81.7901	9.7e-08	4.92e-07	Tspan6
1402	49909	305	53	0	A_51_P473646	NM_001242345	-1.60551	-1.3881	6.30123	36.9111	7.24e-06	1.37e-05	B230216G23Rik
1403	7572	47	28	0	A_51_P473940	NM_001039371	-1.05223	-1.9875	6.12326	20.4425	0.000133789	0.000167642	Slc22a15
1404	34691	212	87	0	A_51_P473953	NM_001081295	-2.41955	-3.13113	8.48646	31.864	1.54e-05	2.56e-05	Arhgef26
1405	9053	56	33	0	A_51_P475342	NM_009601	-1.7887	-1.95847	6.89038	20.0156	0.000147565	0.00018316	Chrnb1
1406	1041	7	57	0	A_51_P476481	NM_145548	-1.55453	-1.75718	6.76739	20.3371	0.000137046	0.000171179	Cyp2j13
1407	27772	170	56	0	A_51_P476601	NM_016923	-2.98355	-2.51436	7.72015	112.487	1.59e-08	1.33e-07	Ly96
1408	23133	142	9	0	A_51_P477121	NM_021451	-2.45004	-3.61206	11.6326	43.1184	3.21e-06	7.05e-06	Pmaip1
1409	25324	155	68	0	A_51_P477364	NM_007483	-1.09448	-2.33731	8.15545	56.4735	7.54e-07	2.26e-06	Rhob
1410	19314	118	126	0	A_51_P477682	NM_008939	-2.32083	-3.51289	6.82802	51.946	1.19e-06	3.19e-06	Prss12
1411	37522	229	130	0	A_51_P477941	NM_013907	-1.34394	-1.3002	10.9925	24.745	5.4e-05	7.42e-05	Fbxw4
1412	37355	228	127	0	A_51_P478172	ENSMUST00000103299	-1.98949	-2.48417	5.50433	61.2182	4.85e-07	1.59e-06
1413	36163	221	83	0	A_51_P479132	NM_175126	-1.82363	-1.7638	11.6101	25.2371	4.9e-05	6.82e-05	Zcchc3
1414	10053	62	49	0	A_51_P479865	NM_029010	-2.16169	-1.29853	7.06492	51.5201	1.24e-06	3.3e-06	Glb1l
1415	49022	299	150	0	A_51_P480861	NM_021453	-2.15812	-1.24334	9.87805	14.3697	0.00064371	0.000714995	Pga5
1416	10258	63	90	0	A_51_P481676	NM_001013012	-1.96004	-1.61822	9.80974	46.4873	2.15e-06	5.13e-06	Zfp787
1417	56490	345	74	0	A_51_P482043	NM_175266	-1.37345	-1.59511	10.514	23.3936	7.07e-05	9.44e-05	Epm2aip1
1418	56349	344	97	0	A_51_P483280	NM_011170	-1.95384	-3.27519	11.8469	64.4876	3.64e-07	1.29e-06	Prnp
1419	42763	261	123	0	A_51_P483324	NM_008979	-1.77118	-2.64766	6.05752	63.1041	4.1e-07	1.41e-06	Ptpn22
1420	23848	146	68	0	A_51_P483351	NM_001163170	-1.19272	-1.03203	9.12844	33.108	1.27e-05	2.17e-05	Lix1l
1421	39677	242	153	0	A_51_P483639	NM_175485	-2.19835	-3.81655	10.9632	113.305	1.53e-08	1.28e-07	Prtg
1422	24551	150	115	0	A_51_P484111	NM_016762	-2.53281	-2.89724	8.05062	58.805	6.04e-07	1.89e-06	Matn2
1423	38415	235	39	0	A_51_P484289	NM_178798	-1.26147	-1.14661	9.12957	28.0834	2.9e-05	4.36e-05	Slc7a6
1424	5014	31	94	0	A_51_P484998	NM_010427	-1.46882	-2.16579	5.12925	17.81	0.000251563	0.000297694	Hgf
1425	9554	59	42	0	A_51_P485161	NM_009946	-5.38236	-6.29771	8.23914	236.539	2.12e-10	8.62e-09	Cplx2
1426	36027	220	111	0	A_51_P486001	NM_172457	-1.22401	-1.00795	9.1962	22.3718	8.75e-05	0.000114488	Mob3a
1427	9186	57	2	0	A_51_P486121	NM_010678	-1.06181	-2.32004	7.5696	23.0783	7.55e-05	0.000100204	Aff3
1428	61863	378	35	0	A_51_P486639	NM_001163006	-1.16242	-1.29431	5.94772	29.9	2.12e-05	3.32e-05	Minos1
1429	32129	196	149	0	A_51_P487298	NM_139307	-1.76087	-3.73137	10.2335	84.4885	8.08e-08	4.36e-07	Vasn
1430	54383	332	99	0	A_51_P487690	NM_133871	-1.81919	-1.66472	4.90831	28.0429	2.92e-05	4.38e-05	Ifi44
1431	48142	294	90	0	A_51_P488175	NM_001081409	-1.37401	-1.2138	8.23377	39.5838	5.03e-06	1.02e-05	Phf20l1
1432	2799	18	11	0	A_51_P488196	NM_028472	-2.28108	-3.76106	6.6746	55.7296	8.1e-07	2.38e-06	Bmper
1433	42570	260	94	0	A_51_P488768	NM_178696	-1.16641	-1.01712	8.17755	16.9573	0.000313342	0.00036435	Slc25a44
1434	30851	189	19	0	A_51_P488991	NM_178644	-3.51619	-4.30946	8.90142	23.8008	6.51e-05	8.77e-05	Oaf
1435	5173	32	89	0	A_51_P490257	NM_134099	-1.65424	-2.43303	10.052	56.6198	7.43e-07	2.23e-06	Fbxo4
1436	56834	347	90	0	A_51_P491976	NM_175401	-1.31625	-1.24527	11.6263	26.521	3.85e-05	5.52e-05	Fbxw17
1437	14181	87	77	0	A_51_P492456	NM_008215	-2.20006	-3.07952	6.21455	73.8034	1.72e-07	7.51e-07	Has1
1438	48065	294	13	0	A_51_P494825	NM_001081279	-2.88604	-3.6499	9.57737	134.954	5.59e-09	6.51e-08	Mfhas1
1439	20386	125	50	0	A_51_P495232	NM_027127	-1.87823	-3.68414	11.3005	205.406	4.86e-10	1.34e-08	Gpx8
1440	43946	268	158	0	A_51_P495269	NM_008508	-4.77889	-7.54524	9.45169	293.234	5.98e-11	4.26e-09	Lor
1441	2987	19	35	0	A_51_P496054	NM_080855	-1.51977	-1.57433	10.1707	61.6198	4.68e-07	1.55e-06	Zcchc14
1442	58645	358	97	0	A_51_P496934	NM_080634	-1.04988	-1.06463	9.43921	11.0714	0.00186397	0.00196629	Hps3
1443	48414	296	34	0	A_51_P497661	NM_021320	-1.45465	-1.56601	5.1524	16.9748	0.000311907	0.000362875	Ntn4
1444	10915	67	91	0	A_51_P498212	NM_019586	-2.40291	-2.35528	7.12031	93.9383	4.44e-08	2.82e-07	Ube2j1
1445	4669	29	77	0	A_51_P499082	NM_177915	-1.29672	-1.73647	6.05825	12.6505	0.00109446	0.0011824	Igsf1
1446	40901	250	65	0	A_51_P499599	NM_054049	-2.10524	-2.08216	5.56766	21.6633	0.000101948	0.000131579	Osr2
1447	17120	105	64	0	A_51_P499854	NM_010284	-2.85093	-5.84414	9.00459	102.282	2.74e-08	1.99e-07	Ghr
1448	51647	315	151	0	A_51_P500507	NM_025698	-1.10204	-1.13659	8.04709	14.7868	0.00056977	0.000637597	Tmed7
1449	61555	376	55	0	A_51_P501069	NM_011465	-1.38202	-1.21743	6.62508	6.84065	0.0103419	0.0104211	Spta1
1450	22620	138	152	0	A_51_P501757	BC096024	-2.47969	-1.88102	8.17655	163.708	1.83e-09	3.19e-08	Rgmb
1451	27507	168	119	0	A_51_P501803	NM_010451	-2.84909	-3.17044	5.49869	263.774	1.12e-10	6.22e-09	Hoxa2
1452	15394	94	142	0	A_51_P501844	NM_175475	-2.27338	-4.38035	8.12678	52.0521	1.17e-06	3.17e-06	Cyp26b1
1453	51526	315	30	0	A_51_P501897	NM_001042502	-3.55947	-4.46498	8.94932	28.6271	2.64e-05	4.02e-05	Pitx2
1454	55539	339	107	0	A_51_P502132	NM_011985	-1.39863	-2.58416	8.81687	52.8139	1.08e-06	2.99e-06	Mmp23
1455	4099	25	163	0	A_51_P502437	NM_009785	-1.00638	-1.66265	5.42902	18.0473	0.000236982	0.000281591	Cacna2d3
1456	8077	50	41	0	A_51_P502614	NM_026268	-3.3766	-3.80595	13.1814	54.6873	8.98e-07	2.57e-06	Dusp6
1457	36837	225	101	0	A_51_P502798	NM_172921	-3.03964	-3.46183	6.82168	62.2494	4.42e-07	1.48e-06	Nxpe4
1458	31649	193	161	0	A_51_P502872	NM_028179	-1.65264	-4.15258	11.2258	118.656	1.17e-08	1.09e-07	2200002D01Rik
1459	18641	114	109	0	A_51_P502957	NM_011505	-1.29189	-2.40437	7.87682	89.3823	5.88e-08	3.47e-07	Stxbp4
1460	38538	235	162	0	A_51_P502964	NM_144794	-2.01051	-2.26729	11.0801	28.6652	2.62e-05	4e-05	Tmem63a
1461	5019	31	99	0	A_51_P503131	NM_009519	-1.21976	-2.20391	7.49163	15.9496	0.000410567	0.000468126	Wnt11
1462	30330	185	154	0	A_51_P503261	NM_133897	-1.63678	-2.4978	8.01088	35.3101	9.11e-06	1.65e-05	Lrrc8c
1463	12137	75	1	0	A_51_P503822	NM_175499	-1.75232	-2.13109	5.63263	7.73724	0.00689088	0.00698741	Slitrk6
1464	41969	256	149	0	A_51_P505617	NM_008365	-2.32633	-2.54711	4.47531	88.2667	6.32e-08	3.67e-07	Il18r1
1465	48273	295	57	0	A_51_P505795	NM_145391	-1.24836	-2.08491	7.50226	64.4076	3.67e-07	1.29e-06	Tapbpl
1466	3625	23	17	0	A_51_P505823	NM_028013	-1.20754	-2.0882	8.91288	59.1376	5.86e-07	1.84e-06	Endod1
1467	34849	213	81	0	A_51_P505868	NM_175386	-2.79164	-5.64117	8.11471	567.528	1.19e-12	1.14e-09	Lhfp
1468	54919	335	143	0	A_51_P506045	NM_176073	-2.8043	-4.48212	7.34048	28.3001	2.79e-05	4.22e-05	Cpq
1469	27219	166	159	0	A_51_P506328	NM_010008	-1.6786	-2.01327	7.91216	14.1774	0.000681526	0.000754875	Cyp2j6
1470	30524	187	20	0	A_51_P507051	NM_021560	-1.11986	-1.17606	5.38516	25.2114	4.93e-05	6.85e-05	Bhlhe22
1471	12673	78	45	0	A_51_P507053	NM_134086	-1.16327	-1.26198	14.3401	25.8556	4.36e-05	6.15e-05	Slc38a1
1472	38865	237	161	0	A_51_P507899	NM_029553	-1.88294	-2.51598	8.61708	89.3399	5.9e-08	3.47e-07	Ttc8
1473	49823	304	131	0	A_51_P508029	NM_025823	-1.47777	-1.45979	9.1635	48.9643	1.63e-06	4.1e-06	Pcyox1
1474	41387	253	59	0	A_51_P508838	NM_021342	-2.92497	-3.10782	5.32524	111.63	1.66e-08	1.37e-07	Kcne4
1475	28197	172	153	0	A_51_P509971	NM_023320	-2.66526	-4.04081	11.0857	134.985	5.58e-09	6.51e-08	Plekho1
1476	24757	151	157	0	A_51_P510882	NM_007400	-1.65122	-2.04435	4.93103	39.2321	5.27e-06	1.06e-05	Adam12
1477	21628	132	144	0	A_51_P511949	NM_080793	-1.98441	-4.62142	11.2594	67.6658	2.79e-07	1.06e-06	Setd7
1478	23801	146	21	0	A_51_P512960	ENSMUST00000064445	-1.17986	-1.23785	5.31874	25.8774	4.34e-05	6.13e-05	Spsb4
1479	54816	335	40	0	A_51_P513062	NR_045448	-1.82481	-2.06352	7.08919	6.42094	0.0126302	0.0127004	B630019K06Rik
1480	47944	293	56	0	A_51_P513254	NM_009007	-1.3578	-1.25261	13.7009	60.4751	5.18e-07	1.68e-06	Rac1
1481	32073	196	93	0	A_51_P513311	NM_009107	-1.58655	-5.12616	7.57395	125.306	8.57e-09	8.65e-08	Rxrg
1482	29256	179	64	0	A_51_P513568	NM_029075	-1.45057	-2.18026	7.29621	31.3589	1.67e-05	2.74e-05	Stx11
1483	35870	219	118	0	A_51_P514961	NM_178892	-1.23905	-1.40209	13.1266	26.1089	4.16e-05	5.9e-05	Tiparp
1484	35690	218	102	0	A_51_P515120	NM_178870	-2.20661	-3.25635	5.45047	47.7271	1.87e-06	4.59e-06	Hs3st3a1
1485	18737	115	41	0	A_51_P515532	NM_029881	-1.49035	-3.96998	7.21508	177.463	1.14e-09	2.32e-08	Tmem200a
1486	11463	70	147	0	A_51_P515605	NM_009930	-4.03736	-7.75046	8.88362	23.242	7.3e-05	9.72e-05	Col3a1
1487	23596	144	144	0	A_51_P515649	NM_053147	-2.07965	-2.0082	5.45824	19.7419	0.000157268	0.000193434	Pcdhb22
1488	35479	217	55	0	A_51_P517870	NM_198429	-2.50249	-3.08886	5.5516	43.8603	2.93e-06	6.57e-06	Nfatc1
1489	17757	109	45	0	A_52_P100341	NM_178411	-1.37603	-2.16128	6.15411	82.2009	9.43e-08	4.85e-07	Zfp334
1490	9137	56	117	0	A_52_P100381	NM_001100460	-1.84635	-2.48878	5.92396	19.8944	0.000151772	0.000187684	Zbtb42
1491	24153	148	45	0	A_52_P1011	NM_010201	-2.17942	-3.11998	5.8755	72.0844	1.97e-07	8.28e-07	Fgf14
1492	49012	299	140	0	A_52_P101487	NM_001013741	-1.05218	-1.16158	6.16429	50.6736	1.36e-06	3.55e-06	Ddn
1493	51325	313	157	0	A_52_P1016836	XM_003084900	-2.23027	-2.6015	5.03162	62.8393	4.2e-07	1.43e-06	LOC102642336
1494	45855	280	99	0	A_52_P102248	NM_175366	-1.8148	-1.73575	9.32378	27.0098	3.52e-05	5.13e-05	Mex3b
1495	45051	275	115	0	A_52_P1026830	NM_001081499	-1.26062	-1.18817	7.59032	11.7909	0.00145393	0.00154841	Tbc1d8b
1496	53816	329	24	0	A_52_P1036898	ENSMUST00000098479	-2.08868	-1.84692	5.31701	43.3507	3.12e-06	6.9e-06
1497	15964	98	56	0	A_52_P106259	NM_207655	-1.50692	-4.12792	9.25138	49.0876	1.61e-06	4.06e-06	Egfr
1498	21439	131	119	0	A_52_P106620	NM_008764	-2.32004	-3.9996	6.29756	47.3042	1.96e-06	4.77e-06	Tnfrsf11b
1499	32738	200	102	0	A_52_P1076124	XM_003945876	-1.58048	-2.21361	8.24662	48.5526	1.71e-06	4.26e-06	LOC102641097
1500	15020	92	96	0	A_52_P108089	NM_001164580	-1.65858	-1.24012	11.4969	26.3026	4.01e-05	5.72e-05	BC030336
1501	21354	131	34	0	A_52_P108346	NM_010849	-1.97779	-4.83202	9.07701	23.131	7.47e-05	9.91e-05	Myc
1502	31891	195	75	0	A_52_P108447	NM_031184	-2.72822	-1.63901	13.5079	43.1236	3.21e-06	7.05e-06	Glis2
1503	32290	197	146	0	A_52_P1084604	NM_153085	-1.34622	-1.03898	8.25986	18.9666	0.000189065	0.000228467	Wac
1504	46250	283	2	0	A_52_P108845	NM_001081114	-1.88546	-3.26472	10.1285	158.65	2.19e-09	3.58e-08	Clip3
1505	47472	290	76	0	A_52_P1092227	XM_003946188	-1.16246	-1.32052	7.9013	10.8081	0.0020468	0.00215392
1506	12362	76	62	0	A_52_P1092823	NM_010573	-2.49734	-4.45839	7.6593	53.8074	9.8e-07	2.75e-06	Irx1
1507	59425	363	57	0	A_52_P111031	NM_001013753	-2.69759	-2.44827	5.1234	64.7319	3.57e-07	1.27e-06	Pcdh17
1508	43524	266	64	0	A_52_P11174	NM_146001	-1.81131	-1.10635	10.1905	27.3872	3.28e-05	4.84e-05	Hip1
1509	44103	269	151	0	A_52_P1130990	NM_198632	-3.02976	-7.16697	8.19074	572.404	1.13e-12	1.14e-09	Trim67
1510	62721	383	73	0	A_52_P113537	NR_001463	-2.24596	-3.21058	6.12634	8.95053	0.00414125	0.00425389	Xist
1511	45511	278	83	0	A_52_P1135722	NM_001195681	-1.41985	-1.1616	4.7074	25.6012	4.57e-05	6.42e-05	Gm684
1512	51217	313	49	0	A_52_P114962	NM_183289	-1.94149	-1.77733	4.29494	26.4902	3.87e-05	5.55e-05	Tcerg1l
1513	59085	361	45	0	A_52_P1164643	AK084195	-1.11238	-1.20689	5.88116	25.5816	4.59e-05	6.44e-05	AK129341
1514	52204	319	52	0	A_52_P117393	NM_011604	-1.37723	-1.92358	4.98195	15.6289	0.000448602	0.000509354	Tlr6
1515	52008	318	20	0	A_52_P1174	NM_001033416	-1.91817	-2.73444	4.91609	32.7312	1.34e-05	2.28e-05	Gal3st4
1516	1244	8	96	0	A_52_P118560	NM_027552	-2.287	-2.43276	5.86776	8.56114	0.00485387	0.00496359	Kynu
1517	39695	243	7	0	A_52_P119350	AK076318	-1.75286	-2.0341	6.69793	24.8899	5.25e-05	7.24e-05	4732419C18Rik
1518	8303	51	103	0	A_52_P120803	NM_013468	-1.56692	-7.30227	8.47321	178.341	1.11e-09	2.27e-08	Ankrd1
1519	53901	329	109	0	A_52_P121342	NM_020252	-1.73879	-2.66393	5.8833	38.394	5.9e-06	1.16e-05	Nrxn1
1520	11665	72	21	0	A_52_P121491	NM_177092	-2.003	-3.32314	6.43835	70.9302	2.15e-07	8.87e-07	Msrb3
1521	57645	352	81	0	A_52_P122649	NM_175647	-1.39967	-1.33261	4.80291	18.6796	0.000202697	0.000243922	Dmrta1
1522	33475	205	19	0	A_52_P124173	NM_172151	-1.15463	-1.07901	5.01088	9.14988	0.003824	0.00393545	Zdhhc8
1523	3574	22	130	0	A_52_P126055	NM_183308	-2.10549	-4.10191	7.42049	157.314	2.3e-09	3.66e-08	Pon2
1524	504	4	12	0	A_52_P127362	NM_029478	-1.4908	-1.49205	13.629	42.2602	3.57e-06	7.7e-06	Vmp1
1525	34239	209	127	0	A_52_P127682	NM_198114	-1.4357	-1.47125	7.31325	28.6624	2.62e-05	4e-05	Dagla
1526	38382	235	6	0	A_52_P129428	NM_020510	-2.98739	-3.45808	5.47397	63.6323	3.92e-07	1.36e-06	Fzd2
1527	5653	35	77	0	A_52_P129443	NM_145425	-1.46911	-1.97915	8.04353	35.7006	8.61e-06	1.57e-05	Wdpcp
1528	48280	295	64	0	A_52_P130727	NM_177630	-1.39901	-2.78142	9.00386	53.3724	1.02e-06	2.86e-06	Ldoc1l
1529	37786	231	66	0	A_52_P132761	NM_009284	-1.39707	-1.48769	5.18497	30.2245	2.01e-05	3.18e-05	Stat6
1530	48880	299	8	0	A_52_P135707	NM_013497	-1.65231	-1.71028	10.6048	32.8753	1.31e-05	2.23e-05	Creb3
1531	5175	32	91	0	A_52_P137765	NM_019390	-2.3191	-4.53211	13.1137	115.83	1.35e-08	1.18e-07	Lmna
1532	25144	154	52	0	A_52_P140005	NM_001081205	-2.27305	-2.24498	5.90674	22.9217	7.8e-05	0.000103138	Nipal1
1533	49371	302	7	0	A_52_P140789	NM_030201	-1.57589	-1.28177	10.4688	48.3376	1.75e-06	4.34e-06	Hspa13
1534	56380	344	128	0	A_52_P14456	NM_026886	-2.06603	-1.45089	6.7006	45.1817	2.51e-06	5.79e-06	Srrm4
1535	10023	62	19	0	A_52_P144818	NM_021391	-2.02538	-2.80772	9.32824	49.5861	1.52e-06	3.88e-06	Ppp1r1a
1536	21357	131	37	0	A_52_P14526	NM_001033634	-1.30535	-1.11814	7.59881	19.5954	0.000162768	0.000199577	Zyg11b
1537	38780	237	76	0	A_52_P15008	NM_008551	-1.19922	-2.00749	10.9751	47.4537	1.93e-06	4.7e-06	Mapkapk2
1538	50388	308	40	0	A_52_P15300	NM_134032	-2.49287	-3.25729	5.83821	39.9183	4.82e-06	9.82e-06	Hoxb2
1539	41235	252	71	0	A_52_P153019	NM_008966	-2.54921	-3.28906	4.76393	70.399	2.24e-07	9.11e-07	Ptgfr
1540	775	5	119	0	A_52_P154858	XR_035139	-2.46985	-1.85545	6.13273	68.6011	2.59e-07	1e-06	A730049H05Rik
1541	29132	178	104	0	A_52_P156190	NM_010332	-3.37325	-4.73727	7.4333	181.198	1.01e-09	2.13e-08	Ednra
1542	51530	315	34	0	A_52_P157170	NM_027258	-1.46745	-1.00254	7.86474	23.6603	6.7e-05	8.99e-05	Rnf157
1543	60836	371	156	0	A_52_P158431	NM_080455	-1.45976	-1.9861	4.87839	27.6783	3.12e-05	4.63e-05	Tshz2
1544	61725	377	61	0	A_52_P160955	NM_009234	-2.03204	-4.52614	8.83688	33.2057	1.25e-05	2.14e-05	Sox11
1545	38963	238	95	0	A_52_P161087	NM_001004362	-1.51391	-2.00057	8.89216	89.4383	5.86e-08	3.47e-07	2610008E11Rik
1546	58632	358	84	0	A_52_P161630	NM_145933	-1.5628	-2.05504	9.2105	29.9952	2.09e-05	3.28e-05	St6gal1
1547	53590	327	126	0	A_52_P168559	NM_001004357	-1.31546	-1.09837	5.36917	19.6445	0.000160901	0.000197567	Cntnap2
1548	27136	166	76	0	A_52_P16877	NM_172051	-1.46634	-3.76583	7.7839	28.5711	2.66e-05	4.05e-05	Tmcc3
1549	4378	27	114	0	A_52_P17146	NM_009758	-1.29662	-1.0396	11.5979	66.9941	2.95e-07	1.11e-06	Bmpr1a
1550	51533	315	37	0	A_52_P174421	NM_008079	-1.07121	-1.54969	6.25746	18.4964	0.000211999	0.000253919	Galc
1551	57476	351	76	0	A_52_P175028	ENSMUST00000030257	-3.26967	-2.56777	10.0738	37.4912	6.68e-06	1.28e-05	Cachd1
1552	32216	197	72	0	A_52_P175157	ENSMUST00000156690	-2.01075	-1.81333	8.89586	36.3592	7.83e-06	1.46e-05	Mef2a
1553	7866	48	158	0	A_52_P175242	NM_010570	-1.94177	-3.63319	8.0964	43.1229	3.21e-06	7.05e-06	Irs1
1554	14343	88	75	0	A_52_P177293	NM_029394	-2.32828	-2.02001	7.92911	93.5584	4.55e-08	2.86e-07	Snx24
1555	20656	126	156	0	A_52_P178866	NM_001024707	-1.32854	-1.85803	6.7298	13.6208	0.00080651	0.000885856	Lrp3
1556	58591	358	43	0	A_52_P179178	NM_199028	-1.89078	-1.33586	13.2877	26.2743	4.03e-05	5.75e-05	Bend3
1557	22330	137	26	0	A_52_P179238	NM_001159514	-1.46709	-1.33119	6.47381	13.158	0.00093115	0.00101582	H2afy
1558	57136	349	64	0	A_52_P179309	NM_016886	-2.28981	-2.55221	5.56041	129.26	7.17e-09	7.56e-08	Gria3
1559	51324	313	156	0	A_52_P18081	NM_025864	-1.14645	-1.22009	11.6613	40.8674	4.26e-06	8.86e-06	Tmem206
1560	50281	307	97	0	A_52_P183524	NM_023440	-1.32659	-1.14782	5.32082	19.1189	0.000182269	0.000220931	Tmem86b
1561	44011	269	59	0	A_52_P185907	NM_013496	-2.4292	-2.43953	11.6792	26.2313	4.06e-05	5.79e-05	Crabp1
1562	26527	162	123	0	A_52_P187940	NM_008494	-1.39217	-3.2855	6.59562	43.088	3.22e-06	7.07e-06	Lfng
1563	52224	319	72	0	A_52_P188261	NM_001025439	-2.12613	-4.24965	8.03534	169.937	1.47e-09	2.73e-08	Camk2d
1564	53151	325	15	0	A_52_P188593	NM_001256059	-2.29028	-2.44223	5.52999	52.0183	1.18e-06	3.17e-06	Ccdc149
1565	21742	133	94	0	A_52_P188690	NM_172553	-1.48072	-2.89112	5.2814	23.2208	7.33e-05	9.76e-05	Alx1
1566	12038	74	66	0	A_52_P190973	NM_009502	-1.63103	-2.24	12.4828	44.6241	2.68e-06	6.11e-06	Vcl
1567	50440	308	92	0	A_52_P191567	NM_001114663	-1.11231	-2.2062	5.13786	34.9365	9.62e-06	1.73e-05	Plcl1
1568	28792	176	92	0	A_52_P192426	NM_011609	-2.32636	-1.75835	11.3605	31.0858	1.74e-05	2.83e-05	Tnfrsf1a
1569	26172	160	96	0	A_52_P194242	NM_001039089	-1.84321	-1.34541	9.53773	76.6552	1.39e-07	6.41e-07	Sel1l
1570	55967	342	43	0	A_52_P194250	NM_011808	-2.93848	-5.05321	7.53879	225.322	2.82e-10	1.02e-08	Ets1
1571	24128	148	20	0	A_52_P194971	NM_010460	-1.37194	-1.93337	7.01941	14.1173	0.000693874	0.000767965	Hoxb7
1572	18157	111	117	0	A_52_P195018	NM_139206	-2.14997	-6.97878	9.40934	138.171	4.88e-09	6.03e-08	Arap3
1573	7149	44	97	0	A_52_P196105	NM_175274	-1.77734	-2.98944	10.8913	142.103	4.15e-09	5.35e-08	Ttyh3
1574	56124	343	36	0	A_52_P197095	NM_146239	-1.24128	-1.33397	9.44317	23.6485	6.72e-05	9e-05	Cdk17
1575	32264	197	120	0	A_52_P197722	NM_173731	-1.43977	-2.54698	6.54178	16.5881	0.000345467	0.000399033	Hmgcll1
1576	44509	272	65	0	A_52_P198898	NM_177271	-1.82376	-2.01377	6.35361	12.2216	0.00125895	0.00134804	Samd5
1577	9483	58	135	0	A_52_P200458	NM_010242	-2.19079	-3.92383	6.40956	111.782	1.65e-08	1.36e-07	Fut4
1578	43004	263	36	0	A_52_P20048	NM_011544	-1.96416	-1.82441	10.4459	32.0759	1.49e-05	2.49e-05	Tcf12
1579	7599	47	55	0	A_52_P203316	NM_201531	-1.28817	-1.24966	5.53889	7.20472	0.00874107	0.00882438	Kcnf1
1580	62565	382	81	0	A_52_P204629	NM_021361	-2.75632	-1.66381	6.52253	57.5287	6.81e-07	2.08e-06	Nova1
1581	29909	183	61	0	A_52_P205797	NM_177683	-3.08497	-3.90587	6.96404	338.697	2.55e-11	2.7e-09	Vgll4
1582	41465	253	137	0	A_52_P207335	NM_025944	-2.9213	-6.04161	9.8219	155.872	2.43e-09	3.75e-08	Tmem246
1583	13573	83	125	0	A_52_P208649	NM_013732	-2.10325	-2.08611	6.54032	101.062	2.93e-08	2.09e-07	Cartpt
1584	33670	206	50	0	A_52_P209484	NM_025915	-1.09828	-3.13114	11.7119	68.5908	2.59e-07	1e-06	Tmem88
1585	53605	327	141	0	A_52_P209514	NM_023116	-1.75998	-1.98624	5.23648	69.772	2.36e-07	9.43e-07	Cacnb2
1586	25910	158	162	0	A_52_P209944	KF032589	-2.25344	-1.46938	5.5591	89.8777	5.7e-08	3.41e-07
1587	11017	68	29	0	A_52_P211956	NM_025658	-1.34266	-3.30119	6.15205	46.7229	2.09e-06	5.02e-06	Ms4a4d
1588	24052	147	108	0	A_52_P212686	NM_146191	-2.22911	-2.62398	6.46007	35.886	8.38e-06	1.54e-05	Lrrk1
1589	21978	135	2	0	A_52_P214612	ENSMUST00000149874	-1.17754	-2.12609	8.0246	93.1062	4.67e-08	2.91e-07	Cflar
1590	29124	178	96	0	A_52_P214630	NM_011448	-3.75352	-5.56901	6.4615	396.952	9.95e-12	1.65e-09	Sox9
1591	47607	291	47	0	A_52_P215176	NM_010098	-1.97965	-2.88933	8.02883	28.2026	2.84e-05	4.28e-05	Opn3
1592	29289	179	97	0	A_52_P216539	NM_172721	-3.04596	-2.54635	7.67129	186.046	8.67e-10	1.91e-08	Fbxw8
1593	54815	335	39	0	A_52_P217710	NM_008056	-2.61292	-1.73208	6.98693	48.7915	1.66e-06	4.17e-06	Fzd6
1594	61499	375	163	0	A_52_P220810	NM_144551	-1.56777	-2.35223	8.56701	41.0147	4.18e-06	8.75e-06	Trib2
1595	11012	68	24	0	A_52_P224358	NM_080562	-1.41477	-1.087	8.35462	14.6504	0.000592799	0.000662342	Ubox5
1596	47445	290	49	0	A_52_P225570	NM_020606	-2.41074	-3.96633	9.09943	195.723	6.45e-10	1.55e-08	Parva
1597	5144	32	60	0	A_52_P226929	NM_207653	-2.05895	-3.20418	6.88494	98.1848	3.46e-08	2.36e-07	Cflar
1598	40667	248	159	0	A_52_P228551	NM_201367	-2.69874	-4.51328	6.34169	35.8715	8.4e-06	1.54e-05	Gpr176
1599	52438	320	122	0	A_52_P228702	NM_177378	-1.26004	-1.308	4.81294	18.2512	0.000225237	0.000268368	Rnf150
1600	39387	241	27	0	A_52_P229052	NM_019790	-1.43404	-3.47586	6.76666	58.2933	6.34e-07	1.96e-06	Tmeff2
1601	24950	153	22	0	A_52_P229316	NM_015737	-1.82799	-1.56692	7.64303	35.071	9.43e-06	1.7e-05	Galnt4
1602	6678	41	118	0	A_52_P230167	NM_053099	-2.50017	-3.49657	8.43288	65.6257	3.31e-07	1.2e-06	Setbp1
1603	55036	336	96	0	A_52_P230688	NM_025620	-1.38709	-1.57949	7.94253	23.4006	7.06e-05	9.43e-05	Rep15
1604	45645	279	53	0	A_52_P231170	NM_172694	-2.04921	-1.27896	6.3203	24.4078	5.77e-05	7.88e-05	Megf9
1605	51007	312	3	0	A_52_P231292	NM_010008	-2.04842	-1.63191	4.64056	36.8425	7.31e-06	1.38e-05	Cyp2j6
1606	23726	145	110	0	A_52_P231428	NM_001081351	-1.03154	-1.64654	4.87914	10.4374	0.00234072	0.00245372	Cped1
1607	23475	144	23	0	A_52_P232648	NM_134086	-1.91746	-1.83011	8.72753	43.9993	2.88e-06	6.49e-06	Slc38a1
1608	39431	241	71	0	A_52_P232802	NM_009323	-2.66834	-3.06083	6.44986	25.1887	4.95e-05	6.87e-05	Tbx15
1609	52629	321	149	0	A_52_P232813	NM_203320	-2.78057	-3.08325	4.85722	70.0881	2.3e-07	9.25e-07	Cxcl3
1610	24488	150	52	0	A_52_P232830	NM_011808	-1.63247	-2.87174	8.69185	82.343	9.34e-08	4.81e-07	Ets1
1611	62865	384	53	0	A_52_P233335	NM_146062	-1.23615	-1.54133	10.9119	12.1942	0.00127041	0.0013593	Pphln1
1612	62848	384	36	0	A_52_P238858	NM_001174086	-1.26273	-1.09417	5.80639	9.30276	0.00359982	0.00371354	Shisa9
1613	52011	318	23	0	A_52_P239735	NM_011341	-1.0916	-1.00617	6.08367	18.8031	0.000196696	0.000237094	Sdf4
1614	57289	350	53	0	A_52_P243412	NM_013881	-1.49496	-1.57015	8.01524	16.2294	0.000380416	0.000436038	Ulk2
1615	60451	369	99	0	A_52_P244803	NM_001243261	-1.79936	-2.09081	6.15541	30.5757	1.9e-05	3.03e-05	D630033O11Rik
1616	61730	377	66	0	A_52_P24690	AK038006	-1.85426	-2.2796	6.08924	72.3498	1.93e-07	8.16e-07
1617	28934	177	70	0	A_52_P248013	NM_001081328	-2.37772	-3.20931	5.04078	93.2561	4.63e-08	2.9e-07	Chsy3
1618	61633	376	133	0	A_52_P24843	NM_008960	-2.1743	-1.80934	9.8836	91.8832	5.03e-08	3.08e-07	Pten
1619	15848	97	104	0	A_52_P249733	NM_011540	-1.31329	-1.50313	5.71692	27.3501	3.31e-05	4.86e-05	Tcap
1620	60700	371	20	0	A_52_P24980	ENSMUST00000168080	-1.2783	-1.26766	5.55601	38.3199	5.96e-06	1.17e-05
1621	42340	259	28	0	A_52_P250400	NM_178685	-1.77492	-2.26846	4.42561	61.5363	4.71e-07	1.56e-06	Pcdh20
1622	28003	171	123	0	A_52_P250555	NM_019682	-2.07729	-1.51759	6.93645	41.1749	4.09e-06	8.59e-06	Dynll1
1623	49346	301	146	0	A_52_P250578	ENSMUST00000045054	-2.5664	-3.41252	6.43901	100.107	3.1e-08	2.17e-07	Fam115a
1624	45222	276	122	0	A_52_P251301	AY512946	-1.17944	-1.32407	4.84462	20.8421	0.000122233	0.000154589	Gm10158
1625	52897	323	89	0	A_52_P251450	NM_016675	-1.05193	-1.48826	5.00335	23.213	7.34e-05	9.77e-05	Cldn2
1626	40805	249	133	0	A_52_P251615	NM_198249	-2.28211	-3.6676	10.1636	115.813	1.35e-08	1.18e-07	Arhgef40
1627	43085	263	117	0	A_52_P253044	NM_030725	-2.48548	-5.11831	10.5322	157.525	2.28e-09	3.66e-08	Syt13
1628	49749	304	57	0	A_52_P253179	NM_008343	-2.32159	-5.15797	10.3497	99.3777	3.23e-08	2.24e-07	Igfbp3
1629	6257	39	25	0	A_52_P253299	NM_001003910	-1.31162	-1.29777	6.06906	28.26	2.81e-05	4.25e-05	BC030307
1630	51018	312	14	0	A_52_P255250	NM_009543	-1.5006	-1.69765	6.24221	11.8476	0.00142633	0.00152014	Rnf103
1631	48084	294	32	0	A_52_P257625	NM_023612	-3.13385	-4.21064	5.83861	97.9027	3.51e-08	2.39e-07	Esm1
1632	26812	164	80	0	A_52_P260696	NM_007488	-2.19278	-3.00079	7.21715	98.8762	3.32e-08	2.29e-07	Arnt2
1633	55207	337	103	0	A_52_P260818	NM_130859	-1.55993	-2.40213	10.1502	54.8034	8.87e-07	2.56e-06	Card10
1634	61709	377	45	0	A_52_P262219	NM_010234	-2.40619	-4.14998	13.0122	112.74	1.57e-08	1.32e-07	Fos
1635	5748	36	8	0	A_52_P262338	NR_033492	-1.33184	-1.43825	5.16324	36.106	8.12e-06	1.5e-05	4931406H21Rik
1636	27897	171	17	0	A_52_P26299	NM_178675	-3.50011	-5.6162	7.20339	92.5633	4.83e-08	2.99e-07	Slc35f1
1637	4919	30	163	0	A_52_P263095	NM_009643	-1.74393	-2.75097	12.4529	61.251	4.83e-07	1.58e-06	Ahnak
1638	57568	352	4	0	A_52_P264790	NM_027924	-1.66929	-1.25174	4.93632	16.7471	0.00033118	0.000383755	Pdgfd
1639	40229	246	49	0	A_52_P267543	NM_145418	-1.29288	-1.12272	7.485	18.9884	0.000188073	0.000227585	Ginm1
1640	17347	106	127	0	A_52_P268279	NM_015794	-1.26012	-1.10518	10.3157	19.9722	0.000149055	0.000184692	Fbxl17
1641	41549	254	57	0	A_52_P270164	NM_033270	-1.49495	-1.07488	12.7777	28.9247	2.5e-05	3.85e-05	E2f6
1642	52902	323	94	0	A_52_P274028	NM_025965	-1.02119	-1.48803	7.93287	35.4984	8.86e-06	1.61e-05	Ssr1
1643	40512	248	4	0	A_52_P276343	NM_177474	-1.43879	-1.11782	9.27359	21.5392	0.000104746	0.000134829	D19Bwg1357e
1644	16824	103	96	0	A_52_P276955	NM_010140	-1.48758	-2.36412	5.06672	23.8114	6.5e-05	8.75e-05	Epha3
1645	9517	59	5	0	A_52_P278295	NM_028460	-2.2934	-2.66301	6.49534	30.9638	1.78e-05	2.88e-05	Pear1
1646	45211	276	111	0	A_52_P278581	ENSMUST00000042779	-1.51554	-1.88842	4.702	60.7046	5.08e-07	1.65e-06	Zbtb1
1647	23799	146	19	0	A_52_P281033	NM_019654	-2.46899	-3.21556	7.10192	35.2593	9.18e-06	1.66e-05	Socs5
1648	13446	82	162	0	A_52_P281702	NM_010518	-5.09798	-4.58245	8.24109	140.159	4.49e-09	5.66e-08	Igfbp5
1649	47938	293	50	0	A_52_P282741	NM_011520	-1.2278	-2.25759	8.30881	21.3107	0.000110135	0.000140888	Sdc3
1650	52062	318	74	0	A_52_P282838	NM_001005370	-1.3362	-1.39209	9.33896	4.97602	0.0265705	0.0265828	Spin2c
1651	40240	246	60	0	A_52_P283055	NM_017391	-1.2468	-1.49389	8.3084	14.0352	0.000711165	0.000785302	Slc5a3
1652	53578	327	114	0	A_52_P283501	NM_001081016	-1.47341	-1.17225	11.3737	82.5277	9.22e-08	4.77e-07	Zc3h7b
1653	37292	228	64	0	A_52_P284958	NM_173784	-1.03825	-1.62673	11.4352	24.0619	6.18e-05	8.37e-05	Ubtd2
1654	38203	233	155	0	A_52_P285024	NM_198247	-2.50914	-3.45065	8.09857	43.4969	3.06e-06	6.8e-06	Sertad4
1655	61912	378	84	0	A_52_P285470	NM_001081088	-2.72519	-4.96777	11.7909	60.1767	5.33e-07	1.71e-06	Lrp2
1656	30610	187	106	0	A_52_P287692	NM_021302	-1.32822	-1.42282	5.61976	12.4598	0.0011643	0.00125286	Stk32c
1657	50	1	50	0	A_52_P289213	NM_010928	-1.35124	-1.24063	10.558	35.3681	9.03e-06	1.64e-05	Notch2
1658	58537	357	153	0	A_52_P28960	NM_013526	-1.44089	-1.44112	5.05279	7.72309	0.00693372	0.00702921	Gdf6
1659	34610	212	6	0	A_52_P29151	NM_001081433	-1.69275	-2.68034	7.15003	85.7564	7.43e-08	4.09e-07	Ankrd44
1660	38444	235	68	0	A_52_P291971	NM_025303	-1.03992	-1.21329	9.63246	14.6191	0.000598241	0.00066808	Stau2
1661	19471	119	119	0	A_52_P292481	NM_026335	-1.49505	-2.09418	5.52495	29.2698	2.36e-05	3.65e-05	Lce1h
1662	31942	195	126	0	A_52_P292792	NM_007739	-2.05679	-4.99032	6.41185	49.6267	1.52e-06	3.87e-06	Col8a1
1663	49190	300	154	0	A_52_P295067	NM_009223	-1.16621	-1.95955	10.701	52.8591	1.08e-06	2.97e-06	Snn
1664	26243	161	3	0	A_52_P297773	NM_001081252	-1.75481	-2.37776	7.46426	102.478	2.71e-08	1.97e-07	Uggt2
1665	38808	237	104	0	A_52_P298165	ENSMUST00000137184	-1.15064	-2.01076	5.58962	27.7891	3.06e-05	4.55e-05	Gm14964
1666	50156	306	136	0	A_52_P299358	NM_001081071	-1.16165	-1.00587	9.66414	25.0278	5.11e-05	7.07e-05	Lclat1
1667	34806	213	38	0	A_52_P29953	NM_175398	-2.15912	-1.29388	5.92616	42.6781	3.39e-06	7.36e-06	Fam212b
1668	62529	382	45	0	A_52_P299846	NM_021506	-2.01637	-1.24967	8.94107	61.5211	4.72e-07	1.56e-06	Sh3rf1
1669	44123	270	7	0	A_52_P300376	NR_001570	-2.50459	-2.52093	5.25322	8.44226	0.00509928	0.00521209	Xist
1670	2066	13	98	0	A_52_P300730	NM_010441	-3.42642	-5.93252	10.9125	91.8977	5.03e-08	3.08e-07	Hmga2
1671	7011	43	123	0	A_52_P302345	NM_133969	-1.10666	-2.6334	6.02184	22.4893	8.54e-05	0.000112112	Cyp4v3
1672	44309	271	29	0	A_52_P302433	NM_008873	-3.41325	-4.30847	5.41891	110.814	1.73e-08	1.41e-07	Plau
1673	22900	140	104	0	A_52_P302544	NM_199473	-4.36048	-5.51542	6.80029	258.341	1.26e-10	6.52e-09	Col8a2
1674	7998	49	126	0	A_52_P303928	NM_021518	-1.1007	-1.10574	11.9384	39.0358	5.41e-06	1.08e-05	Rab2a
1675	45054	275	118	0	A_52_P304128	NM_008608	-2.40386	-4.39055	7.64049	57.4433	6.87e-07	2.09e-06	Mmp14
1676	16802	103	74	0	A_52_P30550	NM_007387	-1.8926	-1.67609	8.29298	86.7672	6.96e-08	3.93e-07	Acp2
1677	41918	256	98	0	A_52_P307961	NM_147219	-1.21401	-1.58325	7.72852	10.79	0.00206012	0.00216741	Abca5
1678	21332	131	12	0	A_52_P308465	NM_172775	-1.52092	-2.75339	7.80551	154.067	2.6e-09	3.92e-08	Plxnb1
1679	33867	207	83	0	A_52_P308507	NM_173368	-2.21647	-1.59565	9.07205	92.6245	4.81e-08	2.98e-07	Chd6
1680	43034	263	66	0	A_52_P312467	NM_001079869	-2.66036	-3.02341	5.11707	38.8185	5.57e-06	1.11e-05	Hoxb3
1681	1818	12	14	0	A_52_P314129	NM_008862	-3.0183	-4.31389	6.73568	280.398	7.79e-11	4.77e-09	Pkia
1682	39639	242	115	0	A_52_P315345	NM_015771	-2.91834	-4.35654	8.71643	49.0057	1.62e-06	4.09e-06	Lats2
1683	60662	370	146	0	A_52_P31543	NM_007570	-1.1165	-1.75226	12.0306	17.9889	0.000240478	0.00028551	Btg2
1684	59389	363	21	0	A_52_P315976	NM_009416	-1.11602	-4.47733	11.4782	100.318	3.06e-08	2.15e-07	Tpm2
1685	45695	279	103	0	A_52_P318438	NM_008667	-2.3954	-3.07793	9.40337	71.4307	2.07e-07	8.6e-07	Nab1
1686	4066	25	130	0	A_52_P319726	AK032515	-1.22711	-1.92307	6.57976	9.25595	0.00366679	0.00377994	Cdc14a
1687	51528	315	32	0	A_52_P322181	NM_007419	-1.18117	-1.51812	6.28051	8.61496	0.00474734	0.00486266	Adrb1
1688	46664	285	88	0	A_52_P32369	NM_175074	-2.58075	-3.53727	10.2334	34.4945	1.03e-05	1.82e-05	Hmgn3
1689	44370	271	90	0	A_52_P323914	NM_019497	-1.00777	-1.59024	4.69122	45.9434	2.29e-06	5.39e-06	Grk4
1690	59015	360	139	0	A_52_P325527	NM_010103	-2.49987	-4.36412	6.116	40.3451	4.56e-06	9.38e-06	Edil3
1691	45449	278	21	0	A_52_P326664	NM_199252	-3.95204	-2.73886	7.72547	79.4825	1.14e-07	5.49e-07	Unc93a
1692	29251	179	59	0	A_52_P327381	NM_022424	-2.53113	-3.41023	7.24713	117.126	1.26e-08	1.14e-07	Fndc4
1693	3811	24	39	0	A_52_P330395	NM_134082	-1.72028	-2.3986	11.5997	58.8867	6e-07	1.88e-06	Farp1
1694	22258	136	118	0	A_52_P336958	NM_001081963	-2.21886	-2.49478	11.1745	77.4389	1.32e-07	6.15e-07	9430020K01Rik
1695	40810	249	138	0	A_52_P338734	NM_178629	-1.67714	-1.29285	5.45666	37.4651	6.7e-06	1.29e-05	Ispd
1696	4293	27	29	0	A_52_P340073	NM_010111	-2.4703	-5.09597	10.7332	238.07	2.04e-10	8.55e-09	Efnb2
1697	48296	295	80	0	A_52_P341161	NM_001159552	-1.17468	-1.61916	7.84813	10.1091	0.00264293	0.00275721	H13
1698	61230	374	58	0	A_52_P344138	NM_008071	-1.06652	-1.2986	5.91787	8.06892	0.00596954	0.00606734	Gabrb3
1699	40361	247	17	0	A_52_P344290	NM_010169	-1.71546	-2.67868	12.46	38.0363	6.2e-06	1.21e-05	F2r
1700	25665	157	81	0	A_52_P348250	NM_001164493	-1.64281	-2.07244	6.22522	67.9808	2.72e-07	1.04e-06	Klhl29
1701	58821	359	109	0	A_52_P348720	NM_028493	-2.45376	-1.89471	10.5091	44.691	2.65e-06	6.07e-06	Rhobtb3
1702	47485	290	89	0	A_52_P349182	NM_019691	-2.30527	-3.58607	6.13364	48.9277	1.64e-06	4.11e-06	Gria4
1703	21985	135	9	0	A_52_P35048	NM_011340	-2.13233	-4.85125	8.97544	62.5782	4.3e-07	1.45e-06	Serpinf1
1704	24306	149	34	0	A_52_P350537	NM_181409	-1.66039	-3.06236	6.83947	49.7497	1.5e-06	3.83e-06	Mtmr11
1705	36409	223	1	0	A_52_P355169	NM_011607	-3.75104	-5.27604	6.82916	36.2821	7.92e-06	1.47e-05	Tnc
1706	3815	24	43	0	A_52_P356228	NM_178746	-1.31285	-1.52563	6.46243	31.4192	1.65e-05	2.71e-05	Slc38a9
1707	52262	319	110	0	A_52_P356419	NM_001195710	-1.60998	-1.37801	5.59565	31.9553	1.52e-05	2.53e-05	Tmem95
1708	36606	224	34	0	A_52_P356780	NM_001033222	-1.11058	-1.64719	9.55992	24.6367	5.51e-05	7.56e-05	Pdzd8
1709	35603	218	15	0	A_52_P357469	NM_010237	-4.08157	-3.09734	6.33252	76.741	1.39e-07	6.38e-07	Frk
1710	25623	157	39	0	A_52_P360112	NM_009990	-1.02362	-2.10327	6.93653	25.618	4.56e-05	6.4e-05	Clip2
1711	56269	344	17	0	A_52_P360330	NM_008634	-1.18683	-1.30603	10.9631	13.5656	0.000820318	0.000899657	Map1b
1712	16332	100	96	0	A_52_P360515	NM_017392	-1.90457	-2.56627	7.72417	53.178	1.04e-06	2.9e-06	Celsr2
1713	54052	330	96	0	A_52_P361534	NM_009521	-2.08662	-3.56247	6.94733	31.5589	1.62e-05	2.66e-05	Wnt3
1714	3513	22	69	0	A_52_P362828	NM_001080814	-3.06431	-2.77334	5.71646	82.9194	8.98e-08	4.67e-07	Fat3
1715	20167	123	159	0	A_52_P364140	NM_010577	-1.85729	-2.40598	9.0118	34.9033	9.67e-06	1.73e-05	Itga5
1716	2500	16	40	0	A_52_P365660	NM_178725	-1.77002	-1.44504	4.88588	9.19894	0.00375033	0.0038633	Lrrc4c
1717	7312	45	96	0	A_52_P366525	NM_001039710	-1.44507	-1.35872	10.3315	40.4917	4.47e-06	9.23e-06	Coq10b
1718	2565	16	105	0	A_52_P368057	NM_011990	-4.06053	-3.73667	5.36867	149.016	3.15e-09	4.42e-08	Slc7a11
1719	17912	110	36	0	A_52_P368306	NM_026433	-1.2323	-1.91326	5.51817	37.4837	6.69e-06	1.28e-05	Tmem100
1720	25199	154	107	0	A_52_P368384	NM_028712	-1.92024	-1.47975	8.49208	80.5274	1.06e-07	5.23e-07	Rap2b
1721	33933	207	149	0	A_52_P37091	NM_001286786	-1.2393	-1.3551	8.29779	15.979	0.000407268	0.000464609	Magi1
1722	15058	92	134	0	A_52_P372013	NM_011763	-1.24497	-2.03356	4.88558	57.057	7.13e-07	2.16e-06	Zfp9
1723	4533	28	105	0	A_52_P373694	NM_177049	-1.46835	-3.4925	7.36921	30.4685	1.93e-05	3.08e-05	Jph4
1724	14196	87	92	0	A_52_P373973	NM_001039214	-1.04716	-1.16114	13.172	42.1451	3.62e-06	7.79e-06	Mex3c
1725	32353	198	45	0	A_52_P376169	NM_177139	-3.20786	-5.47754	8.19889	144.561	3.76e-09	5.01e-08	Lypd6
1726	55611	340	15	0	A_52_P376460	NM_001271533	-1.71169	-2.4071	7.01496	20.3193	0.000137604	0.000171827	Spag16
1727	20752	127	88	0	A_52_P377416	NM_026866	-2.44129	-1.26496	8.50283	33.8839	1.13e-05	1.96e-05	Disp1
1728	8506	52	142	0	A_52_P377576	BC054111	-2.27532	-4.38473	9.69936	161.077	2.01e-09	3.36e-08	Ap1s3
1729	11968	73	160	0	A_52_P378968	NM_009061	-1.37028	-2.26229	5.02846	17.5499	0.000268768	0.000316159	Rgs2
1730	44558	272	114	0	A_52_P379277	NM_134005	-1.58344	-2.63681	11.8319	34.3566	1.05e-05	1.85e-05	Enpp3
1731	53675	328	47	0	A_52_P380301	NM_009472	-2.25053	-2.68128	5.74147	198.297	5.97e-10	1.5e-08	Unc5c
1732	21532	132	48	0	A_52_P381553	NM_028055	-1.87183	-2.90659	7.48121	25.6822	4.5e-05	6.33e-05	Btbd17
1733	48214	294	162	0	A_52_P381784	NM_001177884	-1.37635	-1.58052	10.402	34.8703	9.71e-06	1.74e-05	Whsc1
1734	54229	331	109	0	A_52_P381799	NM_001081324	-2.01196	-1.99746	6.65143	30.5978	1.89e-05	3.03e-05	Neto2
1735	43635	267	11	0	A_52_P382149	NM_007811	-3.90299	-5.78849	7.81083	85.9394	7.34e-08	4.06e-07	Cyp26a1
1736	33559	205	103	0	A_52_P382914	NM_011639	-1.06858	-2.53294	13.6496	35.8398	8.44e-06	1.55e-05	Trip6
1737	62617	382	133	0	A_52_P384314	NM_178066	-1.27297	-1.46633	11.0376	33.9164	1.12e-05	1.96e-05	Tmem198b
1738	8271	51	71	0	A_52_P3845	NM_001146349	-2.31439	-3.04903	8.08743	37.065	7.09e-06	1.34e-05	Rnf217
1739	54749	334	137	0	A_52_P384718	NM_009865	-3.74635	-4.91927	6.71873	299.148	5.32e-11	3.91e-09	Cdh10
1740	38751	237	47	0	A_52_P385736	NR_027826	-2.1425	-2.14793	5.43128	64.0346	3.79e-07	1.32e-06	Pou3f3os
1741	23250	142	126	0	A_52_P38908	NM_001190352	-1.19377	-1.26351	4.94069	18.4025	0.000216957	0.000259357	Tmem132b
1742	41723	255	67	0	A_52_P389235	ENSMUST00000151021	-2.33522	-2.65721	5.93126	36.3812	7.81e-06	1.45e-05	Fam115a
1743	36193	221	113	0	A_52_P39083	NM_178793	-2.81815	-3.37504	6.45991	68.1128	2.69e-07	1.03e-06	Ccbe1
1744	42571	260	95	0	A_52_P390913	NM_025725	-1.31486	-1.32071	4.83304	16.8196	0.000324895	0.000376975	Ccdc96
1745	1787	11	147	0	A_52_P392216	NM_177259	-3.25863	-3.95596	6.79061	133.983	5.83e-09	6.63e-08	Dab1
1746	25185	154	93	0	A_52_P393589	NM_133733	-1.56466	-2.13763	7.17844	28.3927	2.75e-05	4.16e-05	Clmp
1747	1394	9	82	0	A_52_P399095	NM_177793	-1.37356	-1.27512	5.27106	9.72868	0.00305169	0.00316766	Mettl24
1748	38516	235	140	0	A_52_P399717	NM_026202	-1.43303	-1.59214	9.43805	25.6766	4.51e-05	6.34e-05	Ccdc50
1749	8895	55	39	0	A_52_P399934	NM_010090	-5.2375	-7.75455	11.1076	219.968	3.25e-10	1.09e-08	Dusp2
1750	38314	234	102	0	A_52_P399990	NM_017377	-1.80935	-2.44975	10.0944	130.82	6.69e-09	7.25e-08	B4galt2
1751	42197	258	49	0	A_52_P400999	NM_020260	-3.01412	-3.96114	6.83575	40.1664	4.66e-06	9.55e-06	Arhgap31
1752	11916	73	108	0	A_52_P401484	NM_010564	-1.85861	-1.40904	6.63999	22.9841	7.7e-05	0.000101962	Inha
1753	59801	365	105	0	A_52_P402786	NM_008935	-1.40631	-3.08216	7.59399	34.0064	1.1e-05	1.93e-05	Prom1
1754	51363	314	31	0	A_52_P402897	NM_009867	-3.48706	-2.71595	6.60866	20.1549	0.000142896	0.000177821	Cdh4
1755	18591	114	59	0	A_52_P408438	NM_021548	-1.78394	-1.11661	8.48603	52.3332	1.14e-06	3.1e-06	Arpp19
1756	52908	323	100	0	A_52_P409833	NM_008872	-2.68652	-5.02946	8.01099	217.505	3.47e-10	1.13e-08	Plat
1757	8006	49	134	0	A_52_P410765	NM_011352	-2.70729	-2.28632	10.3364	36.2154	7.99e-06	1.48e-05	Sema7a
1758	11914	73	106	0	A_52_P411430	XR_106165	-1.99495	-1.63393	7.87041	74.1326	1.68e-07	7.38e-07	LOC102636686
1759	48822	298	114	0	A_52_P413515	NM_011770	-2.0427	-2.61068	6.72878	54.5023	9.14e-07	2.61e-06	Ikzf2
1760	55004	336	64	0	A_52_P413584	ENSMUST00000121927	-2.43932	-1.22078	7.1845	121.008	1.05e-08	1.01e-07	Nrip1
1761	36425	223	17	0	A_52_P413947	NM_010840	-1.47832	-1.00006	11.1091	16.1541	0.000388274	0.000444107	Mthfr
1762	40770	249	98	0	A_52_P414420	NM_033623	-1.19449	-1.63769	11.8225	37.1691	6.99e-06	1.33e-05	Dcun1d1
1763	28419	174	47	0	A_52_P417796	NM_001199357	-1.80852	-1.93506	5.57248	70.1647	2.28e-07	9.21e-07	Tmem164
1764	20464	125	128	0	A_52_P418515	NM_001024614	-3.09218	-3.4933	7.19425	49.2322	1.58e-06	4e-06	1700007G11Rik
1765	38065	233	17	0	A_52_P418665	NM_029512	-1.78562	-1.21595	9.86065	14.1	0.000697489	0.000771572	Ttpal
1766	27816	170	100	0	A_52_P420504	NM_007392	-1.94403	-9.04789	12.1314	320.092	3.56e-11	3.16e-09	Acta2
1767	44057	269	105	0	A_52_P423247	NM_019840	-2.77462	-3.19969	6.06028	19.8742	0.000152486	0.000188352	Pde4b
1768	11716	72	72	0	A_52_P423364	NM_176959	-1.97531	-4.01227	7.44052	159.076	2.16e-09	3.54e-08	Fbxl7
1769	54425	332	141	0	A_52_P424231	NM_172053	-2.70134	-2.96724	5.04497	136.487	5.24e-09	6.35e-08	Adamts16
1770	29414	180	58	0	A_52_P424784	NM_022319	-1.57965	-2.66165	5.72116	60.1058	5.36e-07	1.72e-06	Clstn2
1771	44937	275	1	0	A_52_P424840	NM_008626	-2.2159	-4.18774	7.52347	355.092	1.93e-11	2.46e-09	Mrc2
1772	15484	95	68	0	A_52_P426513	NM_019989	-1.50622	-1.86459	10.6665	24.1909	6.02e-05	8.18e-05	Sh3bgrl
1773	18914	116	54	0	A_52_P427174	NM_030713	-2.72921	-2.48475	6.83742	84.4109	8.13e-08	4.37e-07	Zfp202
1774	22177	136	37	0	A_52_P42834	NM_013918	-1.05395	-2.21234	8.23087	27.1046	3.46e-05	5.06e-05	Usp25
1775	9337	57	153	0	A_52_P428745	NM_001025439	-2.04799	-4.33307	9.41555	177.91	1.13e-09	2.29e-08	Camk2d
1776	46307	283	59	0	A_52_P432969	NM_001105245	-3.33822	-2.2252	8.92655	12.9537	0.000993213	0.00107973	Pcdh19
1777	58234	356	14	0	A_52_P436590	NM_145218	-1.3069	-1.17122	6.1197	18.6653	0.000203408	0.000244641	Wbscr17
1778	42559	260	83	0	A_52_P436643	NM_018830	-1.01082	-1.7913	5.2452	34.7742	9.85e-06	1.76e-05	Asah2
1779	60845	372	1	0	A_52_P437734	NM_175127	-1.51694	-1.49389	8.42521	31.1224	1.73e-05	2.82e-05	Fbxo28
1780	60315	368	127	0	A_52_P437795	NM_009866	-3.19076	-4.72048	6.63693	19.2857	0.000175148	0.000213251	Cdh11
1781	3698	23	90	0	A_52_P438036	NM_175271	-2.36395	-3.96529	9.68113	52.2334	1.15e-06	3.12e-06	Lpar4
1782	23107	141	147	0	A_52_P439263	NM_011674	-1.77829	-2.59505	7.77845	31.6779	1.59e-05	2.62e-05	Ugt8a
1783	61463	375	127	0	A_52_P44011	NM_153167	-1.79768	-1.34022	7.00866	63.1317	4.09e-07	1.4e-06	Dcaf10
1784	7349	45	133	0	A_52_P441044	NM_133231	-1.46706	-1.23767	7.26801	19.9202	0.000150866	0.000186723	Rfxap
1785	39873	244	21	0	A_52_P441294	NM_007697	-2.35204	-2.10858	4.65603	36.6103	7.56e-06	1.42e-05	Chl1
1786	6767	42	43	0	A_52_P442676	NM_198602	-1.01715	-1.07827	11.3358	24.2564	5.94e-05	8.09e-05	Cux1
1787	47243	289	11	0	A_52_P444457	NM_026828	-2.3039	-1.72032	9.26822	37.5164	6.66e-06	1.28e-05	Dnlz
1788	30811	188	143	0	A_52_P444637	NM_134083	-3.47329	-3.3422	7.20947	108.453	1.96e-08	1.56e-07	Rcbtb2
1789	1178	8	30	0	A_52_P448466	NM_030561	-1.27277	-1.1576	7.98798	25.3336	4.81e-05	6.72e-05	BC004004
1790	33205	203	77	0	A_52_P450123	NM_177721	-2.21835	-1.63067	7.24549	51.5878	1.23e-06	3.29e-06	Ranbp6
1791	13642	84	30	0	A_52_P451574	NM_011273	-1.00364	-1.04164	11.2029	10.9266	0.00196203	0.00206722	Xpr1
1792	17534	107	150	0	A_52_P452019	NM_001033173	-1.52189	-1.28807	8.44258	40.9257	4.23e-06	8.82e-06	Usp31
1793	35279	216	19	0	A_52_P452689	NM_007498	-2.97813	-5.1845	10.8042	71.9221	1.99e-07	8.35e-07	Atf3
1794	38821	237	117	0	A_52_P454183	NM_177068	-1.49706	-2.80347	6.50309	127.957	7.6e-09	7.9e-08	Olfml2b
1795	17411	107	27	0	A_52_P455251	NM_010132	-1.29318	-1.50582	4.66572	17.2121	0.000293192	0.000343216	Emx2
1796	8949	55	93	0	A_52_P45738	NM_029979	-1.5694	-1.17844	6.65783	55.092	8.62e-07	2.5e-06	Trim35
1797	40437	247	93	0	A_52_P460703	NM_138956	-1.56928	-2.42176	9.06066	68.8989	2.53e-07	9.9e-07	Rassf3
1798	59653	364	121	0	A_52_P460704	NM_177173	-1.45635	-1.2392	5.426	24.4918	5.67e-05	7.76e-05	A830018L16Rik
1799	58519	357	135	0	A_52_P460836	NM_177303	-1.45447	-1.32391	8.65095	13.9074	0.000739109	0.000814502	Lrrn4
1800	17133	105	77	0	A_52_P464228	NM_001081095	-1.04193	-1.33923	5.32506	20.414	0.00013466	0.000168539	1700009N14Rik
1801	25208	154	116	0	A_52_P466147	NM_027852	-2.47186	-4.55817	7.63346	56.0151	7.88e-07	2.33e-06	Rarres2
1802	32547	199	75	0	A_52_P466171	NM_008715	-1.27753	-1.22877	4.70777	25.6457	4.54e-05	6.37e-05	Ints6
1803	18004	110	128	0	A_52_P467488	NM_029529	-4.98226	-5.07653	6.94799	137.715	4.97e-09	6.1e-08	Slc35d3
1804	10172	63	4	0	A_52_P467726	NM_010942	-1.41694	-2.84588	7.94004	38.802	5.59e-06	1.11e-05	Nsg1
1805	6024	37	120	0	A_52_P468033	NM_001040398	-1.71009	-1.10691	10.2165	12.5992	0.00111274	0.00120125	Setd1b
1806	29669	181	149	0	A_52_P468068	NM_001163098	-1.66361	-2.47678	6.59483	42.4253	3.5e-06	7.56e-06	Tchh
1807	45768	280	12	0	A_52_P469502	NM_028176	-3.22468	-5.82357	7.55545	96.8231	3.74e-08	2.48e-07	Cda
1808	47185	288	117	0	A_52_P469789	NM_007588	-5.09779	-7.31977	7.66536	136.202	5.3e-09	6.36e-08	Calcr
1809	11081	68	93	0	A_52_P470466	NM_177664	-1.65289	-2.98427	5.24499	66.3439	3.11e-07	1.15e-06	D3Bwg0562e
1810	28266	173	58	0	A_52_P471395	NM_008338	-1.90374	-2.71622	9.45546	52.4396	1.13e-06	3.07e-06	Ifngr2
1811	8424	52	60	0	A_52_P472324	NM_011414	-3.98059	-5.24169	6.54069	434.252	5.84e-12	1.49e-09	Slpi
1812	1184	8	36	0	A_52_P476560	NM_145853	-1.26152	-1.17725	11.6675	19.2543	0.000176462	0.000214791	Tpcn1
1813	15486	95	70	0	A_52_P476877	NM_001024918	-2.62084	-2.21913	5.2072	37.0121	7.14e-06	1.35e-05	Rfx4
1814	17849	109	137	0	A_52_P479262	NM_001243008	-3.06532	-7.72192	8.20405	29.8102	2.15e-05	3.37e-05	Col6a3
1815	29829	182	145	0	A_52_P480088	NM_025685	-2.01959	-2.95039	5.94537	62.4748	4.34e-07	1.46e-06	Col27a1
1816	18495	113	127	0	A_52_P480351	NM_033325	-1.8706	-5.04624	11.8492	104.163	2.47e-08	1.83e-07	Loxl2
1817	3355	21	75	0	A_52_P481423	NM_030249	-1.48466	-1.61803	11.0614	66.4423	3.09e-07	1.14e-06	Cttnbp2nl
1818	56169	343	81	0	A_52_P481957	NM_011824	-3.70508	-6.05696	7.50476	14.4281	0.000632716	0.000704044	Grem1
1819	33503	205	47	0	A_52_P482897	NM_009704	-2.63513	-3.87652	5.79915	96.8856	3.73e-08	2.48e-07	Areg
1820	43390	265	94	0	A_52_P484956	NM_010923	-1.49093	-5.63369	10.0896	105.058	2.35e-08	1.78e-07	Nnat
1821	27261	167	37	0	A_52_P48546	NM_026259	-1.68338	-1.28995	7.13159	40.682	4.36e-06	9.04e-06	Rnf41
1822	17063	105	7	0	A_52_P485766	NM_172554	-1.03708	-1.13765	9.94052	19.3524	0.000172389	0.000210187	Zdhhc17
1823	27648	169	96	0	A_52_P488596	NM_026887	-1.15072	-1.017	7.77471	11.4347	0.00164214	0.00173989	Ap1s2
1824	46867	286	127	0	A_52_P489295	NM_009621	-2.32057	-5.99999	9.27295	142.374	4.1e-09	5.31e-08	Adamts1
1825	51383	314	51	0	A_52_P49014	NM_009170	-4.45602	-3.30878	4.25529	23.3184	7.18e-05	9.58e-05	Shh
1826	6539	40	143	0	A_52_P491544	NM_017464	-2.44269	-3.7963	5.9266	31.6947	1.58e-05	2.62e-05	Nedd9
1827	16827	103	99	0	A_52_P491569	NM_028820	-1.22476	-1.03565	10.7155	42.6422	3.4e-06	7.39e-06	1700017B05Rik
1828	53873	329	81	0	A_52_P49321	NM_175314	-1.94078	-2.07687	9.75973	39.0505	5.4e-06	1.08e-05	Adamts9
1829	14789	91	29	0	A_52_P494514	NM_010568	-1.3799	-2.08038	7.81443	20.7021	0.000126144	0.000159025	Insr
1830	60705	371	25	0	A_52_P494622	NM_013613	-2.91576	-3.5517	7.7757	34.5545	1.02e-05	1.81e-05	Nr4a2
1831	56598	346	18	0	A_52_P495565	NM_007911	-1.30869	-1.90888	9.48888	80.1147	1.09e-07	5.32e-07	Efnb3
1832	61425	375	89	0	A_52_P496655	NM_026609	-1.87109	-1.13885	8.91911	29.5033	2.27e-05	3.52e-05	Leprotl1
1833	55234	337	130	0	A_52_P496956	NM_053178	-1.98176	-2.76226	7.50432	34.7474	9.89e-06	1.77e-05	Acsbg1
1834	12507	77	43	0	A_52_P497021	NM_182927	-2.77759	-2.59958	5.48019	36.1733	8.04e-06	1.49e-05	Spred3
1835	58991	360	115	0	A_52_P497188	NM_027322	-1.67205	-1.72592	8.16769	10.8535	0.00201381	0.00212024	Prrg1
1836	24857	152	93	0	A_52_P498193	NM_153543	-2.42757	-3.12974	8.38176	51.2189	1.28e-06	3.39e-06	Aldh1l2
1837	24797	152	33	0	A_52_P499028	NM_027834	-1.96202	-6.06783	7.75538	132.142	6.31e-09	6.95e-08	9130008F23Rik
1838	24834	152	70	0	A_52_P500002	NM_001085421	-1.59044	-1.5159	6.44037	27.8526	3.02e-05	4.51e-05	Tspyl5
1839	61850	378	22	0	A_52_P502226	NR_015522	-2.30695	-2.53602	6.20294	34.2877	1.06e-05	1.87e-05	2810429I04Rik
1840	9444	58	96	0	A_52_P502577	NM_010101	-2.30455	-3.49545	8.29548	34.0589	1.1e-05	1.92e-05	S1pr3
1841	54720	334	108	0	A_52_P504787	NM_010141	-2.39128	-2.25433	7.97145	52.9893	1.06e-06	2.94e-06	Epha7
1842	16720	102	156	0	A_52_P507214	NM_013599	-2.83184	-4.50287	6.0562	79.0809	1.17e-07	5.59e-07	Mmp9
1843	46786	286	46	0	A_52_P509965	NM_007425	-1.4559	-1.65489	5.35891	36.5175	7.66e-06	1.43e-05	Ager
1844	26058	159	146	0	A_52_P510202	NR_030696	-2.34507	-2.52446	5.60862	64.1837	3.74e-07	1.31e-06	9930014A18Rik
1845	52151	318	163	0	A_52_P51029	NM_019994	-1.2415	-1.01958	10.4176	15.7468	0.000434159	0.000493342	Ralgapa1
1846	61523	376	23	0	A_52_P511381	NM_011571	-1.70801	-2.21599	11.0261	188.362	8.06e-10	1.81e-08	Tesk1
1847	22810	140	14	0	A_52_P512817	NM_025858	-1.86266	-1.93484	13.2528	79.8017	1.11e-07	5.39e-07	Shisa5
1848	1823	12	19	0	A_52_P513345	NM_001029912	-1.34946	-1.48624	6.48483	38.0676	6.17e-06	1.2e-05	Zswim5
1849	20554	126	54	0	A_52_P515057	NM_172685	-2.52875	-4.49122	9.68083	53.9281	9.68e-07	2.72e-06	Slc25a24
1850	61971	378	143	0	A_52_P515094	NM_025326	-1.58133	-3.7347	7.22504	238.871	2e-10	8.53e-09	Tmem176a
1851	47887	292	163	0	A_52_P515247	NM_007486	-1.31083	-3.86707	10.248	125.995	8.31e-09	8.48e-08	Arhgdib
1852	35202	215	106	0	A_52_P515869	NM_178615	-1.45458	-1.38082	6.0468	31.0992	1.74e-05	2.83e-05	Rgmb
1853	44356	271	76	0	A_52_P516021	NM_011201	-2.32661	-1.76138	9.28926	38.7902	5.6e-06	1.11e-05	Ptpn1
1854	30444	186	104	0	A_52_P516034	NM_011200	-1.20277	-1.21324	10.3667	37.7774	6.42e-06	1.24e-05	Ptp4a1
1855	22594	138	126	0	A_52_P516097	NM_175529	-1.48657	-1.14153	8.24311	36.8765	7.28e-06	1.37e-05	Leng9
1856	10508	65	12	0	A_52_P516409	NM_053185	-2.54143	-3.70001	6.04696	155.064	2.5e-09	3.84e-08	Col4a6
1857	6316	39	84	0	A_52_P517029	NM_019790	-1.00255	-1.82995	4.97727	16.4207	0.000361286	0.000415977	Tmeff2
1858	30899	189	67	0	A_52_P517730	NM_009952	-1.5202	-1.23449	8.80312	29.0978	2.43e-05	3.75e-05	Creb1
1859	12573	77	109	0	A_52_P518808	ENSMUST00000134929	-1.1401	-1.79803	11.3617	27.5837	3.17e-05	4.69e-05	Mmd
1860	2123	13	155	0	A_52_P518997	NM_010139	-2.04252	-1.1453	12.8682	17.7408	0.000256011	0.000302628	Epha2
1861	43773	267	149	0	A_52_P520495	NM_011693	-2.96364	-3.78331	5.47602	38.9721	5.46e-06	1.09e-05	Vcam1
1862	24446	150	10	0	A_52_P521324	NR_045820	-1.06342	-2.34955	5.77988	100.463	3.03e-08	2.14e-07	A930024E05Rik
1863	45076	275	140	0	A_52_P521507	NM_001081302	-3.09297	-3.3514	10.8388	69.0878	2.49e-07	9.82e-07	Trio
1864	26956	165	60	0	A_52_P525183	NM_134188	-1.18751	-1.43937	7.8394	30.9197	1.79e-05	2.9e-05	Acot2
1865	49966	305	110	0	A_52_P525317	NM_008121	-1.28361	-1.18071	5.28052	20.1964	0.000141538	0.000176284	Gja5
1866	23514	144	62	0	A_52_P526372	NM_015753	-2.54741	-3.0975	5.18221	67.2235	2.89e-07	1.09e-06	Zeb2
1867	2132	13	164	0	A_52_P527625	NM_130449	-2.70613	-4.40393	7.93605	275.305	8.68e-11	5.1e-09	Colec12
1868	15430	95	14	0	A_52_P532355	NM_001031772	-1.06779	-2.16759	7.82531	79.4764	1.14e-07	5.49e-07	Lin28b
1869	16239	100	3	0	A_52_P533707	NM_007389	-2.89391	-3.04691	6.33421	114.153	1.46e-08	1.25e-07	Chrna1
1870	46224	282	140	0	A_52_P536022	NM_001039655	-1.63471	-2.21946	5.25638	63.3094	4.03e-07	1.38e-06	Rasgrf1
1871	34887	213	119	0	A_52_P537852	NM_024203	-2.97368	-2.84955	5.99808	124.583	8.86e-09	8.87e-08	Fam120b
1872	49132	300	96	0	A_52_P538470	NM_144882	-2.08147	-2.07108	7.09877	176.875	1.16e-09	2.35e-08	Spats2l
1873	12966	80	10	0	A_52_P53906	NM_009829	-1.58525	-6.88291	9.72102	166.248	1.67e-09	2.98e-08	Ccnd2
1874	45174	276	74	0	A_52_P539434	NM_029999	-2.35252	-2.60903	6.55408	30.276	1.99e-05	3.16e-05	Lbh
1875	55260	337	156	0	A_52_P540219	NM_011594	-1.78442	-6.35971	11.6166	61.9046	4.56e-07	1.52e-06	Timp2
1876	56767	347	23	0	A_52_P541175	NM_183195	-1.3217	-1.43063	9.54053	45.5016	2.41e-06	5.61e-06	Marveld1
1877	9348	57	164	0	A_52_P544043	NM_001163144	-1.73129	-2.09031	5.5511	98.9574	3.31e-08	2.28e-07	Pcsk5
1878	22910	140	114	0	A_52_P545810	NM_001111311	-1.00302	-3.22906	10.3939	114.301	1.45e-08	1.24e-07	Lrrfip1
1879	61504	376	4	0	A_52_P546459	NM_145420	-1.26373	-1.02043	7.7444	9.56961	0.00324417	0.00336183	Ube2d1
1880	34966	214	34	0	A_52_P546635	NM_011546	-2.76007	-1.11935	10.3941	29.9717	2.1e-05	3.29e-05	Zeb1
1881	8870	55	14	0	A_52_P547456	NM_026394	-3.99156	-4.69538	5.82264	130.302	6.85e-09	7.39e-08	Lce1f
1882	3285	21	5	0	A_52_P547662	NM_008772	-1.11859	-1.259	6.67187	6.90619	0.01003	0.0101092	P2ry1
1883	34011	208	63	0	A_52_P548680	NM_011083	-1.52499	-1.49303	8.01781	18.5879	0.000207294	0.000248627	Pik3c2a
1884	3518	22	74	0	A_52_P549166	NM_173451	-1.48081	-2.44565	5.79634	38.5236	5.8e-06	1.14e-05	Arsj
1885	16142	99	70	0	A_52_P551851	NM_026743	-2.50444	-2.60817	4.90814	61.0793	4.91e-07	1.6e-06	Tspan11
1886	26507	162	103	0	A_52_P553890	NM_016780	-1.77807	-1.8296	10.2935	17.0691	0.000304304	0.000354789	Itgb3
1887	41595	254	103	0	A_52_P554536	NM_175649	-1.78264	-1.92861	5.17707	46.1993	2.22e-06	5.26e-06	Tnfrsf26
1888	47989	293	101	0	A_52_P555739	NR_015462	-1.50238	-1.83607	4.79515	10.3807	0.00238997	0.00250353	Wt1os
1889	49918	305	62	0	A_52_P557129	NM_020333	-1.2632	-1.07807	8.25243	30.2651	2e-05	3.17e-05	Slc12a5
1890	43407	265	111	0	A_52_P560006	NM_008426	-3.85834	-5.4719	6.55353	243.998	1.77e-10	7.92e-09	Kcnj3
1891	16663	102	99	0	A_52_P560146	ENSMUST00000055537	-2.34577	-2.3303	7.23197	33.2059	1.25e-05	2.14e-05	Gm22
1892	16427	101	27	0	A_52_P561161	NM_177192	-1.76294	-1.59224	6.13595	23.8476	6.45e-05	8.7e-05	Dennd5b
1893	14035	86	95	0	A_52_P561671	NM_010835	-1.23124	-1.48631	7.22792	55.4355	8.34e-07	2.43e-06	Msx1
1894	35492	217	68	0	A_52_P561690	ENSMUST00000035914	-2.22326	-2.36527	6.74623	48.7441	1.67e-06	4.18e-06	BC034090
1895	59518	363	150	0	A_52_P56634	NM_022012	-1.60759	-1.0682	9.3446	51.6309	1.23e-06	3.28e-06	Map3k11
1896	56789	347	45	0	A_52_P56636	NM_023186	-2.36992	-2.06737	5.29556	85.233	7.69e-08	4.2e-07	Chia1
1897	40929	250	93	0	A_52_P566396	NM_175136	-1.26557	-2.06916	5.66913	21.1388	0.000114404	0.000145633	Rnf122
1898	33397	204	105	0	A_52_P566681	NM_153581	-3.29094	-4.64304	5.78443	60.5811	5.13e-07	1.67e-06	Gpm6a
1899	35365	216	105	0	A_52_P569375	NM_010203	-5.32884	-8.13006	9.1493	144.159	3.82e-09	5.04e-08	Fgf5
1900	42314	259	2	0	A_52_P56955	NM_028523	-1.74288	-1.27594	7.54349	76.9047	1.37e-07	6.33e-07	Dcbld2
1901	46031	281	111	0	A_52_P570652	NM_153791	-1.01684	-1.69526	9.70454	84.0587	8.32e-08	4.43e-07	Flywch1
1902	52270	319	118	0	A_52_P570700	NM_028906	-1.74213	-1.37624	9.14227	50.9768	1.31e-06	3.46e-06	Dpp8
1903	23959	147	15	0	A_52_P57205	NM_010572	-1.48943	-3.06689	5.5035	41.1966	4.08e-06	8.58e-06	Irs4
1904	61656	376	156	0	A_52_P573255	NM_027219	-2.21287	-3.45339	9.5563	38.9425	5.48e-06	1.1e-05	Cdc42ep1
1905	42229	258	81	0	A_52_P573552	NM_144549	-4.26131	-4.29873	11.7698	244.383	1.75e-10	7.92e-09	Trib1
1906	5869	36	129	0	A_52_P575178	NM_021339	-1.17668	-1.69231	10.1881	57.6081	6.76e-07	2.07e-06	Cdon
1907	10495	64	163	0	A_52_P577388	NM_134065	-1.42008	-1.67427	11.9485	30.0578	2.07e-05	3.25e-05	Epdr1
1908	56569	345	153	0	A_52_P578266	NM_011529	-1.58233	-1.62188	7.48981	42.2413	3.58e-06	7.71e-06	Tank
1909	17641	108	93	0	A_52_P578581	NM_170599	-2.33194	-3.74626	6.9114	38.5541	5.78e-06	1.14e-05	Igsf11
1910	50647	309	135	0	A_52_P582568	NM_177387	-2.21709	-1.70279	6.91332	19.6413	0.000161022	0.000197618	Ust
1911	5434	34	22	0	A_52_P584293	NM_181415	-3.03553	-3.31991	8.53849	83.7371	8.5e-08	4.5e-07	Atrnl1
1912	18575	114	43	0	A_52_P585124	NM_009911	-2.19258	-1.52274	6.42937	33.2755	1.23e-05	2.12e-05	Cxcr4
1913	58313	356	93	0	A_52_P586928	NM_018863	-1.2092	-1.84818	7.43675	12.95	0.000994388	0.00108074	Pdyn
1914	53323	326	23	0	A_52_P586944	NM_007560	-2.46688	-2.82904	5.66832	62.4785	4.33e-07	1.46e-06	Bmpr1b
1915	57006	348	98	0	A_52_P588378	ENSMUST00000159052	-1.69922	-2.34434	5.59757	63.5822	3.94e-07	1.36e-06	Cacna1h
1916	4526	28	98	0	A_52_P5891	NM_029658	-1.48881	-2.50768	5.98904	32.6611	1.36e-05	2.3e-05	Fam101b
1917	32848	201	48	0	A_52_P590396	NM_019972	-1.48281	-2.74376	10.0466	62.6001	4.29e-07	1.45e-06	Sort1
1918	26728	163	160	0	A_52_P590535	NM_007992	-2.89532	-5.41689	12.2032	25.171	4.97e-05	6.89e-05	Fbln2
1919	55340	338	72	0	A_52_P591166	NM_009955	-1.6057	-1.74321	12.0564	46.0516	2.26e-06	5.34e-06	Dpysl2
1920	39787	243	99	0	A_52_P59206	NM_028623	-1.25828	-2.10255	6.80918	21.5308	0.000104939	0.000135027	Cst6
1921	54125	331	5	0	A_52_P59264	NM_026408	-1.53958	-1.24495	4.77285	17.3553	0.00028253	0.00033163	Sncaip
1922	56867	347	123	0	A_52_P59318	NM_133832	-3.39361	-3.43278	8.62455	116.622	1.29e-08	1.16e-07	Rdh10
1923	34025	208	77	0	A_52_P593212	ENSMUST00000155922	-2.45654	-2.81645	5.10305	64.1845	3.74e-07	1.31e-06	5730446D14Rik
1924	41671	255	15	0	A_52_P594756	NM_023048	-4.92725	-5.39116	7.84703	81.6655	9.78e-08	4.95e-07	Asb4
1925	34967	214	35	0	A_52_P596008	NM_015753	-3.44608	-5.9413	7.12225	53.0018	1.06e-06	2.94e-06	Zeb2
1926	30868	189	36	0	A_52_P597634	NM_021457	-2.7754	-4.09346	8.10722	102.855	2.65e-08	1.94e-07	Fzd1
1927	51481	314	149	0	A_52_P598835	NM_001162903	-1.54968	-1.89133	8.18859	30.957	1.78e-05	2.88e-05	Ccdc71l
1928	33290	203	162	0	A_52_P599162	NR_002322	-1.33719	-2.00211	8.74727	45.7963	2.33e-06	5.46e-06	Tug1
1929	59978	366	118	0	A_52_P599317	NM_001077202	-1.92127	-4.32093	8.40296	80.356	1.07e-07	5.28e-07	Hs6st2
1930	5711	35	135	0	A_52_P600625	NM_009011	-1.44884	-1.08599	9.5912	18.0737	0.000235424	0.000279816	Rad23b
1931	33033	202	69	0	A_52_P601021	NM_026979	-1.92106	-2.59984	5.39148	28.832	2.54e-05	3.9e-05	C1qtnf2
1932	12565	77	101	0	A_52_P604629	NM_153287	-2.58072	-3.83868	12.9188	210.5	4.21e-10	1.27e-08	Csrnp1
1933	45761	280	5	0	A_52_P605517	NM_001005748	-2.93358	-3.45638	7.10302	67.6235	2.8e-07	1.06e-06	Phactr1
1934	3947	25	11	0	A_52_P6057	NM_018763	-1.20289	-1.09739	4.51846	13.4871	0.000840417	0.000920305	Chst2
1935	42000	257	16	0	A_52_P607683	NM_177167	-1.95977	-2.7872	6.79423	39.4185	5.14e-06	1.04e-05	Ppm1e
1936	25960	159	48	0	A_52_P608255	NM_138606	-1.67645	-4.11883	10.9688	73.7353	1.73e-07	7.52e-07	Pim2
1937	25602	157	18	0	A_52_P608322	NM_010755	-1.83612	-3.60442	10.9161	63.9388	3.82e-07	1.33e-06	Maff
1938	58085	355	29	0	A_52_P611000	NM_016903	-2.196	-1.99932	5.81221	35.5583	8.79e-06	1.6e-05	Esd
1939	22543	138	75	0	A_52_P613596	NM_020505	-1.70096	-3.25569	6.39547	93.8865	4.46e-08	2.82e-07	Vav3
1940	54233	331	113	0	A_52_P614731	NM_025278	-1.88539	-2.76071	9.57217	26.8654	3.61e-05	5.24e-05	Gng12
1941	14113	87	9	0	A_52_P616332	NM_153389	-1.01303	-1.48975	9.61054	17.2968	0.000286835	0.000336227	Atp10d
1942	34045	208	97	0	A_52_P617636	NM_010636	-1.10909	-2.18886	8.45627	24.3886	5.79e-05	7.9e-05	Klf12
1943	43957	269	5	0	A_52_P618132	NM_172865	-2.99751	-2.52815	8.57211	124.644	8.84e-09	8.86e-08	Manea
1944	43045	263	77	0	A_52_P619248	NM_181852	-4.3692	-6.58286	7.86401	260.734	1.2e-10	6.5e-09	Prl2c5
1945	4123	26	23	0	A_52_P62011	NR_033518	-1.11013	-1.09892	5.56999	23.9492	6.32e-05	8.53e-05	Gm16039
1946	34590	211	150	0	A_52_P620898	NM_001099299	-1.06817	-2.00681	5.59235	21.9433	9.59e-05	0.000124539	Ajap1
1947	15917	98	9	0	A_52_P62121	NM_010338	-3.45464	-2.95184	5.24729	81.2551	1.01e-07	5.03e-07	Gpr37
1948	24068	147	124	0	A_52_P625624	NM_025303	-2.55324	-2.99557	6.3607	91.6671	5.1e-08	3.1e-07	Stau2
1949	61301	374	129	0	A_52_P625640	NM_001286388	-1.90885	-1.81291	5.18476	50.8687	1.33e-06	3.5e-06	Trim9
1950	38920	238	52	0	A_52_P628162	NM_178707	-2.44271	-1.37473	7.38314	144.697	3.74e-09	5e-08	Zfp592
1951	56783	347	39	0	A_52_P628915	NM_009308	-1.00709	-1.55703	5.99767	9.88215	0.00287848	0.00299216	Syt4
1952	5776	36	36	0	A_52_P630463	NM_025413	-2.33056	-3.57137	5.92238	31.1552	1.72e-05	2.81e-05	Lce1g
1953	28158	172	114	0	A_52_P630632	NM_134083	-1.54665	-2.12522	12.3293	33.4498	1.2e-05	2.08e-05	Rcbtb2
1954	38971	238	103	0	A_52_P631356	NM_177025	-1.14866	-1.40629	5.32493	9.14311	0.0038343	0.00394457	Cobll1
1955	19767	121	87	0	A_52_P635338	NM_010194	-1.25091	-1.77194	9.49406	12.4066	0.00118471	0.00127294	Fes
1956	453	3	125	0	A_52_P637282	NM_153138	-2.32635	-2.08008	8.30757	58.8166	6.04e-07	1.89e-06	Wipf1
1957	32709	200	73	0	A_52_P640296	NM_172409	-1.23433	-1.67744	7.0416	79.4472	1.14e-07	5.49e-07	Fmnl2
1958	25661	157	77	0	A_52_P641477	NM_027462	-1.84853	-1.90129	8.40725	62.1228	4.47e-07	1.49e-06	Wars2
1959	10116	62	112	0	A_52_P642836	NM_001099636	-1.4426	-1.89773	5.9154	87.279	6.73e-08	3.86e-07	Pnmal2
1960	49770	304	78	0	A_52_P64356	NM_010097	-2.89212	-1.11785	8.71372	41.7197	3.82e-06	8.15e-06	Sparcl1
1961	43444	265	148	0	A_52_P647919	NM_011680	-1.43717	-1.26112	10.5219	26.8163	3.64e-05	5.28e-05	Usf2
1962	32905	201	105	0	A_52_P649285	ENSMUST00000134727	-1.38455	-1.10743	10.7623	13.9901	0.000720891	0.000795434	Cdc26
1963	19302	118	114	0	A_52_P649561	NM_175256	-1.34991	-1.55496	6.19302	21.1407	0.000114355	0.000145633	Heg1
1964	4727	29	135	0	A_52_P650387	NM_001045530	-1.43065	-1.04559	8.75656	8.36151	0.00527424	0.00538966	Ccnjl
1965	3688	23	80	0	A_52_P651248	NM_178395	-2.01164	-1.7851	8.17937	14.3144	0.000654326	0.000725673	Zdhhc2
1966	6534	40	138	0	A_52_P652336	ENSMUST00000018842	-2.91636	-3.70781	5.83411	38.2971	5.98e-06	1.17e-05	Lhx1
1967	50618	309	106	0	A_52_P653902	NM_175009	-1.47409	-1.23145	10.7102	20.6871	0.000126572	0.000159519	Eny2
1968	48384	296	4	0	A_52_P653932	NM_025780	-1.51867	-1.56887	5.04719	31.3425	1.67e-05	2.74e-05	Thap2
1969	14532	89	100	0	A_52_P655663	NM_010376	-2.71153	-2.55843	8.90279	68.9551	2.51e-07	9.89e-07	H13
1970	36863	225	127	0	A_52_P655948	NM_001164580	-1.80922	-1.77768	10.3732	50.6799	1.35e-06	3.55e-06	BC030336
1971	42147	257	163	0	A_52_P65719	BC034637	-1.97382	-1.87822	7.01935	58.2429	6.37e-07	1.97e-06	Spsb3
1972	6457	40	61	0	A_52_P659312	NM_145134	-3.64865	-4.31459	8.84617	109.386	1.87e-08	1.5e-07	Spsb4
1973	33757	206	137	0	A_52_P660693	NM_001081316	-1.58247	-1.50034	9.8365	19.977	0.000148892	0.000184585	Dsel
1974	54586	333	138	0	A_52_P661	NM_175750	-1.89239	-2.53121	6.02341	53.0661	1.06e-06	2.93e-06	Plxna4
1975	7709	48	1	0	A_52_P662244	NM_001012310	-2.40009	-1.59847	7.40005	47.5244	1.91e-06	4.68e-06	Slc25a47
1976	34539	211	99	0	A_52_P663600	NM_011035	-1.00924	-1.75809	10.3984	65.0088	3.48e-07	1.25e-06	Pak1
1977	31731	194	79	0	A_52_P664220	NM_001004190	-2.03962	-1.55687	6.05039	19.5362	0.000165051	0.000202091	Zfp560
1978	8707	54	15	0	A_52_P664656	NM_007396	-1.07382	-1.21879	5.90082	30.5038	1.92e-05	3.06e-05	Acvr2a
1979	48386	296	6	0	A_52_P665817	NM_026868	-1.02298	-1.11815	8.0766	11.3636	0.00168303	0.00178191	Abhd13
1980	57260	350	24	0	A_52_P668855	XR_035460	-1.76438	-1.57061	4.73632	24.8712	5.27e-05	7.26e-05	9330154J02Rik
1981	53636	328	8	0	A_52_P671769	NM_176837	-2.83746	-3.26789	7.34912	49.7072	1.5e-06	3.84e-06	Arhgap18
1982	30298	185	122	0	A_52_P671784	NM_172619	-1.73959	-1.60779	6.61787	26.6357	3.77e-05	5.42e-05	Adamts10
1983	31559	193	71	0	A_52_P672740	NM_019491	-1.44092	-1.67726	9.00831	22.4267	8.65e-05	0.000113333	Rala
1984	60575	370	59	0	A_52_P679105	NM_029614	-3.02089	-9.03715	9.77256	528.337	1.82e-12	1.27e-09	Prss23
1985	57736	353	8	0	A_52_P681310	NM_011113	-2.54345	-4.98765	11.1519	50.6683	1.36e-06	3.55e-06	Plaur
1986	21996	135	20	0	A_52_P681488	NM_026343	-1.58586	-1.51152	7.53079	21.7953	9.91e-05	0.000128165	Stx17
1987	12443	76	143	0	A_52_P681557	AK012899	-1.2792	-1.76553	4.73318	41.4068	3.97e-06	8.42e-06	Naaladl2
1988	27938	171	58	0	A_52_P68221	NM_016886	-3.11071	-3.78531	5.81199	247.527	1.63e-10	7.65e-09	Gria3
1989	42317	259	5	0	A_52_P68223	NR_036602	-1.2856	-1.82058	5.73416	27.4652	3.24e-05	4.78e-05	4933421O10Rik
1990	38277	234	65	0	A_52_P686091	NM_011078	-1.70875	-1.17788	8.4457	34.2269	1.07e-05	1.88e-05	Phf2
1991	16639	102	75	0	A_52_P68702	NM_145148	-1.74214	-2.06917	6.3795	26.8246	3.64e-05	5.27e-05	Frmd4b
1992	58941	360	65	0	A_52_P706060	NM_001029890	-1.32935	-1.61379	12.1306	42.0747	3.65e-06	7.85e-06	Mex3a
1993	50433	308	85	0	A_52_P70854	NM_020507	-1.34167	-1.02706	9.95602	27.5591	3.18e-05	4.71e-05	Tob2
1994	47820	292	96	0	A_52_P727235	NM_001085549	-1.77951	-3.45885	5.59936	110.427	1.77e-08	1.43e-07	Trabd2b
1995	51884	317	60	0	A_52_P72965	NM_175510	-1.32744	-1.46858	5.05216	30.6708	1.87e-05	2.99e-05	Unc80
1996	30091	184	79	0	A_52_P76355	NM_001145676	-2.05876	-2.32781	6.47378	93.5226	4.56e-08	2.86e-07	2210408I21Rik
1997	38086	233	38	0	A_52_P763938	NR_045294	-1.43294	-2.41744	6.48527	71.3333	2.08e-07	8.65e-07	Gm4285
1998	42129	257	145	0	A_52_P77204	NM_153542	-1.96808	-1.50389	9.54249	41.4611	3.95e-06	8.37e-06	Lrrc20
1999	62232	380	76	0	A_52_P78023	NM_172397	-1.52808	-2.78791	15.1884	36.1207	8.1e-06	1.5e-05	Limd2
[truncated: 1,837 more rows]

## Sheet: Signature EpiSC Down
X	Row	Col	ControlType		ProbeName	SystematicName	episcLIFSerum	episcTWOi	AveExpr	F	P.Value	adj.P.Val	geneid
1	42220	258	72	0	A_30_P01017468	chr11:87841800-87858725_R	1.61864	2.23198	7.29964	38.1618	6.09e-06	1.09e-05
2	25386	155	130	0	A_30_P01017469	chr17:38132217-38157667_R	1.4317	1.46101	5.19979	12.2943	0.00122915	0.00136433
3	21745	133	97	0	A_30_P01017477	chr10:6081900-6105500_F	1.78781	1.38974	7.04751	16.9073	0.000317482	0.000386055
4	40886	250	50	0	A_30_P01017482	chr6:4841700-4847400_R	2.54572	1.56752	10.3723	114.071	1.47e-08	7.72e-08
5	60417	369	65	0	A_30_P01017496	chr1:183951156-183986156_R	1.2518	1.8676	6.13725	28.4368	2.73e-05	4.12e-05
6	60872	372	28	0	A_30_P01017516	chr16:25517037-25531362_F	2.36884	2.57058	6.32792	49.5649	1.53e-06	3.29e-06
7	45955	281	35	0	A_30_P01017522	chr9:40033002-40033539_R	1.31754	1.47505	5.55314	29.7232	2.19e-05	3.38e-05
8	55711	340	115	0	A_30_P01017532	chr16:25517037-25531362_F	2.464	2.54993	6.47551	37.033	7.12e-06	1.25e-05
9	10390	64	58	0	A_30_P01017561	chr13:65588708-65589300_F	1.02233	1.55146	5.12388	11.5343	0.00158677	0.00173548
10	14429	88	161	0	A_30_P01017570	chr11:97457180-97487074_F	7.9895	7.65933	9.59719	678.897	4.07e-13	2.69e-11
11	8078	50	42	0	A_30_P01017596	chr10:117021051-117038683_F	1.05536	1.35864	10.8115	9.60443	0.00320084	0.00337772
12	39926	244	74	0	A_30_P01017602	chr6:128116450-128147150_F	1.27003	1.44625	5.11414	15.7791	0.0004303	0.000509823
13	42486	260	10	0	A_30_P01017607	chr3:41327493-41328368_F	2.37981	2.33557	5.87096	20.9082	0.000120438	0.000157568
14	4484	28	56	0	A_30_P01017615	chr16:8738782-8830148_R	1.08993	1.47096	6.08248	28.0613	2.91e-05	4.36e-05
15	61835	378	7	0	A_30_P01017616	chr3:41143423-41359623_R	3.15907	2.41623	6.3603	67.9321	2.73e-07	8.15e-07
16	34870	213	102	0	A_30_P01017639	chr11:93994795-94017045_F	2.17616	3.17222	8.36431	54.1765	9.44e-07	2.22e-06
17	42949	262	145	0	A_30_P01017644	chr4:146889650-146904300_F	4.03415	5.46483	7.00357	108.534	1.95e-08	9.47e-08
18	23562	144	110	0	A_30_P01017649	chr2:104398943-104412968_F	2.82353	4.21952	6.67674	66.8229	2.99e-07	8.75e-07
19	37772	231	52	0	A_30_P01017765	chr13:29106280-29120376_F	1.12877	1.58891	6.29362	9.04632	0.00398512	0.00416092
20	34233	209	121	0	A_30_P01017774	chr18:61781410-61788685_R	2.10881	2.78737	7.99198	68.7241	2.56e-07	7.74e-07
21	41792	255	136	0	A_30_P01017787	chr11:33414450-33450750_R	3.6612	5.44405	7.46553	222.869	3.01e-10	4.07e-09
22	60101	367	77	0	A_30_P01017793	chr2:71205705-71226510_F	4.56375	4.83078	7.62209	249.523	1.55e-10	2.48e-09
23	17760	109	48	0	A_30_P01017797	chr10:21542515-21579890_F	1.59936	1.82467	5.2755	19.1347	0.00018158	0.000230037
24	2427	15	131	0	A_30_P01017799	chr10:24269165-24276690_R	2.20481	2.11168	7.40808	45.5726	2.39e-06	4.85e-06
25	28779	176	79	0	A_30_P01017836	chr4:146889650-146904300_R	1.22334	1.84309	4.90704	21.8328	9.83e-05	0.000131426
26	56437	345	21	0	A_30_P01017851	chr9:95295459-95301266_F	1.25525	1.39942	9.36694	18.2632	0.000224569	0.000280586
27	26722	163	154	0	A_30_P01017871	chr8:91571643-91576878_R	4.56059	4.48275	7.43652	170.916	1.42e-09	1.33e-08
28	36879	225	143	0	A_30_P01017912	chr3:34643323-34682773_R	2.76141	3.26275	6.89476	125.019	8.69e-09	5.16e-08
29	46018	281	98	0	A_30_P01017919	chr4:82156098-82196298_R	1.33893	1.66233	7.06192	15.5565	0.000457752	0.000539826
30	1348	9	36	0	A_30_P01017929	chr1:53215418-53244461_R	4.54637	4.43631	8.12464	41.7907	3.79e-06	7.21e-06
31	26066	159	154	0	A_30_P01017940	chr13:98267049-98267604_F	7.16404	6.97119	10.6555	994.23	4.15e-14	6.29e-12
32	48487	296	107	0	A_30_P01017957	chr3:41143423-41359623_R	2.19947	1.26606	5.48659	37.5269	6.65e-06	1.17e-05
33	7177	44	125	0	A_30_P01018019	chr10:117021051-117038683_F	1.01208	1.34122	10.456	11.6387	0.0015311	0.00167951
34	48438	296	58	0	A_30_P01018082	chr16:8738782-8830148_R	1.45889	2.02846	4.86588	23.1947	7.37e-05	0.00010098
35	22023	135	47	0	A_30_P01018084	chr16:3111550-3130500_R	2.03643	2.11126	7.04774	12.4826	0.00115568	0.00128617
36	39244	240	48	0	A_30_P01018089	chr16:9129538-9137898_F	2.55706	3.78793	6.61923	51.2959	1.27e-06	2.83e-06
37	35462	217	38	0	A_30_P01018097	chr16:9158862-9162427_F	2.58007	5.72779	7.11654	109.949	1.81e-08	8.98e-08
38	25261	155	5	0	A_30_P01018110	chr10:39386908-39390947_F	1.12663	2.42883	6.21543	25.0886	5.05e-05	7.18e-05
39	34061	208	113	0	A_30_P01018204	chr5:15176325-15223375_F	1.80097	3.66586	8.59656	59.7316	5.55e-07	1.45e-06
40	38411	235	35	0	A_30_P01018260	chr10:69844350-69844784_F	4.7441	4.06771	7.12145	491.466	2.79e-12	1.15e-10
41	22016	135	40	0	A_30_P01018286	chr3:37606942-37610130_F	2.63716	1.88361	6.18999	48.8401	1.65e-06	3.51e-06
42	25202	154	110	0	A_30_P01018323	chr13:73472571-73483846_R	3.68647	2.45902	6.519	71.1487	2.11e-07	6.63e-07
43	61396	375	60	0	A_30_P01018373	chr7:114369337-114407862_R	2.60561	2.50261	6.73096	41.3512	4e-06	7.57e-06
44	18165	111	125	0	A_30_P01018401	chr15:96984422-97000322_F	3.00307	3.02315	6.12063	96.7179	3.77e-08	1.58e-07
45	56444	345	28	0	A_30_P01018470	chr12:77550684-77551505_F	1.51819	1.32842	7.81209	14.6295	0.000596423	0.000689806
46	51629	315	133	0	A_30_P01018477	chr10:69844350-69844784_F	3.53789	3.12958	6.68477	225.639	2.8e-10	3.97e-09
47	15003	92	79	0	A_30_P01018480	chr15:96984422-97000322_F	1.66911	1.78189	5.38059	38.6568	5.7e-06	1.03e-05
48	4480	28	52	0	A_30_P01018542	chr1:171402829-171403289_R	1.29235	1.15952	4.96824	10.1794	0.00257457	0.00274441
49	55097	336	157	0	A_30_P01018551	chr1:115829055-115854155_R	3.33401	3.58922	8.68221	159.509	2.12e-09	1.78e-08
50	22991	141	31	0	A_30_P01018588	chr2:175640275-175701875_F	1.03508	1.02392	5.36158	22.2199	9.04e-05	0.000121712
51	11642	71	162	0	A_30_P01018612	chr1:173353316-173367449_R	1.40835	2.07835	6.7762	43.0319	3.24e-06	6.33e-06
52	50495	308	147	0	A_30_P01018618	chr11:33414450-33450750_F	2.92689	2.7135	5.6795	58.425	6.26e-07	1.59e-06
53	19726	121	46	0	A_30_P01018621	chr12:73838608-73862621_F	2.30766	2.25876	5.24664	14.1566	0.000685776	0.000786385
54	53528	327	64	0	A_30_P01018633	chr15:96984422-97000322_R	6.27023	5.63062	8.25605	501.545	2.48e-12	1.04e-10
55	3611	23	3	0	A_30_P01018649	chr8:91571643-91576878_R	2.59836	2.53523	7.63254	68.8323	2.54e-07	7.71e-07
56	49439	302	75	0	A_30_P01018705	chr11:33442089-33444467_R	4.46998	4.89811	8.19933	213.428	3.88e-10	4.94e-09
57	2556	16	96	0	A_30_P01018726	chr10:6497224-6497863_R	2.0976	2.6738	6.49235	11.0247	0.00189495	0.00204788
58	53829	329	37	0	A_30_P01018745	chr4:3746573-3746891_F	2.31779	1.46304	6.71242	27.7187	3.09e-05	4.6e-05
59	44983	275	47	0	A_30_P01018805	chr2:176908707-176991202_R	2.83073	3.61322	6.92199	85.867	7.38e-08	2.73e-07
60	8234	51	34	0	A_30_P01018806	chr2:104398943-104412968_F	2.66581	4.08769	7.23279	110.768	1.74e-08	8.74e-08
61	34280	210	4	0	A_30_P01018811	chr13:98270713-98272269_F	3.72646	4.58557	7.6535	224.785	2.86e-10	3.99e-09
62	13417	82	133	0	A_30_P01018812	chr13:98221098-98480773_R	2.25598	2.79966	6.48293	40.4617	4.49e-06	8.38e-06
63	11619	71	139	0	A_30_P01018848	chr13:62376235-62376890_F	5.82343	6.22389	8.20502	111.269	1.69e-08	8.58e-08
64	5784	36	44	0	A_30_P01018865	chr5:53931541-53945241_R	2.65157	2.40964	5.62823	42.0527	3.66e-06	6.99e-06
65	43052	263	84	0	A_30_P01018894	chr5:110891642-110918642_R	2.64232	1.77562	5.88802	93.1432	4.66e-08	1.89e-07
66	8719	54	27	0	A_30_P01018912	chr15:74436455-74466741_R	1.03022	1.88707	7.40065	12.5285	0.00113855	0.00126837
67	27312	167	88	0	A_30_P01018924	chr10:24269165-24276690_R	1.77215	1.97994	7.31432	39.8837	4.84e-06	8.93e-06
68	578	4	86	0	A_30_P01018931	chr2:176610409-176612864_F	1.77852	1.37873	8.34872	21.2187	0.000112398	0.000148319
69	9126	56	106	0	A_30_P01018948	chr7:26054813-26063725_R	1.01028	1.10996	9.61381	8.40038	0.00518916	0.00536474
70	103	1	103	0	A_30_P01018954	chr11:97457180-97487074_R	1.7361	1.18072	6.1767	104.987	2.36e-08	1.11e-07
71	44549	272	105	0	A_30_P01018963	chr13:98221098-98480773_R	1.35715	1.78152	5.97019	34.3963	1.04e-05	1.75e-05
72	2900	18	112	0	A_30_P01018979	chr16:9249688-9275013_F	1.83536	4.2652	6.61465	50.6911	1.35e-06	2.98e-06
73	21554	132	70	0	A_30_P01018984	chr13:66888650-66902600_F	1.62049	2.15057	5.26455	31.4986	1.63e-05	2.61e-05
74	43482	266	22	0	A_30_P01018986	chr11:87841800-87858725_R	2.14006	2.8284	6.58581	67.3277	2.87e-07	8.48e-07
75	11392	70	76	0	A_30_P01018991	chr15:96032592-96116907_F	1.30607	1.28077	5.88668	9.28773	0.00362116	0.00379741
76	14225	87	121	0	A_30_P01018994	chr9:58301467-58323783_R	1.18576	1.05251	5.26044	9.03769	0.00399891	0.00417272
77	28307	173	99	0	A_30_P01019009	chr3:22184002-22196752_R	1.43675	2.41137	5.2139	36.9	7.26e-06	1.27e-05
78	16610	102	46	0	A_30_P01019043	chr11:51003332-51033057_R	3.37455	3.60742	6.83835	67.2101	2.9e-07	8.56e-07
79	40994	250	158	0	A_30_P01019096	chr2:176583825-176714400_F	1.07071	1.3994	5.09733	62.0829	4.49e-07	1.22e-06
80	42128	257	144	0	A_30_P01019099	chr4:147105275-147171025_R	2.52613	2.44839	6.82362	93.0824	4.68e-08	1.89e-07
81	60253	368	65	0	A_30_P01019102	chr7:48794017-48815817_R	4.74784	5.3628	7.73946	178.577	1.1e-09	1.09e-08
82	18	1	18	0	A_30_P01019108	chr3:4797557-4798821_F	1.48518	1.28982	8.62437	12.667	0.00108863	0.00121558
83	55734	340	138	0	A_30_P01019151	chr13:62734450-62785325_R	1.43567	2.19687	9.30403	54.6008	9.05e-07	2.14e-06
84	56284	344	32	0	A_30_P01019173	chr8:119092623-119094219_R	3.67086	4.38645	12.71	271.652	9.4e-11	1.73e-09
85	44472	272	28	0	A_30_P01019184	chr1:85036677-85038530_R	1.25393	1.67887	4.98809	19.2133	0.000178199	0.00022601
86	9925	61	85	0	A_30_P01019194	chrX:155945151-155945654_R	1.2906	2.53457	5.49241	24.7954	5.34e-05	7.53e-05
87	28111	172	67	0	A_30_P01019197	chr7:134369091-134376366_F	1.41272	1.73229	5.44125	18.687	0.000202333	0.000254412
88	42193	258	45	0	A_30_P01019203	chr12:73838608-73862621_F	1.7809	1.93434	5.57239	10.5256	0.00226656	0.00243151
89	49595	303	67	0	A_30_P01019227	chr17:38132217-38157667_R	2.1883	2.1619	6.25805	30.4694	1.93e-05	3.02e-05
90	45066	275	130	0	A_30_P01019239	chrX:135882029-135892277_R	2.36165	1.9077	8.66836	21.9632	9.55e-05	0.000128135
91	29574	181	54	0	A_30_P01019279	chr4:146149125-146155054_F	3.51221	4.11276	7.20918	101.722	2.83e-08	1.26e-07
92	11325	70	9	0	A_30_P01019280	chr8:91569369-91594119_R	2.92466	3.76296	9.1241	50.797	1.34e-06	2.95e-06
93	28973	177	109	0	A_30_P01019302	chr5:113594167-113645342_R	1.13631	1.01845	8.57396	44.5345	2.7e-06	5.39e-06
94	24983	153	55	0	A_30_P01019311	chr13:62364360-62381775_F	5.97759	6.45687	8.93737	167.514	1.6e-09	1.45e-08
95	26071	159	159	0	A_30_P01019330	chr5:67865049-67868521_F	2.09336	2.29461	9.16173	10.4232	0.00235296	0.00251856
96	33976	208	28	0	A_30_P01019340	chr15:83181291-83197750_R	2.30194	1.91484	7.34406	53.9899	9.62e-07	2.26e-06
97	46491	284	79	0	A_30_P01019345	chr16:8738782-8830148_R	1.88402	2.54843	6.30993	28.0138	2.94e-05	4.39e-05
98	21667	133	19	0	A_30_P01019372	chr15:102026122-102033725_F	1.01513	1.3356	5.74117	6.82531	0.0104166	0.0105547
99	47170	288	102	0	A_30_P01019386	chr16:25523780-25524279_R	2.7181	2.61878	6.96279	141.109	4.32e-09	3.05e-08
100	19902	122	58	0	A_30_P01019388	chr16:25517037-25531362_F	4.66137	4.77636	7.77877	159.895	2.09e-09	1.76e-08
101	6050	37	146	0	A_30_P01019391	chr16:91187988-91188416_R	1.23579	1.76787	5.16424	12.0853	0.00131719	0.00145627
102	42071	257	87	0	A_30_P01019400	chr16:94775095-94775634_F	1.8873	1.97704	6.51625	11.0297	0.00189164	0.00204496
103	40679	249	7	0	A_30_P01019416	chr1:138518674-138521227_R	1.05603	1.4006	6.57883	14.1712	0.000682795	0.000783501
104	26092	160	16	0	A_30_P01019530	chr13:61703445-62094670_F	1.80761	2.76393	7.08515	103.53	2.56e-08	1.17e-07
105	24354	149	82	0	A_30_P01019570	chr8:91569369-91594119_R	2.23621	2.80725	6.12216	51.8385	1.2e-06	2.71e-06
106	23761	145	145	0	A_30_P01019575	chr2:118408095-118415745_R	1.72285	1.21457	5.18613	11.0826	0.00185664	0.00200972
107	47614	291	54	0	A_30_P01019577	chr13:65716675-65765575_F	5.03513	5.87258	10.4669	916.371	6.76e-14	8.12e-12
108	31768	194	116	0	A_30_P01019593	chr2:181650800-181669350_F	2.59222	2.4217	9.12951	33.7938	1.14e-05	1.9e-05
109	17182	105	126	0	A_30_P01019594	chr8:119092623-119094219_R	3.76878	4.36525	11.915	287.011	6.79e-11	1.35e-09
110	16967	104	75	0	A_30_P01019618	chr7:50509139-50526856_F	4.34761	4.11952	7.00787	186.587	8.52e-10	9.08e-09
111	25363	155	107	0	A_30_P01019631	chr8:59966759-59989065_R	1.94421	1.70168	8.4085	19.5108	0.000166046	0.000211875
112	28356	173	148	0	A_30_P01019634	chr1:138567345-138578139_F	2.20486	1.03397	8.02323	57.0807	7.11e-07	1.76e-06
113	13826	85	50	0	A_30_P01019649	chr5:14923900-15062725_F	2.40998	2.44094	7.41799	6.6994	0.0110534	0.0111832
114	59400	363	32	0	A_30_P01019655	chr19:16090063-16103160_R	3.13664	2.67079	6.54133	129.972	6.95e-09	4.35e-08
115	32321	198	13	0	A_30_P01019700	chr18:3003075-3016150_F	2.51123	2.35905	8.33819	23.2756	7.25e-05	9.94e-05
116	38481	235	105	0	A_30_P01019719	chr17:15357376-15385701_R	4.79152	3.50789	8.76388	322.866	3.39e-11	7.69e-10
117	2953	19	1	0	A_30_P01019754	chr3:75451370-75459674_R	2.36471	1.70721	10.8301	38.8558	5.55e-06	1e-05
118	2086	13	118	0	A_30_P01019757	chr7:26227170-26234328_R	1.45722	1.02454	12.5382	34.0883	1.09e-05	1.83e-05
119	45068	275	132	0	A_30_P01019763	chr16:92180800-92196850_F	1.12494	2.18132	5.36071	19.0893	0.000183566	0.000232116
120	38474	235	98	0	A_30_P01019770	chr4:55465247-55494547_F	1.99144	1.79151	5.80296	22.7665	8.06e-05	0.000109616
121	19186	117	162	0	A_30_P01019786	chr13:62734450-62785325_F	1.32509	1.64224	5.6162	23.8463	6.45e-05	8.94e-05
122	9144	56	124	0	A_30_P01019792	chr4:90877414-90917198_F	1.16442	1.14061	6.08927	9.44418	0.00340597	0.0035863
123	28439	174	67	0	A_30_P01019822	chr15:73455424-73477275_R	2.15983	1.79033	8.33958	26.7422	3.69e-05	5.4e-05
124	1788	11	148	0	A_30_P01019839	chr8:59966759-59989065_R	1.62519	1.36132	5.87604	19.7441	0.000157186	0.000201412
125	7767	48	59	0	A_30_P01019911	chr8:44232164-44267061_F	1.3369	2.43121	6.1985	57.8407	6.61e-07	1.66e-06
126	55472	339	40	0	A_30_P01019917	chr8:34646787-34680312_F	1.35464	1.7459	6.41073	11.7107	0.001494	0.00164043
127	44631	273	23	0	A_30_P01019926	chr4:59093718-59108018_R	1.26955	3.06712	5.55235	21.1453	0.000114238	0.000150394
128	56326	344	74	0	A_30_P01019930	chr11:87841800-87858725_R	2.2412	2.82126	5.98141	39.0809	5.38e-06	9.81e-06
129	40940	250	104	0	A_30_P01019937	chr9:118291593-118324230_R	1.95476	2.12711	6.38461	43.0141	3.25e-06	6.34e-06
130	9728	60	52	0	A_30_P01019944	chr2:176874642-176906929_R	2.68305	3.12275	6.94165	52.1505	1.16e-06	2.64e-06
131	32817	201	17	0	A_30_P01019958	chr8:44232164-44266991_R	1.18606	2.17757	5.26528	15.8526	0.000421658	0.000500422
132	33214	203	86	0	A_30_P01020007	chr5:105072936-105074001_F	3.81906	3.64432	7.65755	112.808	1.57e-08	8.09e-08
133	985	7	1	0	A_30_P01020025	chr11:22510175-22522025_R	2.56334	2.72027	7.08494	94.0503	4.41e-08	1.8e-07
134	43019	263	51	0	A_30_P01020047	chr10:94900849-94928059_R	1.31777	3.44249	6.27488	90.6645	5.43e-08	2.13e-07
135	59970	366	110	0	A_30_P01020055	chr11:33414450-33450750_F	1.11166	1.05997	5.5579	9.3031	0.00359934	0.00377689
136	19007	116	147	0	A_30_P01020057	chr13:67932042-67944229_F	1.88102	1.37998	5.3004	10.4703	0.00231274	0.00247709
137	23168	142	44	0	A_30_P01020064	chr11:18479852-18485704_R	1.08303	1.45487	5.69361	7.09749	0.00918048	0.00932193
138	6909	43	21	0	A_30_P01020085	chr6:125407739-125408857_F	2.5914	3.56242	6.63599	38.1535	6.1e-06	1.09e-05
139	33654	206	34	0	A_30_P01020088	chr7:86651948-86675223_R	1.00718	1.06129	7.19062	7.31894	0.00829973	0.00843781
140	34692	212	88	0	A_30_P01020109	chr13:66381200-66410200_R	7.31021	8.48271	9.58109	789.023	1.66e-13	1.58e-11
141	8748	54	56	0	A_30_P01020124	chr15:96984422-97000322_R	5.39755	4.64565	8.01999	545.772	1.5e-12	6.99e-11
142	12130	74	158	0	A_30_P01020136	chr14:106250821-106261843_R	1.84099	2.01897	4.25167	14.4734	0.000624322	0.000719597
143	22184	136	44	0	A_30_P01020141	chr2:10237649-10287591_F	1.45683	1.01474	4.60505	20.4878	0.000132415	0.000171899
144	3837	24	65	0	A_30_P01020183	chr3:75451370-75459674_R	2.37821	1.71903	11.263	44.2331	2.8e-06	5.56e-06
145	7718	48	10	0	A_30_P01020188	chr15:74436455-74466741_R	1.34951	3.14712	6.10616	34.5215	1.02e-05	1.72e-05
146	2949	18	161	0	A_30_P01020199	chr4:145000941-145148666_F	1.89325	3.39057	6.65798	28.9576	2.49e-05	3.79e-05
147	24671	151	71	0	A_30_P01020207	chr7:114369337-114407862_R	4.51384	3.92918	8.02289	143.99	3.85e-09	2.82e-08
148	25774	158	26	0	A_30_P01020212	chr17:15357376-15385701_R	1.14687	1.3799	8.34719	7.67849	0.00707084	0.00722563
149	23753	145	137	0	A_30_P01020220	chr2:175908275-175927625_F	1.16086	1.12583	5.57358	16.8658	0.000320968	0.000389773
150	61552	376	52	0	A_30_P01020257	chr4:147105275-147171025_R	2.20566	2.15988	6.77853	96.0142	3.92e-08	1.64e-07
151	41264	252	100	0	A_30_P01020259	chr12:73838608-73862621_F	1.92211	1.90877	6.54573	16.8292	0.000324074	0.000392792
152	33324	204	32	0	A_30_P01020261	chr10:60473030-60535340_R	2.63951	3.36972	6.52315	18.986	0.000188184	0.000237509
153	14020	86	80	0	A_30_P01020275	chr8:34646787-34680312_F	2.06717	2.28584	6.63113	20.093	0.000144948	0.000186727
154	29584	181	64	0	A_30_P01020345	chr12:56607657-56613582_R	1.8129	2.12317	5.64251	31.8378	1.55e-05	2.49e-05
155	27042	165	146	0	A_30_P01020378	chr4:146889650-146904300_F	4.22703	5.54644	7.86852	117.635	1.23e-08	6.76e-08
156	28	1	28	0	A_30_P01020389	chr9:113648970-113715170_R	1.51535	1.28668	6.14662	24.6974	5.45e-05	7.67e-05
157	38152	233	104	0	A_30_P01020392	chr11:76400207-76434732_R	1.15011	1.25146	8.19371	17.0667	0.000304498	0.000371611
158	44232	270	116	0	A_30_P01020401	chr15:83181291-83197750_R	1.667	1.46381	6.33632	24.9657	5.17e-05	7.32e-05
159	44211	270	95	0	A_30_P01020403	chr13:98038568-98068079_R	1.29538	1.50388	11.2041	57.841	6.61e-07	1.66e-06
160	14799	91	39	0	A_30_P01020405	chr8:34627209-34667814_F	1.18219	1.46385	5.82344	8.22649	0.00558265	0.00575561
161	3038	19	86	0	A_30_P01020407	chr2:71576218-71603818_F	1.96498	2.13126	6.21522	34.3269	1.05e-05	1.77e-05
162	21661	133	13	0	A_30_P01020420	chr10:116814196-116920696_R	1.54572	1.01573	7.03388	24.0927	6.14e-05	8.55e-05
163	42536	260	60	0	A_30_P01020422	chr6:125330524-125410249_F	1.42442	1.47731	7.48607	36.6952	7.47e-06	1.3e-05
164	34568	211	128	0	A_30_P01020430	chr17:38132217-38157667_R	1.38837	1.65903	4.686	47.4437	1.93e-06	4.03e-06
165	770	5	114	0	A_30_P01020457	chr9:118291593-118324230_F	1.2329	1.76741	6.07827	52.7431	1.09e-06	2.5e-06
166	24816	152	52	0	A_30_P01020523	chr11:6421951-6429173_R	1.43145	1.45105	13.5056	30.345	1.97e-05	3.08e-05
167	10089	62	85	0	A_30_P01020526	chr16:8738782-8830148_R	5.67433	5.92572	8.87394	673.662	4.26e-13	2.7e-11
168	1038	7	54	0	A_30_P01020549	chr13:62580825-62596425_R	1.09071	1.18682	8.33876	8.93877	0.00416091	0.00433772
169	48481	296	101	0	A_30_P01020569	chr8:119090566-119097735_F	1.22244	1.92971	7.87705	65.8174	3.25e-07	9.39e-07
170	42217	258	69	0	A_30_P01020577	chrX:135882029-135892277_R	2.49551	1.97128	8.92794	20.6076	0.000128867	0.000167617
171	27783	170	67	0	A_30_P01020606	chr8:119090566-119097735_R	3.17634	3.90727	9.64459	160.846	2.02e-09	1.73e-08
172	49577	303	49	0	A_30_P01020612	chr4:146507925-146532650_F	1.07434	1.56278	5.80756	14.7354	0.000578318	0.000670713
173	44264	270	148	0	A_30_P01020616	chr4:146889650-146904300_F	4.26338	5.83162	7.47452	119.225	1.14e-08	6.31e-08
174	13865	85	89	0	A_30_P01020665	chr18:69923410-69965360_R	2.23351	3.1646	5.74849	47.3592	1.95e-06	4.07e-06
175	6043	37	139	0	A_30_P01020667	chr16:7947710-7948066_R	1.48542	2.26771	8.0132	37.7144	6.48e-06	1.15e-05
176	41390	253	62	0	A_30_P01020689	chr18:82934418-82935002_F	1.50863	3.82031	6.25432	150.809	2.94e-09	2.28e-08
177	53194	325	58	0	A_30_P01020693	chr14:28218945-28241903_R	1.33005	1.69069	6.63573	12.0857	0.00131699	0.00145627
178	53782	328	154	0	A_30_P01020694	chr1:38892041-38893543_R	1.3252	1.42397	5.53087	20.7579	0.000124569	0.000162655
179	13383	82	99	0	A_30_P01020713	chr10:84005221-84022896_R	2.8355	3.50871	5.84632	55.7466	8.09e-07	1.96e-06
180	31327	192	3	0	A_30_P01020716	chr15:83181291-83197750_R	2.54389	2.81402	9.92357	49.5542	1.53e-06	3.29e-06
181	13328	82	44	0	A_30_P01020726	chr16:9249688-9275013_F	1.20701	2.39746	7.53265	23.2315	7.31e-05	0.000100297
182	9850	61	10	0	A_30_P01020728	TSIX	1.05828	3.12373	6.00646	37.1328	7.02e-06	1.23e-05
183	23429	143	141	0	A_30_P01020734	chr17:32213027-32228368_R	1.31074	1.34284	9.93751	26.9278	3.57e-05	5.25e-05
184	45811	280	55	0	A_30_P01020772	chr5:136129679-136148860_R	1.41751	2.07281	5.87738	29.2398	2.37e-05	3.63e-05
185	26339	161	99	0	A_30_P01020808	chr18:3003075-3016150_F	2.13605	1.92505	8.0937	21.2342	0.000112011	0.000147867
186	19153	117	129	0	A_30_P01020849	chr11:22510175-22522025_R	1.30145	1.75827	7.49535	17.1144	0.000300731	0.000367281
187	18224	112	20	0	A_30_P01020853	chr13:52678544-52680308_F	1.08605	1.24134	5.35013	16.7553	0.000330467	0.00039982
188	31273	191	113	0	A_30_P01020856	chr10:96098058-96098623_F	1.04939	1.11375	8.66164	10.9538	0.00194316	0.00209797
189	4988	31	68	0	A_30_P01020870	chr8:91569369-91594119_R	4.14486	3.65497	8.41978	134.093	5.8e-09	3.79e-08
190	11512	71	32	0	A_30_P01020875	chr4:146890596-146891297_F	1.05194	2.84436	7.90495	58.4636	6.24e-07	1.59e-06
191	20690	127	26	0	A_30_P01020877	chr8:34627209-34667814_F	1.59393	1.95063	6.44001	24.428	5.74e-05	8.05e-05
192	56839	347	95	0	A_30_P01020881	chr16:8748982-8757165_R	6.17813	6.40852	9.13692	471.387	3.58e-12	1.38e-10
193	31206	191	46	0	A_30_P01020886	chrX:98989930-98994344_F	4.85876	7.12355	8.88325	217.967	3.43e-10	4.47e-09
194	12948	79	156	0	A_30_P01020896	chr4:145539725-145596000_R	1.35581	2.20997	6.98741	27.9457	2.97e-05	4.44e-05
195	42030	257	46	0	A_30_P01020925	chr17:5795893-5835243_R	1.15341	1.14816	12.6585	7.28751	0.00841853	0.008556
196	35414	216	154	0	A_30_P01020949	chr2:174991757-174997818_R	1.15266	1.09815	5.98676	8.9316	0.00417294	0.00434891
197	45506	278	78	0	A_30_P01020998	chr2:154235540-154248551_F	1.26362	1.93992	4.58207	26.1537	4.12e-05	5.95e-05
198	20333	124	161	0	A_30_P01021005	chr4:3746945-3747603_F	1.52651	1.06084	7.2889	38.7744	5.61e-06	1.01e-05
199	21495	132	11	0	A_30_P01021029	chr13:62734450-62785325_R	1.61351	2.3651	9.55983	67.9441	2.73e-07	8.15e-07
200	23879	146	99	0	A_30_P01021042	chr11:6421951-6429173_R	1.24654	1.01605	8.00125	14.8407	0.000560951	0.000652598
201	8518	52	154	0	A_30_P01021048	chr17:71183978-71185384_F	2.6907	2.63721	8.72137	92.3233	4.9e-08	1.97e-07
202	60768	371	88	0	A_30_P01021093	chr10:94900849-94928059_R	1.14212	3.06361	7.06354	122.03	9.98e-09	5.73e-08
203	43219	264	87	0	A_30_P01021110	chr2:32950586-32984936_R	1.10088	1.11169	7.23297	7.61942	0.00725736	0.00740722
204	51838	317	14	0	A_30_P01021114	chr3:41143423-41359623_F	1.60582	1.6506	6.4537	48.4047	1.73e-06	3.67e-06
205	36382	222	138	0	A_30_P01021117	chr9:75316023-75344401_F	2.24402	3.28562	7.44553	58.3416	6.31e-07	1.6e-06
206	58946	360	70	0	A_30_P01021164	chr4:99236190-99239702_F	3.1054	4.90216	6.90336	160.645	2.04e-09	1.74e-08
207	35185	215	89	0	A_30_P01021189	chr6:30127175-30128051_F	1.49126	1.35721	5.48258	8.27782	0.005463	0.00563917
208	9072	56	52	0	A_30_P01021200	chr19:38392796-38398771_R	2.45369	4.19	6.6204	123.535	9.3e-09	5.45e-08
209	32884	201	84	0	A_30_P01021221	chr8:44232164-44266991_R	2.4781	3.45248	6.1332	52.5286	1.12e-06	2.55e-06
210	6735	42	11	0	A_30_P01021230	chr3:37659958-37665945_F	1.23534	1.25632	4.97953	13.415	0.000859375	0.000972184
211	8942	55	86	0	A_30_P01021285	chr14:21029450-21049451_F	4.23556	2.5957	8.46328	123.349	9.39e-09	5.48e-08
212	7929	49	57	0	A_30_P01021290	chr2:154235540-154248551_R	5.5321	5.16353	8.52503	92.9715	4.71e-08	1.9e-07
213	13713	84	101	0	A_30_P01021297	chr6:23105525-23118900_R	2.02878	1.08142	9.06872	16.3174	0.000371481	0.000444323
214	15210	93	122	0	A_30_P01021308	chr13:31736054-31781679_R	2.5784	2.56185	8.60154	53.369	1.02e-06	2.38e-06
215	57226	349	154	0	A_30_P01021309	chr2:168804720-168854970_F	3.97452	3.47652	9.70984	150.68	2.96e-09	2.28e-08
216	49265	301	65	0	A_30_P01021320	chr17:38132217-38157667_F	6.25707	6.16908	9.41171	196.342	6.33e-10	7.16e-09
217	55923	341	163	0	A_30_P01021323	chr4:145000941-145148666_F	1.94213	3.01074	6.92545	62.4935	4.33e-07	1.18e-06
218	35014	214	82	0	A_30_P01021352	chr13:62734450-62785325_R	1.01868	1.9209	7.61504	24.5435	5.61e-05	7.88e-05
219	7436	46	56	0	A_30_P01021359	chr17:71183978-71185384_F	2.64721	2.6007	9.00518	133.336	5.99e-09	3.88e-08
220	24057	147	113	0	A_30_P01021370	chr6:125330524-125410249_F	1.58667	1.18075	6.17594	17.9816	0.000240921	0.000299127
221	13409	82	125	0	A_30_P01021423	chr2:181650800-181669350_R	1.07017	1.1216	9.41372	16.4595	0.000357546	0.000429643
222	49177	300	141	0	A_30_P01021435	chr14:22267795-22319045_F	3.83477	4.57952	8.7973	286.107	6.92e-11	1.36e-09
223	9370	58	22	0	A_30_P01021439	chr5:53931541-53945241_R	1.14067	1.302	5.40608	22.9032	7.83e-05	0.00010689
224	49158	300	122	0	A_30_P01021443	chr13:31736054-31781679_R	1.09184	1.78463	8.04426	39.9243	4.81e-06	8.9e-06
225	44833	274	61	0	A_30_P01021445	chr6:4841700-4847400_R	2.53896	1.53747	10.3243	98.9038	3.32e-08	1.42e-07
226	17943	110	67	0	A_30_P01021464	chr6:133054025-133069850_R	1.20082	1.4882	9.74265	21.5039	0.000105557	0.000140007
227	26442	162	38	0	A_30_P01021471	chr4:55465247-55494547_F	1.19888	1.04157	5.82519	11.451	0.00163292	0.00178421
228	38191	233	143	0	A_30_P01021478	chr14:21029450-21049451_F	1.11654	1.22931	5.70007	8.1521	0.00576153	0.00592912
229	42159	258	11	0	A_30_P01021495	chr11:97457180-97487074_R	1.19954	1.43046	5.68336	18.2259	0.000226657	0.000282936
230	41967	256	147	0	A_30_P01021498	chr3:117935228-118089771_F	1.05829	1.09772	6.036	11.3245	0.00170602	0.00185865
231	50328	307	144	0	A_30_P01021505	chr14:99753319-99753569_R	1.00423	2.09787	5.86864	23.1343	7.46e-05	0.000102203
232	19951	122	107	0	A_30_P01021534	chr14:28218945-28241903_R	1.66055	2.13733	6.85352	19.3578	0.000172169	0.000218775
233	34375	210	99	0	A_30_P01021540	chr8:89996710-90049453_F	2.80432	2.07302	6.6126	22.2446	8.99e-05	0.000121217
234	17181	105	125	0	A_30_P01021551	chr11:96111499-96126224_F	1.17484	2.88417	5.88431	46.2428	2.21e-06	4.54e-06
235	54287	332	3	0	A_30_P01021557	chr13:66888650-66902600_R	6.89396	7.92946	9.55452	1102.54	2.23e-14	4.41e-12
236	2185	14	53	0	A_30_P01021560	chr16:3337275-3355950_F	2.27497	2.23389	8.21033	21.0047	0.000117867	0.000154445
237	40381	247	37	0	A_30_P01021590	chr15:79276925-79286500_R	1.30018	1.4145	6.90022	16.18	0.000385545	0.000459999
238	31534	193	46	0	A_30_P01021624	chr3:41143423-41359623_R	3.02582	2.04352	6.53865	56.304	7.66e-07	1.87e-06
239	983	6	163	0	A_30_P01021633	chr2:168804720-168854970_F	1.81159	1.69718	7.01021	24.966	5.17e-05	7.32e-05
240	32780	200	144	0	A_30_P01021636	chr13:67932042-67944229_F	1.97299	1.41246	5.4024	12.1696	0.00128082	0.00141887
241	9909	61	69	0	A_30_P01021638	chr19:16090063-16103160_R	2.61926	2.14604	6.98003	86.4396	7.11e-08	2.66e-07
242	56956	348	48	0	A_30_P01021642	chr5:35975265-35982561_F	3.67693	1.28278	10.9847	137.853	4.95e-09	3.35e-08
243	58677	358	129	0	A_30_P01021650	chr5:110261075-110376700_R	1.98339	2.7435	7.82397	38.1117	6.13e-06	1.1e-05
244	42995	263	27	0	A_30_P01021680	chr13:74738675-74756950_R	1.41419	2.34023	6.26783	27.8604	3.02e-05	4.51e-05
245	37849	231	129	0	A_30_P01021696	chr8:41730287-41746862_F	1.48995	3.74796	6.01664	105.919	2.25e-08	1.06e-07
246	16257	100	21	0	A_30_P01021703	chr11:97305584-97309994_F	1.25424	1.60515	6.36309	11.2582	0.00174583	0.00189937
247	5957	37	53	0	A_30_P01021704	chr17:17342991-17343357_F	1.62963	1.62566	11.2659	51.0428	1.3e-06	2.89e-06
248	15943	98	35	0	A_30_P01021712	chrX:135880775-135891525_R	2.01515	1.65912	7.53152	14.3556	0.000646388	0.000743756
249	52452	320	136	0	A_30_P01021754	chr17:84397891-84412748_F	3.13699	3.37664	6.41936	52.0238	1.18e-06	2.67e-06
250	34413	210	137	0	A_30_P01021762	chr11:51039537-51048969_F	3.67423	3.51148	6.46822	195.566	6.48e-10	7.3e-09
251	29030	178	2	0	A_30_P01021764	chr19:38392796-38398771_R	1.44359	2.87014	6.35688	124.419	8.93e-09	5.27e-08
252	33742	206	122	0	A_30_P01021779	chr8:110197171-110206546_R	4.78753	5.00764	8.88638	135.359	5.5e-09	3.66e-08
253	20414	125	78	0	A_30_P01021805	chr14:28218945-28241903_R	2.15602	2.50828	7.92753	25.4993	4.66e-05	6.67e-05
254	41940	256	120	0	A_30_P01021812	chr11:6748267-6818192_R	1.86647	2.13692	5.54101	21.2722	0.000111075	0.000146689
255	60539	370	23	0	A_30_P01021813	chr4:116790373-116797823_R	1.20811	1.77194	6.45325	20.7492	0.000124811	0.000162846
256	27752	170	36	0	A_30_P01021831	chr3:41143423-41359623_F	2.00102	1.99379	5.68378	64.1251	3.76e-07	1.05e-06
257	41552	254	60	0	A_30_P01021846	chr8:34646787-34680312_F	1.31818	1.68466	5.91732	14.0977	0.000697955	0.000799532
258	53560	327	96	0	A_30_P01021856	chr1:13058312-13099826_F	3.73972	3.99533	6.38872	116.648	1.29e-08	7.06e-08
259	52398	320	82	0	A_30_P01021861	chr12:20240893-20435318_R	1.67294	1.88479	7.04441	46.1051	2.25e-06	4.6e-06
260	53137	325	1	0	A_30_P01021886	chr4:145450600-145461600_R	2.53833	2.80603	8.37651	250.74	1.51e-10	2.45e-09
261	43279	264	147	0	A_30_P01021890	chr4:146156575-146175425_R	1.79819	2.17469	6.24529	110.623	1.75e-08	8.76e-08
262	19078	117	54	0	A_30_P01021917	chr4:149383134-149451259_R	1.20839	1.11903	7.32324	13.312	0.000887322	0.00100279
263	15353	94	101	0	A_30_P01021931	chr4:146017200-146029700_F	5.45465	5.71157	8.65172	191.314	7.36e-10	8.09e-09
264	59355	362	151	0	A_30_P01021940	chr4:82979473-83035023_R	1.12331	1.00878	5.40299	7.52726	0.00755993	0.00770902
265	12514	77	50	0	A_30_P01021948	chr11:51003332-51033057_R	4.26282	4.11554	6.764	75.5059	1.52e-07	4.98e-07
266	38045	232	161	0	A_30_P01022002	chr1:72281533-72299401_F	1.33893	1.9289	5.95849	28.2134	2.83e-05	4.26e-05
267	34292	210	16	0	A_30_P01022005	chr11:119254413-119296960_F	1.7207	2.27371	6.50981	9.0752	0.00393941	0.00411575
268	31543	193	55	0	A_30_P01022053	chr10:24269165-24276690_R	2.14541	2.13108	7.58423	63.8468	3.85e-07	1.07e-06
269	30574	187	70	0	A_30_P01022063	chr9:75330657-75332641_F	1.65293	2.30556	6.2979	67.9485	2.73e-07	8.15e-07
270	41869	256	49	0	A_30_P01022065	chr13:112337405-112356455_F	1.23659	1.61424	4.87079	26.262	4.04e-05	5.85e-05
271	31527	193	39	0	A_30_P01022071	chr13:31736054-31781679_F	2.66562	2.17055	9.46166	45.6505	2.37e-06	4.82e-06
272	12371	76	71	0	A_30_P01022080	chr17:22013350-22095775_F	1.06385	1.4825	5.16797	22.5008	8.52e-05	0.000115403
273	49924	305	68	0	A_30_P01022087	chr17:56790296-56803875_F	1.68425	2.34127	6.50522	28.3132	2.79e-05	4.19e-05
274	40469	247	125	0	A_30_P01022093	chr4:146156575-146175425_R	1.9686	2.30194	5.58577	94.8979	4.19e-08	1.73e-07
275	59916	366	56	0	A_30_P01022115	chr14:21029450-21049451_F	2.48662	1.4051	9.64304	204.42	5e-10	6e-09
276	54626	334	14	0	A_30_P01022123	chr8:89996710-90049453_F	3.51911	3.42755	10.8625	151.511	2.86e-09	2.25e-08
277	29940	183	92	0	A_30_P01022154	chr1:195332659-195335997_R	1.42628	1.4789	5.19475	5.99501	0.0155793	0.0156961
278	7585	47	41	0	A_30_P01022161	chr5:74341387-74342056_F	2.29357	4.70439	6.07903	241.266	1.89e-10	2.84e-09
279	37409	229	17	0	A_30_P01022163	chr16:9129538-9137898_F	2.50123	3.69094	6.52745	44.9837	2.56e-06	5.15e-06
280	52724	322	80	0	A_30_P01022168	chr1:88384134-88384902_F	1.92212	1.4079	8.24544	29.8904	2.12e-05	3.3e-05
281	12778	78	150	0	A_30_P01022207	chr14:64735748-64736349_R	1.26579	1.12028	5.17736	8.72036	0.00454646	0.00472646
282	22192	136	52	0	A_30_P01022232	chr13:29106280-29120376_F	1.15847	1.64302	5.95727	29.2048	2.39e-05	3.64e-05
283	9996	61	156	0	A_30_P01022249	chr10:60473030-60535340_R	1.91176	2.53793	5.81678	19.4001	0.000170451	0.000216755
284	38332	234	120	0	A_30_P01022253	chr8:119092623-119094219_R	3.45565	4.25553	12.1083	290.169	6.37e-11	1.28e-09
285	25108	154	16	0	A_30_P01022268	chr4:145000941-145148666_F	2.8641	3.55061	7.28553	73.1413	1.81e-07	5.82e-07
286	38730	237	26	0	A_30_P01022283	chr11:50994911-51050704_R	3.65226	3.72926	6.40686	148.396	3.23e-09	2.44e-08
287	12568	77	104	0	A_30_P01022310	chr5:35975265-35982561_F	3.35519	1.0235	11.3539	129.496	7.09e-09	4.39e-08
288	21675	133	27	0	A_30_P01022332	chr8:59994074-60002058_F	2.00809	2.47645	7.63712	34.5085	1.02e-05	1.73e-05
289	59592	364	60	0	A_30_P01022334	chr13:74712775-74728450_F	1.11446	1.08142	7.1615	6.82379	0.010424	0.0105591
290	41807	255	151	0	A_30_P01022340	chr6:67155508-67216941_R	3.31141	2.68723	5.8192	122.113	9.94e-09	5.72e-08
291	35091	214	159	0	A_30_P01022342	chr4:146965675-146979325_F	3.16715	4.78973	7.00048	162.349	1.92e-09	1.66e-08
292	21592	132	108	0	A_30_P01022362	chr2:174917150-174935618_R	1.32643	1.73116	8.85538	44.6937	2.65e-06	5.31e-06
293	48166	294	114	0	A_30_P01022373	chr13:65716675-65765575_F	6.66611	7.70662	8.54127	955.822	5.25e-14	6.79e-12
294	7787	48	79	0	A_30_P01022381	chr4:146149125-146155054_F	4.19271	4.66205	7.347	126.217	8.22e-09	4.95e-08
295	5389	33	141	0	A_30_P01022423	chr13:98038568-98068079_R	1.10116	1.12165	12.1255	46.9663	2.04e-06	4.22e-06
296	7234	45	18	0	A_30_P01022425	chr8:44232164-44266991_R	2.46817	3.63181	5.47027	69.9755	2.32e-07	7.17e-07
297	24463	150	27	0	A_30_P01022426	chr3:41143423-41359623_F	1.25167	1.05331	5.09068	22.7731	8.04e-05	0.000109553
298	50225	307	41	0	A_30_P01022427	chr13:81773237-81783062_R	4.00307	4.72379	8.85252	125.501	8.5e-09	5.08e-08
299	50943	311	103	0	A_30_P01022445	chr10:6480075-6603900_R	1.69207	2.27556	6.33919	8.59609	0.00478437	0.00496304
300	45310	277	46	0	A_30_P01022446	chr9:118291593-118324230_R	2.6301	2.94127	8.15043	63.8201	3.86e-07	1.07e-06
301	26285	161	45	0	A_30_P01022456	chr10:21688115-21710890_F	2.01642	2.1034	4.62522	10.9068	0.00197589	0.00213194
302	3635	23	27	0	A_30_P01022492	chr5:53931541-53945241_R	1.53172	1.2788	4.7727	15.8154	0.000426012	0.000505231
303	9355	58	7	0	A_30_P01022558	chr10:62262341-62271961_R	1.46432	2.17726	7.45546	9.87473	0.00288659	0.00305665
304	30288	185	112	0	A_30_P01022579	chr17:84355587-84356863_F	2.68719	1.9555	6.02879	26.7142	3.71e-05	5.43e-05
305	52375	320	59	0	A_30_P01022656	chr10:6480075-6603900_R	1.48989	2.13452	5.59873	9.37753	0.00349577	0.0036774
306	4797	30	41	0	A_30_P01022717	chr13:48620882-48643532_F	1.32478	1.28562	11.4326	5.76299	0.0175212	0.0176314
307	44421	271	141	0	A_30_P01022737	chr2:175908275-175927625_F	1.32022	1.0115	5.47092	26.7488	3.69e-05	5.4e-05
308	37044	226	144	0	A_30_P01022767	chr19:23068397-23190256_F	1.23145	1.48287	5.09384	26.2415	4.05e-05	5.87e-05
309	51444	314	112	0	A_30_P01022803	chr5:67854954-67869163_F	2.13259	2.26426	9.58011	13.4401	0.000852722	0.000965271
310	37695	230	139	0	A_30_P01022832	chr5:121759042-121789992_R	1.02428	1.58419	7.81886	15.6815	0.000442099	0.00052265
311	45255	276	155	0	A_30_P01022833	chr13:81773237-81783062_R	3.96055	4.49755	7.58325	101.29	2.9e-08	1.28e-07
312	5553	34	141	0	A_30_P01022861	chr7:49829800-49843475_F	1.31305	1.2695	4.74575	18.5626	0.000208583	0.000261487
313	1045	7	61	0	A_30_P01022886	chr7:26227170-26234328_R	2.47853	2.38902	9.92147	13.6366	0.00080261	0.000910112
314	24996	153	68	0	A_30_P01022895	chr8:44232164-44267061_R	3.60568	5.11506	7.28014	65.7582	3.27e-07	9.41e-07
315	9993	61	153	0	A_30_P01022907	chr10:94900849-94928059_R	1.76912	3.75345	7.17013	134.874	5.61e-09	3.7e-08
316	15559	95	143	0	A_30_P01022919	chr18:3003075-3016150_R	2.88188	2.78069	8.85266	60.8677	5e-07	1.33e-06
317	62851	384	39	0	A_30_P01022925	chr11:50994911-51050704_R	1.22805	1.23794	6.04638	18.0247	0.000238332	0.00029635
318	61821	377	157	0	A_30_P01022971	chr3:30754871-30776438_F	1.08165	1.79544	5.29115	28.5222	2.69e-05	4.06e-05
319	42584	260	108	0	A_30_P01022978	chr17:38132217-38157667_F	3.18607	3.16814	6.05817	82.1242	9.48e-08	3.36e-07
320	42564	260	88	0	A_30_P01022985	chr9:75316023-75344401_F	2.73955	3.5984	9.5354	109.29	1.88e-08	9.2e-08
321	181	2	17	0	A_30_P01022993	chr17:71202950-71229883_F	1.72433	1.49945	6.10311	5.55655	0.0194898	0.0195713
322	54151	331	31	0	A_30_P01023014	chr6:53808521-53817132_F	2.1359	2.76361	6.79901	14.5965	0.000602204	0.000695774
323	61197	374	25	0	A_30_P01023018	chr4:146156575-146175425_R	1.95902	2.56181	6.85336	20.9397	0.00011959	0.00015658
324	17872	109	160	0	A_30_P01023020	chr18:3003075-3016150_R	3.22607	3.1138	9.6903	63.168	4.08e-07	1.13e-06
325	54767	334	155	0	A_30_P01023025	chr6:125330524-125410249_F	2.39262	3.50057	6.51095	64.411	3.67e-07	1.03e-06
326	7711	48	3	0	A_30_P01023031	chr11:97457180-97487074_F	5.28675	5.15273	8.16685	175.922	1.2e-09	1.16e-08
327	27848	170	132	0	A_30_P01023053	chr11:93994795-94017045_F	2.55122	3.65726	8.84612	60.6972	5.08e-07	1.34e-06
328	44357	271	77	0	A_30_P01023064	chr2:71205705-71226510_F	5.84941	6.06759	7.73245	254.544	1.38e-10	2.29e-09
329	34378	210	102	0	A_30_P01023075	chr2:175543425-175603300_F	1.56524	1.3169	6.35779	57.7689	6.66e-07	1.67e-06
330	29598	181	78	0	A_30_P01023173	chr9:75316023-75344401_F	2.01462	2.85746	6.84054	51.8594	1.2e-06	2.71e-06
331	23095	141	135	0	A_30_P01023223	chr4:145000941-145148666_F	1.69228	2.41311	8.01316	37.9387	6.28e-06	1.12e-05
332	61091	373	83	0	A_30_P01023259	chr4:147105275-147171025_F	1.06097	1.77793	6.85129	13.0483	0.000963901	0.00108423
333	9244	57	60	0	A_30_P01023296	chr9:118291593-118324230_R	2.90628	3.11023	10.1564	106.389	2.19e-08	1.04e-07
334	8671	53	143	0	A_30_P01023329	chr11:97457180-97487074_F	4.86824	5.07171	7.42965	137.938	4.93e-09	3.35e-08
335	55094	336	154	0	A_30_P01023334	chr16:7947710-7948066_R	2.31177	3.47271	7.03055	44.6438	2.67e-06	5.33e-06
336	38854	237	150	0	A_30_P01023348	chr8:119090566-119097735_R	3.38667	4.18642	10.8977	239.685	1.96e-10	2.93e-09
337	58514	357	130	0	A_30_P01023369	chr6:13801450-13853450_F	1.25463	1.40132	8.1963	47.6762	1.88e-06	3.94e-06
338	38508	235	132	0	A_30_P01023380	chr17:88993214-89025839_R	1.1617	1.05421	5.08021	8.89102	0.00424182	0.00441659
339	1763	11	123	0	A_30_P01023396	chr15:73455424-73477275_R	1.84702	1.53943	7.76062	14.6459	0.00059357	0.00068698
340	23684	145	68	0	A_30_P01023404	chr1:13058312-13099826_F	2.53669	2.59256	7.05422	78.4721	1.22e-07	4.15e-07
341	14119	87	15	0	A_30_P01023416	chr8:91569369-91594119_R	1.51304	1.99939	5.81103	30.8123	1.82e-05	2.88e-05
342	16571	102	7	0	A_30_P01023417	chr8:93337794-93348869_R	1.06409	1.40303	6.0672	32.4921	1.39e-05	2.27e-05
343	39502	241	142	0	A_30_P01023433	chr13:98267049-98267604_F	7.56975	7.2689	10.4093	1207.05	1.3e-14	3.63e-12
344	24867	152	103	0	A_30_P01023453	chr5:113749473-113750726_R	1.64726	1.63553	6.67618	44.9569	2.57e-06	5.16e-06
345	40580	248	72	0	A_30_P01023469	chr7:4827340-4863315_R	1.08568	1.83711	5.96836	45.6259	2.38e-06	4.83e-06
346	34994	214	62	0	A_30_P01023505	chr3:34643323-34682773_R	5.2017	5.37903	8.32071	391.039	1.09e-11	3.38e-10
347	26678	163	110	0	A_30_P01023506	chr18:61788148-61788307_R	1.93797	2.45025	6.19935	34.5818	1.01e-05	1.71e-05
348	29008	177	144	0	A_30_P01023524	chr9:40031056-40031687_R	2.49165	1.94277	7.24977	37.8808	6.33e-06	1.13e-05
349	30031	184	19	0	A_30_P01023540	chr17:38132217-38157667_F	4.74838	4.8295	7.63368	149.25	3.12e-09	2.38e-08
350	48453	296	73	0	A_30_P01023545	chr12:56607657-56613582_F	1.76162	1.91295	5.30069	16.3349	0.000369729	0.000442543
351	34208	209	96	0	A_30_P01023561	chr9:75316023-75344401_F	3.08103	3.95315	10.2202	172.991	1.32e-09	1.26e-08
352	59032	360	156	0	A_30_P01023594	chr1:13058312-13099826_F	5.14748	5.14799	7.67993	187.156	8.37e-10	8.96e-09
353	21083	129	91	0	A_30_P01023643	chr16:9158862-9162427_F	1.66948	4.68265	6.5332	99.5667	3.19e-08	1.38e-07
354	4120	26	20	0	A_30_P01023738	chr11:97457180-97487074_F	5.58864	5.69594	8.00333	354.878	1.93e-11	5.16e-10
355	38694	236	154	0	A_30_P01023744	chr11:33414450-33450750_F	2.03251	1.77998	5.26497	46.2847	2.2e-06	4.52e-06
356	22311	137	7	0	A_30_P01023746	chr16:8748982-8757165_R	6.56037	6.75776	8.93627	390.462	1.1e-11	3.38e-10
357	11964	73	156	0	A_30_P01023756	chr9:118291593-118324230_F	1.12974	1.19815	4.78652	11.1878	0.00178932	0.00193997
358	21027	129	35	0	A_30_P01023759	chr16:8738782-8830148_R	6.64778	6.8331	9.1618	949.837	5.45e-14	6.79e-12
359	5113	32	29	0	A_30_P01023777	chr15:5969454-5994540_R	1.31537	1.52437	6.97744	36.7248	7.44e-06	1.29e-05
360	7944	49	72	0	A_30_P01023786	chr5:110891642-110918642_R	2.60681	1.77246	5.55473	119.042	1.15e-08	6.35e-08
361	58364	356	144	0	A_30_P01023795	chr2:172343878-172344212_R	2.10903	3.71468	7.33489	43.024	3.25e-06	6.33e-06
362	55384	338	116	0	A_30_P01023816	chr17:38132217-38157667_F	5.31287	5.41753	8.9493	180.843	1.02e-09	1.03e-08
363	48435	296	55	0	A_30_P01023837	chr2:135472670-135484220_F	2.10007	3.82019	6.35666	154.229	2.58e-09	2.07e-08
364	355	3	27	0	A_30_P01023864	chr7:131819366-131852866_F	1.27322	1.17301	4.68696	9.50066	0.00333197	0.00351168
365	52202	319	50	0	A_30_P01023866	chr8:90000619-90061169_F	1.09723	1.1572	5.61124	6.36872	0.0129543	0.0130828
366	51849	317	25	0	A_30_P01023910	chr7:48794017-48815817_R	3.97119	3.37198	7.21887	114.368	1.45e-08	7.64e-08
367	4086	25	150	0	A_30_P01023929	chr1:195332659-195335997_R	1.43365	1.31378	5.451	10.0003	0.00275292	0.0029234
368	39546	242	22	0	A_30_P01023938	chr17:17431406-17456593_F	1.13133	1.43671	9.86994	14.7671	0.000573029	0.000665497
369	18897	116	37	0	A_30_P01023940	chr10:84005221-84022896_R	1.71369	2.86793	6.20505	75.3908	1.53e-07	5.01e-07
370	23754	145	138	0	A_30_P01024033	chr2:10237649-10287591_R	1.54514	2.88269	5.43039	49.5443	1.53e-06	3.29e-06
371	3510	22	66	0	A_30_P01024086	chr14:49288962-49413023_F	1.44027	2.0374	6.82238	14.8028	0.000567131	0.000659104
372	56713	346	133	0	A_30_P01024101	chr8:91569369-91594119_R	2.07862	1.90321	5.93067	29.2896	2.35e-05	3.61e-05
373	54527	333	79	0	A_30_P01024114	chr17:32075308-32075792_R	1.35025	2.17077	5.84711	48.3834	1.74e-06	3.68e-06
374	27801	170	85	0	A_30_P01024182	chr3:34793853-34800591_F	1.22589	1.21666	6.40753	28.5081	2.69e-05	4.07e-05
375	1836	12	32	0	A_30_P01024192	chr6:131263850-131314850_F	1.2396	1.74238	9.49716	9.30058	0.0036029	0.00377945
376	20274	124	102	0	A_30_P01024198	chr14:30758342-30759669_R	1.58988	1.50583	7.56352	19.2539	0.000176478	0.000223928
377	1824	12	20	0	A_30_P01024221	chr2:172343878-172344212_R	4.46712	5.87517	7.5929	132.106	6.32e-09	4.03e-08
378	46239	282	155	0	A_30_P01024282	chr13:19611679-19620954_R	1.27235	1.37054	11.2213	7.8722	0.00649728	0.00666993
379	25364	155	108	0	A_30_P01024325	chr17:38132217-38157667_R	1.17246	1.11228	5.07368	7.60279	0.0073109	0.00745961
380	3277	20	161	0	A_30_P01024334	chr14:77077374-77086910_F	1.63513	2.116	5.54582	9.8663	0.00289583	0.00306548
381	3229	20	113	0	A_30_P01024342	chr10:6480075-6603900_R	1.50674	1.71123	5.73109	6.127	0.014587	0.0147184
382	3343	21	63	0	A_30_P01024344	chr4:149445201-149445902_F	1.10681	1.19031	10.7058	12.239	0.00125175	0.00138803
383	16586	102	22	0	A_30_P01024383	chr2:177256373-177257429_F	1.43397	1.63916	8.4066	36.1128	8.11e-06	1.4e-05
384	42212	258	64	0	A_30_P01024392	chr10:94900849-94928059_F	2.14488	3.60612	6.13297	180.829	1.02e-09	1.03e-08
385	9640	59	128	0	A_30_P01024416	chr4:145539725-145596000_R	1.61497	2.44939	7.55238	48.7933	1.66e-06	3.53e-06
386	50217	307	33	0	A_30_P01024429	chrX:135880775-135891525_R	2.39149	1.841	8.42839	18.7018	0.000201605	0.000253875
387	8348	51	148	0	A_30_P01024434	chr13:98270713-98272269_F	4.01148	5.03247	7.46642	238.26	2.03e-10	3.03e-09
388	59360	362	156	0	A_30_P01024482	chr14:43929100-43945100_F	1.4872	1.82512	5.5556	10.8407	0.00202305	0.00217932
389	14367	88	99	0	A_30_P01024487	chr13:66381200-66410200_R	5.4031	6.57881	8.36918	555.645	1.34e-12	6.85e-11
390	21695	133	47	0	A_30_P01024503	chr15:96984422-97000322_R	2.36263	2.40158	5.85048	93.746	4.49e-08	1.83e-07
391	11848	73	40	0	A_30_P01024516	chr3:30754871-30776438_F	2.10362	2.73681	6.45801	70.8266	2.17e-07	6.76e-07
392	33629	206	9	0	A_30_P01024527	chr16:91174611-91200786_R	1.67613	2.07139	5.45269	22.4523	8.61e-05	0.000116451
393	9202	57	18	0	A_30_P01024554	chr2:172343878-172344212_R	2.65425	4.27911	7.51473	55.7696	8.07e-07	1.95e-06
394	43517	266	57	0	A_30_P01024559	chr12:55271691-55276492_R	1.58727	1.86917	4.87036	23.9114	6.37e-05	8.83e-05
395	50707	310	31	0	A_30_P01024566	chr4:147105275-147171025_R	1.47878	1.62136	5.55531	21.7918	9.91e-05	0.000132388
396	45690	279	98	0	A_30_P01024577	chr6:108556270-108573161_F	1.03524	1.25354	4.70527	15.4779	0.000467933	0.000551216
397	53772	328	144	0	A_30_P01024637	chr1:138579972-138587381_F	1.84971	1.59928	7.74151	36.7296	7.43e-06	1.29e-05
398	11332	70	16	0	A_30_P01024659	chr18:90750100-90772025_F	2.19223	3.33938	7.92795	139.275	4.66e-09	3.22e-08
399	6383	39	151	0	A_30_P01024683	chr14:76912477-76931702_R	2.19819	1.64154	6.53222	85.0322	7.8e-08	2.85e-07
400	31034	190	38	0	A_30_P01024715	chr9:40029344-40050160_R	2.83879	2.17976	8.14628	64.4006	3.67e-07	1.03e-06
401	32378	198	70	0	A_30_P01024718	chr8:44232164-44266991_R	1.87327	2.90188	5.89335	29.8371	2.14e-05	3.32e-05
402	5381	33	133	0	A_30_P01024770	chr8:89996710-90049453_F	3.6554	3.44687	11.1501	176.577	1.18e-09	1.15e-08
403	11703	72	59	0	A_30_P01024777	chr4:59093718-59108018_R	1.8187	3.12172	5.62672	10.844	0.00202067	0.00217745
404	57844	353	116	0	A_30_P01024798	chr8:90048940-90049461_F	3.42079	3.34368	10.8144	120.993	1.05e-08	5.94e-08
405	12101	74	129	0	A_30_P01024832	chr4:145450600-145461600_R	1.6574	2.16162	8.59649	197.292	6.15e-10	7.03e-09
406	30549	187	45	0	A_30_P01024833	chr8:110197171-110206546_R	5.31081	5.46998	8.75295	220.166	3.23e-10	4.3e-09
407	43158	264	26	0	A_30_P01024849	chr2:168136389-168136560_R	4.68946	5.2002	8.87549	112.199	1.62e-08	8.27e-08
408	15603	96	23	0	A_30_P01024915	chr10:69842010-69842465_F	1.67066	1.38809	5.50462	61.963	4.54e-07	1.23e-06
409	40943	250	107	0	A_30_P01024957	chr14:33923944-34003394_R	1.23632	1.13545	5.13535	19.4022	0.000170367	0.000216731
410	62777	383	129	0	A_30_P01024976	chr3:34643323-34682773_R	3.14896	3.28926	8.64986	208.417	4.46e-10	5.47e-09
411	59491	363	123	0	A_30_P01024980	chr6:127588224-127609749_F	1.20845	1.22651	11.1757	11.7817	0.00145846	0.00160244
412	932	6	112	0	A_30_P01024985	chr6:67155508-67216941_R	2.27489	1.91397	5.85144	51.1235	1.29e-06	2.87e-06
413	46022	281	102	0	A_30_P01025004	chr16:25517037-25531362_F	3.19949	3.23374	7.01201	136.864	5.16e-09	3.49e-08
414	4734	29	142	0	A_30_P01025012	chr9:31390809-31591204_F	1.11592	1.35194	7.08008	6.06251	0.0150623	0.0151889
415	11144	68	156	0	A_30_P01025013	chr15:3230734-3251196_R	2.64694	4.0717	6.65018	25.8087	4.4e-05	6.32e-05
416	45142	276	42	0	A_30_P01025015	chr5:14988715-14989311_F	1.75062	1.08819	4.99655	14.1757	0.000681882	0.00078272
417	3653	23	45	0	A_30_P01025065	chr13:98221098-98480773_F	1.99212	2.72954	6.44424	98.4297	3.41e-08	1.46e-07
418	20703	127	39	0	A_30_P01025091	chr6:125330524-125410249_F	1.0451	1.35034	5.77486	7.74877	0.00685618	0.00702121
419	52954	323	146	0	A_30_P01025123	chr17:84397891-84412748_F	3.76405	4.03279	6.87195	89.2253	5.94e-08	2.29e-07
420	15925	98	17	0	A_30_P01025177	chr13:62580825-62596425_R	3.05306	3.69341	8.70748	141.409	4.27e-09	3.03e-08
421	32334	198	26	0	A_30_P01025186	chr19:36699712-36763966_R	1.25657	1.2986	5.59626	5.40471	0.0211032	0.0211473
422	58848	359	136	0	A_30_P01025205	chr2:174852887-174853961_F	2.27094	2.48406	6.63112	53.1227	1.05e-06	2.42e-06
423	58088	355	32	0	A_30_P01025234	chr5:96591892-96606467_F	1.18728	1.45308	14.0103	53.7108	9.9e-07	2.31e-06
424	50250	307	66	0	A_30_P01025239	chr2:176874642-176906929_R	2.0379	2.60405	7.58307	66.8248	2.99e-07	8.75e-07
425	45771	280	15	0	A_30_P01025260	chr8:59966759-59989065_R	1.73128	1.68108	6.79283	17.286	0.000287635	0.000352825
426	48574	297	30	0	A_30_P01025285	chr8:59966759-59989065_R	1.7812	1.59748	7.83972	22.202	9.08e-05	0.000122128
427	12168	75	32	0	A_30_P01025294	chr8:110197171-110206546_R	4.15534	4.39826	8.31551	199.461	5.77e-10	6.69e-09
428	61343	375	7	0	A_30_P01025331	chr6:125330524-125410249_F	1.65069	1.51954	7.38679	30.8898	1.8e-05	2.85e-05
429	4891	30	135	0	A_30_P01025341	chr18:69923410-69965360_R	1.61724	2.47019	5.84189	21.4521	0.000106763	0.000141494
430	62479	381	159	0	A_30_P01025342	chr10:6480075-6603900_F	1.35113	2.05153	6.76016	12.6164	0.00110656	0.00123478
431	53655	328	27	0	A_30_P01025377	chr17:66802920-66834745_R	1.09833	1.75254	5.83349	21.9022	9.68e-05	0.000129624
432	35563	217	139	0	A_30_P01025399	chr10:94900849-94928059_R	1.34415	3.63505	6.65646	89.5433	5.83e-08	2.26e-07
433	47394	289	162	0	A_30_P01025401	chr3:41143423-41359623_F	1.934	1.56536	4.5914	27.9859	2.95e-05	4.41e-05
434	15194	93	106	0	A_30_P01025403	chr2:71575871-71583454_R	1.69827	1.41993	5.68443	18.4808	0.000212811	0.000266688
435	41824	256	4	0	A_30_P01025432	chr18:61781410-61788685_R	2.14092	2.91225	6.50558	91.3737	5.2e-08	2.05e-07
436	16580	102	16	0	A_30_P01025458	chr11:50994911-51050704_R	3.65395	3.68953	6.78128	134.877	5.61e-09	3.7e-08
437	44772	273	164	0	A_30_P01025486	chr2:174917150-174935618_R	2.78975	2.70992	6.75663	120.145	1.09e-08	6.09e-08
438	19758	121	78	0	A_30_P01025496	chr5:74341387-74342056_F	1.04938	1.31522	4.53372	6.72038	0.0109442	0.0110794
439	33295	204	3	0	A_30_P01025509	chr10:74325583-74396665_R	1.19088	1.62843	9.97518	16.097	0.000394354	0.000469509
440	25025	153	97	0	A_30_P01025510	chr13:62376235-62376890_F	6.50956	6.98755	8.92553	165.146	1.74e-09	1.55e-08
441	48531	296	151	0	A_30_P01025511	chr4:149445201-149445902_F	1.08022	1.23293	10.9511	9.59335	0.00321456	0.00339007
442	37683	230	127	0	A_30_P01025518	chr16:31321192-31333486_R	2.56961	2.32077	5.94018	31.3505	1.67e-05	2.67e-05
443	369	3	41	0	A_30_P01025563	chr12:110738120-110769295_F	1.57705	1.26143	5.39983	11.9862	0.00136145	0.00150323
444	39669	242	145	0	A_30_P01025566	chr2:176211325-176231650_F	1.57236	1.28654	5.70528	70.9679	2.14e-07	6.71e-07
445	18247	112	43	0	A_30_P01025574	chr15:79795261-79796945_R	2.48061	2.382	5.86784	53.2588	1.04e-06	2.4e-06
446	18407	113	39	0	A_30_P01025609	chr10:84010161-84016083_R	1.06609	1.57407	6.34619	24.199	6.01e-05	8.39e-05
447	3919	24	147	0	A_30_P01025644	chr2:115892960-115911647_F	1.21313	1.32726	10.1517	29.5424	2.25e-05	3.47e-05
448	43684	267	60	0	A_30_P01025647	chr2:174852887-174853961_F	1.83776	2.17555	6.28075	23.8486	6.45e-05	8.94e-05
449	26969	165	73	0	A_30_P01025663	chr1:115829055-115854155_R	3.2107	3.50932	7.76769	142.294	4.12e-09	2.94e-08
450	418	3	90	0	A_30_P01025678	chr10:117021051-117038683_F	1.10997	1.4929	10.4623	11.8751	0.00141319	0.00155678
451	44842	274	70	0	A_30_P01025707	chr16:90008636-90015586_R	1.38688	1.27379	7.6818	8.37126	0.00525276	0.00542715
452	1985	13	17	0	A_30_P01025718	chr13:74642700-74701900_R	1.61053	2.61041	6.47782	40.184	4.65e-06	8.64e-06
453	40653	248	145	0	A_30_P01025737	chr2:32950586-32984936_R	1.45482	1.32496	7.62354	8.07739	0.00594798	0.00611725
454	40781	249	109	0	A_30_P01025743	chr1:13058312-13099826_R	1.42693	1.91452	5.8812	13.2985	0.00089108	0.00100636
455	4557	28	129	0	A_30_P01025752	chr1:183951156-183986156_R	3.52528	4.83824	7.13192	177.446	1.14e-09	1.13e-08
456	13967	86	27	0	A_30_P01025755	chr1:183951156-183986156_R	1.41671	2.0419	6.01696	50.4897	1.38e-06	3.03e-06
457	41500	254	8	0	A_30_P01025758	chr5:108540155-108540662_F	1.20588	1.26257	9.02254	12.034	0.00133986	0.00148085
458	14745	90	149	0	A_30_P01025787	chr13:66381200-66410200_R	6.47755	7.63142	9.26599	661.652	4.74e-13	2.85e-11
459	51750	316	90	0	A_30_P01025793	chr3:41143423-41359623_R	2.13672	1.19286	5.15749	12.9733	0.000987039	0.0011084
460	9542	59	30	0	A_30_P01025810	chr13:31736054-31781679_R	1.11684	1.3832	6.28695	19.9718	0.000149069	0.000191742
461	13237	81	117	0	A_30_P01025831	chr3:22184002-22196752_R	2.50071	3.92002	6.46574	35.3312	9.08e-06	1.55e-05
462	48694	297	150	0	A_30_P01025841	chr13:62376235-62376890_F	3.25726	3.83103	9.2472	68.9819	2.51e-07	7.64e-07
463	26803	164	71	0	A_30_P01025874	chr5:74487385-74497428_R	1.32893	1.11367	11.7351	6.2219	0.0139189	0.0140527
464	11534	71	54	0	A_30_P01025883	chr10:6480075-6603900_F	1.83255	2.52535	6.28887	14.961	0.000541842	0.000632337
465	46832	286	92	0	A_30_P01025903	chr7:6210340-6229115_F	1.92137	2.50796	6.13009	24.0289	6.22e-05	8.65e-05
466	17160	105	104	0	A_30_P01025905	chr7:6210340-6229115_F	1.36443	1.71043	5.42308	20.1994	0.000141438	0.000182485
467	55524	339	92	0	A_30_P01025915	chr2:176908707-176991202_R	2.91344	3.6813	7.6435	57.9995	6.52e-07	1.64e-06
468	32339	198	31	0	A_30_P01025922	chr8:74473445-74496948_R	1.32691	1.45478	6.93753	25.0228	5.11e-05	7.25e-05
469	11367	70	51	0	A_30_P01025926	chr5:110261075-110376700_R	1.82017	2.43617	7.99684	31.1582	1.72e-05	2.75e-05
470	4252	26	152	0	A_30_P01025940	chr2:174982600-175005825_R	1.57078	1.89527	5.44705	41.3134	4.02e-06	7.59e-06
471	37709	230	153	0	A_30_P01025943	chr11:33414450-33450750_F	1.77914	1.6856	5.27025	49.9533	1.46e-06	3.18e-06
472	3200	20	84	0	A_30_P01025966	chr4:146017200-146029700_F	5.38921	6.12689	8.68913	244.142	1.76e-10	2.74e-09
473	22416	137	112	0	A_30_P01025987	chr6:82608223-82669023_R	1.38788	1.61416	5.62082	10.5159	0.00227459	0.00243934
474	53359	326	59	0	A_30_P01026000	chr8:91569369-91594119_F	2.49617	1.92399	8.99	49.1265	1.6e-06	3.42e-06
475	26655	163	87	0	A_30_P01026032	chr1:115829055-115854155_R	2.9567	3.29829	6.27155	234.146	2.25e-10	3.29e-09
476	17500	107	116	0	A_30_P01026041	chr13:98281158-98285757_F	1.84345	2.66716	5.89632	23.0942	7.52e-05	0.000102971
477	22005	135	29	0	A_30_P01026044	chr11:22500336-22520995_R	2.35796	2.51836	7.0134	101.644	2.84e-08	1.26e-07
478	32423	198	115	0	A_30_P01026059	chrX:135880775-135891525_R	1.95632	1.60965	7.9651	19.0019	0.000187462	0.000236687
479	38300	234	88	0	A_30_P01026066	chr5:110891642-110918642_R	1.24125	1.75034	4.3087	24.7309	5.41e-05	7.62e-05
480	57767	353	39	0	A_30_P01026083	chr7:114369337-114407862_R	2.02708	2.18617	6.78749	64.1371	3.75e-07	1.05e-06
481	35971	220	55	0	A_30_P01026127	chr16:90008636-90015586_R	1.33967	1.45417	7.36007	9.1491	0.00382519	0.00400263
482	56625	346	45	0	A_30_P01026131	chr13:19618491-19618836_R	1.10786	1.26203	8.51145	6.7342	0.0108729	0.0110105
483	44879	274	107	0	A_30_P01026144	chr10:62347876-62374346_R	4.67978	5.33159	8.08536	183.357	9.44e-10	9.74e-09
484	23211	142	87	0	A_30_P01026149	chr15:3230734-3251196_R	2.28563	3.69041	7.08344	21.3315	0.000109633	0.000144899
485	39567	242	43	0	A_30_P01026158	chr17:24157887-24158104_R	3.3403	3.50736	6.78666	53.0629	1.06e-06	2.44e-06
486	258	2	94	0	A_30_P01026173	chr16:9129538-9137898_F	3.20078	4.26038	7.59674	83.5229	8.62e-08	3.1e-07
487	1640	10	164	0	A_30_P01026203	KCNQ1ot1	1.32675	1.21217	10.7737	17.3143	0.000285539	0.000350752
488	55487	339	55	0	A_30_P01026229	chr16:25523780-25524279_R	3.27789	3.1951	7.05807	101.633	2.84e-08	1.26e-07
489	24577	150	141	0	A_30_P01026250	chr2:150091945-150119782_F	4.37704	3.08259	7.14946	59.255	5.8e-07	1.5e-06
490	23723	145	107	0	A_30_P01026254	chr1:59449275-59474025_F	1.66485	2.55542	4.51213	17.2032	0.000293873	0.000359969
491	21877	134	65	0	A_30_P01026275	chr3:41325168-41332366_R	1.22539	1.33513	5.76753	11.2575	0.00174623	0.00189937
492	24848	152	84	0	A_30_P01026326	chr11:97457180-97487074_F	4.58149	4.92808	7.79529	140.323	4.46e-09	3.12e-08
493	1383	9	71	0	A_30_P01026338	chr16:3111550-3130500_R	2.80678	2.49695	8.52652	26.7697	3.68e-05	5.38e-05
494	30054	184	42	0	A_30_P01026343	chr4:127020290-127020504_F	3.92448	5.69909	7.89973	354.273	1.95e-11	5.17e-10
495	45200	276	100	0	A_30_P01026377	chr18:61781410-61788685_R	2.51512	2.89515	6.3883	76.1664	1.45e-07	4.77e-07
496	44268	270	152	0	A_30_P01026418	chr2:154235540-154248551_R	1.56251	1.43704	5.27801	15.8367	0.000423506	0.000502437
497	19652	120	136	0	A_30_P01026421	chr11:33442089-33444467_R	4.50497	4.85144	6.96364	156.373	2.38e-09	1.94e-08
498	40961	250	125	0	A_30_P01026433	chr13:98281158-98285757_F	3.39252	4.77857	6.94028	97.7794	3.54e-08	1.5e-07
499	18510	113	142	0	A_30_P01026439	chr13:81773237-81783062_R	4.22932	4.91558	9.09005	106.682	2.16e-08	1.03e-07
500	52123	318	135	0	A_30_P01026441	chr14:77077374-77086910_F	4.18098	4.40701	8.30891	10.0302	0.00272215	0.00289438
501	44583	272	139	0	A_30_P01026491	chr16:8738782-8830148_R	1.7749	2.08609	5.56893	17.9028	0.000245741	0.000304549
502	18380	113	12	0	A_30_P01026518	chr8:93337794-93348869_R	1.51964	2.1141	6.3386	41.579	3.89e-06	7.38e-06
503	42704	261	64	0	A_30_P01026546	chr12:77544397-77564122_F	1.5685	1.43015	7.98199	14.1571	0.000685666	0.000786385
504	15396	94	144	0	A_30_P01026563	chr15:5975553-5994636_R	1.27689	1.66763	6.82003	35.7857	8.5e-06	1.46e-05
505	15314	94	62	0	A_30_P01026571	chr7:49833703-49847915_R	1.98488	3.17731	6.511	45.387	2.45e-06	4.95e-06
506	31988	196	8	0	A_30_P01026574	chr11:97457180-97487074_F	1.63537	1.99545	6.24397	21.089	0.000115676	0.00015193
507	30961	189	129	0	A_30_P01026582	chr9:40033002-40033539_R	1.26143	1.1407	5.55892	22.6514	8.25e-05	0.000111932
508	43455	265	159	0	A_30_P01026614	chr7:114369337-114407862_R	4.46131	3.81784	6.84069	99.4937	3.21e-08	1.38e-07
509	30579	187	75	0	A_30_P01026628	chr2:154235540-154248551_R	4.12682	3.85213	9.26565	52.5047	1.12e-06	2.55e-06
510	35657	218	69	0	A_30_P01026649	chr2:104398943-104412968_F	2.72536	4.24442	7.50087	111.512	1.67e-08	8.51e-08
511	43092	263	124	0	A_30_P01026656	chr8:93337794-93348869_R	1.60743	1.8292	6.57911	20.0096	0.00014777	0.000190144
512	40941	250	105	0	A_30_P01026662	chr18:82934418-82935002_F	1.53088	3.61159	5.5682	110.35	1.78e-08	8.87e-08
513	27520	168	132	0	A_30_P01026668	chr10:94900849-94928059_F	2.48006	4.02311	6.34278	90.7591	5.4e-08	2.12e-07
514	11142	68	154	0	A_30_P01026674	chr16:3337275-3355950_F	2.27204	2.18619	6.75012	18.2717	0.000224095	0.000280202
515	62886	384	74	0	A_30_P01026693	chr18:13107755-13107844_F	1.58472	1.41519	6.81273	32.3282	1.43e-05	2.32e-05
516	29402	180	46	0	A_30_P01026698	chr16:9158862-9162427_F	1.61449	4.18915	6.06268	61.2245	4.85e-07	1.3e-06
517	45381	277	117	0	A_30_P01026701	chr13:74712805-74729233_R	1.96191	3.0667	6.04913	86.9613	6.87e-08	2.59e-07
518	36014	220	98	0	A_30_P01026749	chr4:146017200-146029700_R	1.06625	1.78989	4.79723	13.0382	0.000966983	0.00108733
519	32124	196	144	0	A_30_P01026762	chr17:32213027-32228368_R	1.60047	1.65748	11.2891	53.9058	9.7e-07	2.27e-06
520	5930	37	26	0	A_30_P01026774	chr4:145539725-145596000_F	1.81657	2.2602	10.0916	70.0195	2.31e-07	7.15e-07
521	47113	288	45	0	A_30_P01026792	chr17:15357376-15385701_R	3.25334	2.41898	5.71976	36.419	7.76e-06	1.35e-05
522	29240	179	48	0	A_30_P01026818	chr10:94900849-94928059_R	1.33457	3.52299	6.29073	103.896	2.51e-08	1.15e-07
523	52	1	52	0	A_30_P01026843	chr5:96591892-96606467_R	1.90726	2.12728	9.74794	6.87208	0.0101909	0.0103292
524	11605	71	125	0	A_30_P01026847	chr15:79795261-79796945_R	6.66206	6.11654	8.74466	204.285	5.02e-10	6e-09
525	37164	227	100	0	A_30_P01026901	chr16:3111550-3130500_R	2.13319	2.02931	8.14558	15.08	0.000523693	0.000613286
526	17303	106	83	0	A_30_P01026918	chr9:40031056-40031687_R	3.33586	2.71047	7.89721	63.5948	3.93e-07	1.09e-06
527	10809	66	149	0	A_30_P01026921	chr10:6497224-6497863_R	1.26304	1.83873	5.65887	9.93937	0.00281686	0.00298564
528	24405	149	133	0	A_30_P01026969	chr16:8738782-8830148_R	6.81172	7.09886	8.87233	548.792	1.45e-12	6.95e-11
529	47596	291	36	0	A_30_P01026976	chr17:84397891-84412748_F	2.06456	2.40002	6.05633	55.6345	8.18e-07	1.97e-06
530	57292	350	56	0	A_30_P01026990	chr9:75330657-75332641_F	1.74521	2.42068	6.63805	93.0347	4.69e-08	1.89e-07
531	33962	208	14	0	A_30_P01027010	chr17:29183003-29217681_R	1.01872	1.64137	6.97114	11.4202	0.00165037	0.00180094
532	30386	186	46	0	A_30_P01027026	chr4:146345650-146356650_R	2.86788	2.83622	6.82742	139.591	4.6e-09	3.2e-08
533	53100	324	128	0	A_30_P01027029	chr1:88384134-88384902_F	1.58743	1.17496	7.3222	21.083	0.00011583	0.000152013
534	333	3	5	0	A_30_P01027048	chr1:73004154-73007481_F	1.63413	1.69593	5.42691	31.0029	1.77e-05	2.81e-05
535	35531	217	107	0	A_30_P01027067	chr13:98571741-98603323_R	4.36464	5.03891	7.24225	114.488	1.44e-08	7.62e-08
536	18987	116	127	0	A_30_P01027084	chr2:175640275-175701875_R	1.35248	1.15539	6.5604	26.9531	3.55e-05	5.23e-05
537	41586	254	94	0	A_30_P01027189	chr10:116814196-116920696_R	2.56333	1.62758	6.85475	122.267	9.87e-09	5.69e-08
538	53431	326	131	0	A_30_P01027197	chr2:10237649-10287591_R	2.23432	2.71895	5.69006	45.6794	2.36e-06	4.81e-06
539	61778	377	114	0	A_30_P01027212	chr18:69923410-69965360_R	2.22281	3.51457	6.27508	45.3063	2.47e-06	4.98e-06
540	1317	9	5	0	A_30_P01027250	chr2:176598132-176602354_R	1.2493	1.96739	6.43722	40.0173	4.75e-06	8.8e-06
541	31824	195	8	0	A_30_P01027258	chr6:67155508-67216941_R	4.00671	3.49587	6.81861	87.1869	6.77e-08	2.57e-07
542	17737	109	25	0	A_30_P01027276	chr4:128727332-128735227_F	1.00388	1.06164	4.74021	11.6755	0.00151198	0.00165908
543	35543	217	119	0	A_30_P01027280	chr4:145000941-145148666_F	1.80175	2.76175	7.09377	74.134	1.68e-07	5.44e-07
544	56649	346	69	0	A_30_P01027321	chr13:94190118-94190496_R	1.10535	1.65948	10.8514	60.9464	4.97e-07	1.32e-06
545	1103	7	119	0	A_30_P01027328	chr4:146124275-146149125_R	2.18374	2.40936	7.62048	85.7169	7.45e-08	2.75e-07
546	27225	167	1	0	A_30_P01027341	chr13:62364360-62381775_F	3.3407	3.8271	9.16617	69.6594	2.38e-07	7.29e-07
547	43396	265	100	0	A_30_P01027364	chr1:115829055-115854155_F	1.06032	1.09291	4.79923	6.55561	0.011837	0.0119723
548	35231	215	135	0	A_30_P01027391	chr15:96984422-97000322_F	2.225	2.27026	5.97246	48.5298	1.71e-06	3.62e-06
549	40384	247	40	0	A_30_P01027393	chr1:138570107-138632310_F	1.37764	1.16537	7.58475	18.7987	0.000196905	0.000248329
550	42903	262	99	0	A_30_P01027436	chr1:138567345-138578139_F	2.23378	1.06276	6.60888	105.12	2.34e-08	1.1e-07
551	11239	69	87	0	A_30_P01027444	chr7:6210340-6229115_F	1.46693	1.66303	5.21134	26.3368	3.98e-05	5.77e-05
552	8060	50	24	0	A_30_P01027476	chr12:20240893-20435318_R	2.10432	2.28822	6.6613	33.1236	1.26e-05	2.08e-05
553	11792	72	148	0	A_30_P01027485	chr13:81773237-81783062_R	4.32649	5.09054	8.6349	130.285	6.85e-09	4.3e-08
554	48597	297	53	0	A_30_P01027522	chr11:97457180-97487074_F	4.75614	5.02543	8.03745	333.524	2.79e-11	6.63e-10
555	29739	182	55	0	A_30_P01027533	chr6:125407739-125408857_F	3.20848	4.28948	7.11609	80.4763	1.06e-07	3.68e-07
556	59228	362	24	0	A_30_P01027538	chr13:31736054-31781679_R	2.10251	2.23971	8.02571	45.3194	2.46e-06	4.98e-06
557	15107	93	19	0	A_30_P01027577	chr1:85117750-85129200_F	2.7117	1.00951	7.26056	129.538	7.08e-09	4.39e-08
558	15010	92	86	0	A_30_P01027578	chr1:13058312-13099826_R	1.27032	1.70422	5.18016	11.8415	0.00142928	0.00157295
559	21117	129	125	0	A_30_P01027594	chr10:27466235-27529430_R	1.51582	1.98371	5.07994	41.3908	3.98e-06	7.54e-06
560	8073	50	37	0	A_30_P01027601	chr17:56790296-56803875_F	1.5769	2.31465	6.61339	34.6534	1e-05	1.7e-05
561	16265	100	29	0	A_30_P01027602	chr7:50403100-50418175_F	3.33338	2.85933	7.58508	126.675	8.05e-09	4.89e-08
562	19762	121	82	0	A_30_P01027607	chr19:23068397-23190256_R	1.34527	1.06987	4.59176	12.7769	0.00105086	0.00117497
563	41678	255	22	0	A_30_P01027621	chr17:24157887-24158104_R	3.81254	3.81837	7.26119	50.286	1.41e-06	3.09e-06
564	36442	223	34	0	A_30_P01027640	chr15:96984422-97000322_R	2.07419	2.0576	5.6923	94.9381	4.18e-08	1.73e-07
565	46252	283	4	0	A_30_P01027661	chr10:117021051-117038683_F	1.01684	1.36467	10.1848	11.4339	0.00164259	0.00179362
566	12884	79	92	0	A_30_P01027684	chr8:119090566-119097735_R	3.26892	4.0069	10.4395	216.238	3.6e-10	4.65e-09
567	48788	298	80	0	A_30_P01027699	chr8:59994074-60002058_F	2.82006	3.40294	8.69853	137.981	4.92e-09	3.35e-08
568	29568	181	48	0	A_30_P01027728	chr15:41486232-41499767_R	1.41945	1.84897	5.10652	12.5585	0.00112753	0.00125775
569	25662	157	78	0	A_30_P01027732	chr1:115829055-115854155_R	4.24359	4.59625	8.2333	331.746	2.88e-11	6.78e-10
570	28493	174	121	0	A_30_P01027807	chr2:177256373-177257429_F	1.29292	1.63924	7.71095	22.6611	8.24e-05	0.000111795
571	41138	251	138	0	A_30_P01027810	chr17:71183978-71185384_F	2.58063	2.57571	8.56022	79.2901	1.15e-07	3.94e-07
572	16466	101	66	0	A_30_P01027888	chr8:91569369-91594119_R	3.71384	3.48401	8.76536	134.201	5.78e-09	3.78e-08
573	13652	84	40	0	A_30_P01027893	chr10:96098058-96098623_F	1.45534	1.33331	9.61326	14.1313	0.000690981	0.000792056
574	21048	129	56	0	A_30_P01027898	chr16:8738782-8830148_F	1.23675	1.05932	5.00844	10.8323	0.00202913	0.00218517
575	56693	346	113	0	A_30_P01027928	chr17:32948750-32967925_F	1.28295	1.39092	8.51435	13.7793	0.000768398	0.000873676
576	6271	39	39	0	A_30_P01027930	chr10:121498271-121512171_R	1.22871	2.51468	6.31814	101.058	2.93e-08	1.3e-07
577	33144	203	16	0	A_30_P01027950	chr13:66888650-66902600_R	6.83242	7.93565	9.36174	726.702	2.71e-13	2.12e-11
578	59645	364	113	0	A_30_P01027970	chr13:62580825-62596425_R	1.09336	1.86836	8.23494	17.0429	0.000306395	0.000373791
579	29695	182	11	0	A_30_P01027987	chr8:91569369-91594119_F	2.08175	1.77691	7.79925	30.0073	2.08e-05	3.24e-05
580	36674	224	102	0	A_30_P01027988	chr17:15368546-15377747_R	6.67923	5.34021	10.0016	249.779	1.54e-10	2.48e-09
581	26615	163	47	0	A_30_P01027998	chr5:23349978-23402028_R	1.19219	1.1853	14.4188	43.439	3.09e-06	6.07e-06
582	21528	132	44	0	A_30_P01028001	chr16:8738782-8830148_F	1.75735	1.26158	4.69088	8.58372	0.00480884	0.00498689
583	15366	94	114	0	A_30_P01028062	chr4:127020290-127020504_F	4.69931	6.54736	8.35265	374.496	1.41e-11	4.11e-10
584	9788	60	112	0	A_30_P01028079	chr2:71576218-71603818_F	1.5567	1.68939	5.00828	16.6982	0.000335502	0.000405182
585	51677	316	17	0	A_30_P01028086	chr10:6103888-6104114_F	1.91444	2.11138	7.02438	40.9446	4.22e-06	7.92e-06
586	21119	129	127	0	A_30_P01028109	chr2:150091945-150119782_F	4.48787	3.12172	7.45591	56.4949	7.52e-07	1.85e-06
587	18034	110	158	0	A_30_P01028164	chr6:108556270-108573161_R	3.21696	4.28437	9.26282	216.307	3.59e-10	4.65e-09
588	21349	131	29	0	A_30_P01028172	chr3:30754871-30776438_F	2.10163	3.0079	6.24324	141.153	4.31e-09	3.05e-08
589	26126	160	50	0	A_30_P01028194	chr10:62267317-62269871_R	1.32713	1.79728	13.5961	21.41	0.000107754	0.000142583
590	35415	216	155	0	A_30_P01028231	chr2:104702675-104736600_F	1.01881	1.63628	6.91508	32.5172	1.39e-05	2.26e-05
591	6086	38	18	0	A_30_P01028250	chr3:75451370-75459674_R	2.33782	1.77073	11.1601	43.9294	2.91e-06	5.75e-06
592	32740	200	104	0	A_30_P01028258	chr15:73455424-73477275_R	2.06661	1.76073	8.31774	35.2682	9.16e-06	1.56e-05
593	25649	157	65	0	A_30_P01028261	chr2:176598132-176602354_R	2.26229	3.03452	6.79457	51.947	1.19e-06	2.69e-06
594	44850	274	78	0	A_30_P01028268	chr3:37568488-37568964_F	2.18197	2.03978	6.0627	33.4921	1.19e-05	1.98e-05
595	28736	176	36	0	A_30_P01028271	chr17:84355587-84356863_F	3.0036	1.934	6.60109	51.2644	1.27e-06	2.83e-06
596	48346	295	130	0	A_30_P01028300	chr13:98267049-98267604_F	7.36653	7.11941	10.7862	1116.41	2.07e-14	4.41e-12
597	35675	218	87	0	A_30_P01028411	chr2:71585563-71588257_R	2.09768	2.26297	5.19003	16.9546	0.000313557	0.000382112
598	21781	133	133	0	A_30_P01028427	chr2:118408095-118415745_R	1.67809	1.31798	4.72726	13.2092	0.000916306	0.00103276
599	21154	129	162	0	A_30_P01028476	chr4:147105275-147171025_R	2.1179	1.95089	5.89112	74.8018	1.6e-07	5.2e-07
600	14155	87	51	0	A_30_P01028506	chr8:44232164-44267061_R	2.98962	3.91841	7.71382	63.2452	4.05e-07	1.12e-06
601	32725	200	89	0	A_30_P01028513	chr14:30758342-30759669_R	2.68558	2.02239	5.87273	19.8977	0.000151656	0.000194845
602	51011	312	7	0	A_30_P01028517	chr2:118408095-118415745_R	1.3444	1.26074	5.09635	8.67215	0.00463708	0.0048177
603	49576	303	48	0	A_30_P01028528	chr4:146156575-146175425_R	2.34646	2.72353	5.51472	60.9255	4.98e-07	1.32e-06
604	26246	161	6	0	A_30_P01028550	chr1:92412246-92423471_F	1.01212	1.242	7.13437	8.34641	0.00530771	0.00548184
605	44479	272	35	0	A_30_P01028553	chr11:22510175-22522025_R	2.34597	2.86286	6.2067	64.8485	3.53e-07	9.99e-07
606	18806	115	110	0	A_30_P01028561	chr17:38132217-38157667_F	3.52393	3.30202	6.48074	90.2355	5.58e-08	2.17e-07
607	21716	133	68	0	A_30_P01028584	chr14:99753319-99753569_R	1.19168	1.61188	5.37855	18.6367	0.000204831	0.000257359
608	17742	109	30	0	A_30_P01028586	chr14:21029450-21049451_F	4.30652	2.44309	7.54187	149.643	3.08e-09	2.35e-08
609	8863	55	7	0	A_30_P01028595	chr18:90750100-90772025_F	2.20984	2.7331	8.28308	84.2523	8.21e-08	2.99e-07
610	43000	263	32	0	A_30_P01028604	chr13:62364360-62381775_R	1.25619	1.59027	4.99323	17.1715	0.000296299	0.000362394
611	35647	218	59	0	A_30_P01028605	chr11:51039537-51048969_F	2.15214	1.88464	6.3483	49.3041	1.57e-06	3.37e-06
612	37036	226	136	0	A_30_P01028609	chr11:50994911-51050704_R	1.18342	1.26361	4.90416	25.7348	4.46e-05	6.4e-05
613	25823	158	75	0	A_30_P01028616	chr10:62347876-62374346_R	3.41025	3.80883	9.94841	135.936	5.36e-09	3.59e-08
614	42545	260	69	0	A_30_P01028637	chr8:119090566-119097735_R	3.4613	4.27098	11.333	248.175	1.6e-10	2.53e-09
615	331	3	3	0	A_30_P01028640	chr12:20240893-20435318_R	1.05403	1.47111	6.49913	21.1473	0.000114189	0.000150387
616	1471	9	159	0	A_30_P01028649	chr9:75316023-75344401_F	2.65528	3.79368	8.46252	80.6587	1.05e-07	3.65e-07
617	44507	272	63	0	A_30_P01028653	chr3:75451370-75459674_R	2.27924	1.80287	10.7232	34.1999	1.07e-05	1.8e-05
618	7902	49	30	0	A_30_P01028729	chr6:53808521-53817132_F	3.11002	3.60083	6.2725	15.6128	0.000450618	0.000531973
619	2591	16	131	0	A_30_P01028741	chr10:94900849-94928059_F	2.52199	4.08937	6.5086	102.446	2.72e-08	1.22e-07
620	46827	286	87	0	A_30_P01028768	chr2:135472670-135484220_F	1.10966	2.21675	5.4109	62.8792	4.19e-07	1.15e-06
621	61580	376	80	0	A_30_P01028786	chr2:71575871-71583454_R	1.86088	2.08662	7.36914	30.7948	1.83e-05	2.89e-05
622	56847	347	103	0	A_30_P01028789	chr4:145662641-145669641_F	2.68709	3.32443	6.20498	95.2681	4.1e-08	1.7e-07
623	38565	236	25	0	A_30_P01028819	chr4:146345650-146356650_F	1.84744	2.47603	8.45652	80.8277	1.04e-07	3.61e-07
624	23565	144	113	0	A_30_P01028861	chr5:67865049-67868521_F	2.31353	2.42862	9.92311	12.8475	0.00102738	0.00115101
625	52554	321	74	0	A_30_P01028904	chr3:85783094-85783408_F	1.16658	1.54678	8.60276	11.9813	0.00136368	0.0015052
626	24408	149	136	0	A_30_P01028911	chr11:51039537-51048969_F	4.07683	3.83832	6.88015	398.387	9.74e-12	3.15e-10
627	12280	75	144	0	A_30_P01028918	chr16:92478986-92497610_F	1.08174	1.39961	5.82098	9.67411	0.00311618	0.00329251
628	50034	306	14	0	A_30_P01028931	chr11:33414450-33450750_R	3.22009	5.08367	6.57365	69.6397	2.38e-07	7.29e-07
629	59136	361	96	0	A_30_P01028959	chr4:3746945-3747603_F	2.09063	1.56299	8.68439	62.5099	4.32e-07	1.18e-06
630	55400	338	132	0	A_30_P01028974	chr11:116562925-116574575_R	4.32455	3.29543	7.74047	120.702	1.06e-08	5.98e-08
631	2354	15	58	0	A_30_P01028984	chr9:58301467-58323783_R	1.38564	1.72157	5.26041	68.7962	2.55e-07	7.72e-07
632	50643	309	131	0	A_30_P01029003	chr10:62267317-62269871_R	1.32731	1.84015	12.0308	28.933	2.5e-05	3.81e-05
633	22114	135	138	0	A_30_P01029028	chr15:79764481-79809909_R	3.64507	2.87942	6.78032	66.9391	2.96e-07	8.69e-07
634	13761	84	149	0	A_30_P01029034	chr2:154244616-154245900_R	1.97895	1.79058	6.16486	20.8574	0.000121814	0.000159306
635	54519	333	71	0	A_30_P01029042	chrX:100481826-100483511_R	1.15421	2.82295	5.95192	46.067	2.26e-06	4.62e-06
636	39355	240	159	0	A_30_P01029128	chr10:24269317-24270145_R	1.06421	1.24812	5.38266	15.7219	0.000437172	0.000517371
637	36072	220	156	0	A_30_P01029142	chrX:100481826-100483511_R	1.96319	3.85026	7.07623	51.6184	1.23e-06	2.75e-06
638	19216	118	28	0	A_30_P01029147	chr5:108540155-108540662_F	1.2502	1.25375	8.80321	15.3533	0.000484612	0.000569106
639	49057	300	21	0	A_30_P01029176	chr17:21653676-21667959_F	1.49739	2.09941	7.00837	17.8752	0.000247461	0.000306567
640	28479	174	107	0	A_30_P01029195	chr2:176874642-176906929_R	2.00886	2.8288	6.79375	86.0557	7.29e-08	2.71e-07
641	12143	75	7	0	A_30_P01029205	chr4:59306575-59317850_F	1.33321	1.66743	10.9341	15.5373	0.000460216	0.000542351
642	18788	115	92	0	A_30_P01029212	chr2:71576218-71603818_R	1.97053	2.15067	6.35859	21.7884	9.92e-05	0.000132432
643	30645	187	141	0	A_30_P01029282	chr2:176908707-176991202_R	1.67485	2.53351	6.37027	41.8879	3.74e-06	7.13e-06
644	34606	212	2	0	A_30_P01029295	chr17:6806500-6861042_F	1.0378	1.07542	11.4167	5.04846	0.0255401	0.0255629
645	14075	86	135	0	A_30_P01029338	chr10:94900849-94928059_R	2.23016	4.01825	8.00666	184.336	9.15e-10	9.58e-09
646	431	3	103	0	A_30_P01029368	chr10:21710544-21710942_F	1.02743	1.07306	4.86583	18.7427	0.000199607	0.000251642
647	33571	205	115	0	A_30_P01029395	chr9:31834945-32015745_F	1.31185	1.30746	6.79484	12.874	0.00101874	0.00114209
648	16820	103	92	0	A_30_P01029408	chr10:21688115-21710890_R	2.74693	2.40547	5.56113	33.5161	1.19e-05	1.97e-05
649	14929	92	5	0	A_30_P01029411	chr16:90008636-90015586_R	1.455	1.23799	7.7312	7.81123	0.00667175	0.00684277
650	4431	28	3	0	A_30_P01029417	chr4:132897264-132910714_R	2.126	2.05177	6.35425	57.1824	7.04e-07	1.74e-06
651	36774	225	38	0	A_30_P01029433	chr14:30758342-30759669_R	1.28084	1.18534	4.34705	5.64146	0.0186504	0.0187508
652	1630	10	154	0	A_30_P01029438	chr5:110182844-110228345_R	1.46551	1.18415	5.43204	13.5573	0.000822415	0.000931626
653	23313	143	25	0	A_30_P01029453	chr8:90048940-90049461_F	3.39629	3.2054	9.53782	156.74	2.35e-09	1.92e-08
654	19265	118	77	0	A_30_P01029479	chr1:85117750-85129200_F	2.86271	1.08622	7.44489	120.45	1.08e-08	6.04e-08
655	30925	189	93	0	A_30_P01029506	chr2:176598132-176602354_R	2.25122	2.80982	7.70798	44.5144	2.71e-06	5.4e-06
656	29605	181	85	0	A_30_P01029515	chr9:40031056-40031687_R	2.70937	1.9838	7.59977	51.5458	1.24e-06	2.77e-06
657	24634	151	34	0	A_30_P01029520	chr9:58301467-58323783_R	1.39549	1.64223	5.04128	33.2711	1.24e-05	2.04e-05
658	29389	180	33	0	A_30_P01029529	chr4:146149125-146155054_F	3.00476	3.47569	6.52762	66.1201	3.17e-07	9.21e-07
659	42021	257	37	0	A_30_P01029540	chr1:134171292-134176062_R	1.11746	2.20759	8.16018	14.2794	0.000661155	0.000759706
660	38975	238	107	0	A_30_P01029563	chr4:99236190-99239702_F	1.55965	3.4518	8.46621	82.971	8.95e-08	3.19e-07
661	17792	109	80	0	A_30_P01029569	chr11:33414450-33450750_R	1.33667	1.31161	5.44003	9.97465	0.00277963	0.00294804
662	45896	280	140	0	A_30_P01029582	chr2:10237649-10287591_R	1.41584	2.59513	5.91033	60.4309	5.2e-07	1.37e-06
663	10235	63	67	0	A_30_P01029618	chr18:3003075-3016150_R	1.57637	1.57771	6.74664	14.6895	0.000586091	0.000679026
664	14236	87	132	0	A_30_P01029638	chr1:63264155-63345773_F	1.60831	1.11916	5.75016	17.7254	0.000257014	0.000317815
665	36306	222	62	0	A_30_P01029678	chrX:135880775-135891525_R	2.18559	1.83664	8.88238	20.2657	0.000139302	0.000179936
666	40548	248	40	0	A_30_P01029680	chr6:108556270-108573161_R	2.92728	4.00474	8.07636	170.161	1.46e-09	1.36e-08
667	261	2	97	0	A_30_P01029687	chrX:102222494-102267068_F	1.38234	1.27181	4.82856	17.4944	0.000272614	0.000335625
668	52294	319	142	0	A_30_P01029699	chr12:77544397-77564122_F	1.39143	1.25791	7.67479	10.4854	0.0023	0.00246424
669	20090	123	82	0	A_30_P01029740	chr8:59966759-59989059_R	1.73253	1.09343	4.97947	10.9212	0.00196581	0.00212174
670	21331	131	11	0	A_30_P01029779	chr13:31736054-31781679_R	1.01007	1.4233	7.05382	13.736	0.000778598	0.000884376
671	51206	313	38	0	A_30_P01029796	chr8:59994074-60002058_F	2.52371	3.03804	8.66683	83.4659	8.66e-08	3.11e-07
672	27385	167	161	0	A_30_P01029817	chr13:81773237-81783062_R	3.95301	4.7864	8.25263	105.181	2.34e-08	1.1e-07
673	48202	294	150	0	A_30_P01029845	chr3:41143423-41359623_R	6.14652	5.34396	8.35931	342.182	2.4e-11	5.89e-10
674	8439	52	75	0	A_30_P01029852	chr1:115829055-115854155_R	2.50226	2.85443	6.36607	94.628	4.26e-08	1.75e-07
675	110	1	110	0	A_30_P01029867	chr2:104398943-104412968_F	1.40604	2.75753	6.00946	39.7823	4.9e-06	9.02e-06
676	28306	173	98	0	A_30_P01029913	chr2:10237649-10287591_R	1.36944	2.239	5.56691	26.963	3.55e-05	5.22e-05
677	38930	238	62	0	A_30_P01029959	chr10:94900849-94928059_R	2.01327	3.92298	7.15486	101.712	2.83e-08	1.26e-07
678	54965	336	25	0	A_30_P01029964	chr10:117021051-117038683_F	1.16991	1.38625	11.3345	11.374	0.00167692	0.00182932
679	43178	264	46	0	A_30_P01029982	chr13:99870660-99877535_F	1.17903	2.17143	6.01995	43.09	3.22e-06	6.3e-06
680	17822	109	110	0	A_30_P01030007	chr2:71576218-71603818_F	1.67064	1.77883	5.74943	22.9783	7.71e-05	0.000105392
681	20661	126	161	0	A_30_P01030022	chr12:20620869-21028045_F	1.20407	1.45739	9.24035	16.0634	0.00039798	0.000473323
682	50474	308	126	0	A_30_P01030033	chr16:7947710-7948066_R	2.72721	3.76832	8.19114	65.4176	3.37e-07	9.63e-07
683	711	5	55	0	A_30_P01030078	chr1:138499609-138502045_R	1.23663	1.27803	6.32267	10.1804	0.0025736	0.00274424
684	45433	278	5	0	A_30_P01030085	chr5:67865049-67868521_F	1.79962	2.05692	8.69857	10.572	0.00222868	0.00239239
685	56514	345	98	0	A_30_P01030099	chr10:94900849-94928059_F	2.77945	4.32238	6.78539	61.7711	4.61e-07	1.25e-06
686	40939	250	103	0	A_30_P01030102	chr13:112717680-112733330_R	2.09144	1.25187	5.32088	10.0738	0.00267803	0.00284928
687	14121	87	17	0	A_30_P01030108	chr10:62347876-62374346_R	1.01734	1.48515	5.13489	8.46637	0.00504838	0.0052208
688	15502	95	86	0	A_30_P01030111	chr10:6081900-6105500_F	1.9261	1.20694	6.49513	11.6966	0.00150119	0.00164778
689	37037	226	137	0	A_30_P01030134	chr16:90038086-90127636_R	1.01842	1.05024	7.21398	9.98804	0.00276565	0.00293506
690	43231	264	99	0	A_30_P01030136	chr17:15368546-15377747_R	5.56327	4.36562	8.62581	209.597	4.32e-10	5.31e-09
691	33028	202	64	0	A_30_P01030141	chr3:85783094-85783408_F	1.25055	1.59871	8.97617	10.5966	0.00220887	0.00237265
692	1930	12	126	0	A_30_P01030150	chr6:67155508-67216941_R	2.48911	1.56916	5.36056	51.7136	1.21e-06	2.73e-06
693	17869	109	157	0	A_30_P01030154	chr16:25517037-25531362_R	2.14492	2.16137	5.40976	63.9234	3.82e-07	1.07e-06
694	33012	202	48	0	A_30_P01030202	chr7:48794017-48815817_R	4.11341	4.84854	7.49958	145.587	3.61e-09	2.67e-08
695	53818	329	26	0	A_30_P01030229	chr12:56607657-56613582_F	1.34728	1.09127	5.25885	7.63122	0.00721965	0.00737322
696	28805	176	105	0	A_30_P01030234	chr11:51003332-51033057_R	4.53175	4.73864	7.08466	138.662	4.78e-09	3.28e-08
697	2333	15	37	0	A_30_P01030256	chr2:104702675-104736600_F	1.7328	2.44005	5.02298	23.3133	7.19e-05	9.87e-05
698	38496	235	120	0	A_30_P01030295	chr7:48794017-48815817_R	4.02172	4.66379	7.09177	119.552	1.12e-08	6.24e-08
699	36487	223	79	0	A_30_P01030307	chr9:118291593-118324230_R	2.39028	2.78506	8.05925	51.2899	1.27e-06	2.83e-06
700	155	1	155	0	A_30_P01030312	chrX:98989930-98994344_F	3.58816	6.14917	7.53577	161.891	1.95e-09	1.68e-08
701	51845	317	21	0	A_30_P01030338	chr8:119090566-119097735_R	3.50863	4.32494	11.7183	323.313	3.36e-11	7.68e-10
702	17363	106	143	0	A_30_P01030349	chr2:10237649-10287591_R	1.94967	2.84005	5.56197	51.7049	1.22e-06	2.73e-06
703	20985	128	157	0	A_30_P01030361	chr12:77544397-77564122_F	1.68261	1.35372	7.0176	17.6458	0.000262271	0.000323603
704	34389	210	113	0	A_30_P01030382	chr5:115806200-115834425_F	1.25126	1.35879	5.90623	10.5568	0.00224097	0.00240482
705	62145	379	153	0	A_30_P01030421	chr4:82156098-82196298_R	1.39429	1.72991	7.50213	21.825	9.84e-05	0.000131542
706	46586	285	10	0	A_30_P01030426	chr13:74712775-74728450_R	1.51092	2.49228	6.46448	58.5597	6.18e-07	1.58e-06
707	61870	378	42	0	A_30_P01030428	chr6:108556270-108573161_R	2.83628	3.79598	8.82078	165.124	1.74e-09	1.55e-08
708	1915	12	111	0	A_30_P01030436	chr3:85783094-85783408_F	1.47454	1.74054	9.31351	18.3704	0.000218683	0.000273842
709	53237	325	101	0	A_30_P01030442	chr16:9129538-9137898_F	2.34826	3.53702	6.33141	36.8987	7.26e-06	1.27e-05
710	45369	277	105	0	A_30_P01030471	chr5:149931140-149995639_R	1.21378	1.52875	4.73715	11.2635	0.00174262	0.00189668
711	53990	330	34	0	A_30_P01030494	chr16:25523780-25524279_R	2.77521	2.65941	6.52974	38.8806	5.53e-06	1e-05
712	27406	168	18	0	A_30_P01030497	chr4:145000941-145148666_R	1.68889	2.33171	5.42952	17.3204	0.000285089	0.000350341
713	54014	330	58	0	A_30_P01030498	chr4:145955175-145967425_R	1.02937	1.57877	8.36903	61.7161	4.64e-07	1.25e-06
714	33165	203	37	0	A_30_P01030541	chr8:90000619-90061169_F	1.04354	1.32045	5.1686	16.7129	0.000334199	0.000403813
715	40481	247	137	0	A_30_P01030543	chr9:67414463-67483185_R	1.13891	1.0861	6.65489	6.54558	0.011894	0.0120264
716	1827	12	23	0	A_30_P01030563	chr6:30127175-30128051_F	1.5731	1.41075	5.8483	14.9743	0.000539786	0.000630225
717	53253	325	117	0	A_30_P01030566	chr13:74743335-74754728_R	1.00078	1.1565	9.01855	32.1821	1.46e-05	2.37e-05
718	35588	217	164	0	A_30_P01030569	chr1:13058312-13099826_F	4.45194	4.50245	7.84608	176.15	1.19e-09	1.16e-08
719	13632	84	20	0	A_30_P01030590	chr19:38392796-38398771_R	1.90366	3.65301	6.54137	169.938	1.47e-09	1.36e-08
720	24103	147	159	0	A_30_P01030610	chr9:75330657-75332641_F	1.91098	2.64122	6.65933	164.492	1.78e-09	1.58e-08
721	30689	188	21	0	A_30_P01030613	chr18:61799195-61807139_F	1.35838	1.94855	6.25991	54.0354	9.58e-07	2.25e-06
722	31843	195	27	0	A_30_P01030644	chrX:135880775-135891525_R	2.14411	1.71693	8.06511	14.4934	0.000620672	0.000716127
723	45387	277	123	0	A_30_P01030656	chr1:138570107-138632310_R	3.23944	1.69858	6.05703	63.1613	4.08e-07	1.13e-06
724	20858	128	30	0	A_30_P01030667	chr2:150091945-150119782_F	4.87267	3.36732	6.9357	63.155	4.09e-07	1.13e-06
725	48308	295	92	0	A_30_P01030719	TSIX	2.77661	4.92861	6.25898	71.6253	2.04e-07	6.43e-07
726	29417	180	61	0	A_30_P01030720	chr10:62267317-62269871_R	1.47855	1.96068	12.7015	21.575	0.00010393	0.000138067
727	40954	250	118	0	A_30_P01030721	chr6:53808521-53817132_F	2.14602	2.82415	5.86736	11.811	0.00144405	0.00158869
728	7622	47	78	0	A_30_P01030726	chr16:92478986-92497610_F	1.20033	1.82298	6.57582	22.7135	8.15e-05	0.000110662
729	883	6	63	0	A_30_P01030746	chr1:53215418-53244461_R	2.5914	2.72336	6.14199	19.6206	0.000161805	0.000206856
730	38166	233	118	0	A_30_P01030762	chr3:37606942-37610130_F	2.99994	2.23303	5.84313	46.8093	2.07e-06	4.29e-06
731	2108	13	140	0	A_30_P01030774	chr10:6480075-6603900_F	1.39464	1.96267	6.78285	16.2302	0.000380332	0.000454263
732	49237	301	37	0	A_30_P01030792	chr13:62364360-62381775_F	4.92967	5.02583	7.22302	153.917	2.61e-09	2.08e-08
733	26585	163	17	0	A_30_P01030811	chr2:174917150-174935618_R	4.19777	4.40071	8.07199	148.076	3.27e-09	2.47e-08
734	48768	298	60	0	A_30_P01030816	chr12:56607657-56613582_R	1.99903	2.18492	5.9939	28.1771	2.85e-05	4.29e-05
735	833	6	13	0	A_30_P01030821	chr12:12876192-12918398_R	1.17889	1.3706	4.66033	16.8527	0.000322075	0.000390651
736	27220	166	160	0	A_30_P01030848	chr7:48794017-48815817_R	6.73264	7.49892	9.06796	200.68	5.57e-10	6.53e-09
737	42859	262	55	0	A_30_P01030851	chr6:125330524-125410249_F	1.87389	2.63599	4.76228	21.5391	0.000104749	0.00013899
738	38133	233	85	0	A_30_P01030860	chr13:62734450-62785325_R	1.68647	2.43571	10.5253	64.8479	3.53e-07	9.99e-07
739	34617	212	13	0	A_30_P01030911	chr1:115829055-115854155_R	2.86035	3.24705	7.02704	172.67	1.34e-09	1.26e-08
740	45338	277	74	0	A_30_P01030968	chr16:3337275-3355950_F	2.51881	2.21164	9.21867	27.0768	3.47e-05	5.12e-05
741	25230	154	138	0	A_30_P01030974	chr13:31736054-31781679_R	2.74697	2.78488	9.3518	75.1367	1.56e-07	5.09e-07
742	15284	94	32	0	A_30_P01030987	chr17:34003823-34011015_F	2.33472	1.50773	6.00021	59.8458	5.49e-07	1.43e-06
743	17205	105	149	0	A_30_P01031036	chr13:98281158-98285757_F	3.39133	4.69182	7.18473	97.9837	3.5e-08	1.49e-07
744	55421	338	153	0	A_30_P01031091	chr13:98221098-98480773_R	1.39766	1.49856	4.81731	14.6276	0.000596759	0.000689958
745	28837	176	137	0	A_30_P01031092	chr10:62347876-62374346_R	2.01217	2.29003	7.40074	19.4583	0.000168116	0.000214111
746	31408	192	84	0	A_30_P01031107	chr7:50509139-50526856_F	5.79085	5.55607	8.13371	343.389	2.35e-11	5.83e-10
747	11218	69	66	0	A_30_P01031115	chr17:27012442-27024356_F	1.1741	1.45304	4.67047	8.21854	0.00560146	0.00577323
748	1540	10	64	0	A_30_P01031135	chr13:81773237-81783062_R	4.143	4.81298	9.17618	108.612	1.95e-08	9.45e-08
749	44755	273	147	0	A_30_P01031139	chr11:33414450-33450750_R	2.91034	4.73266	7.71736	168.613	1.54e-09	1.42e-08
750	56168	343	80	0	A_30_P01031146	chr16:25517037-25531362_F	2.6634	2.9074	6.52983	126.127	8.26e-09	4.96e-08
751	10450	64	118	0	A_30_P01031148	chr12:21548850-21568550_R	1.92934	2.59462	8.57136	107.032	2.12e-08	1.02e-07
752	52886	323	78	0	A_30_P01031149	chr16:3337275-3355950_F	1.38102	1.44187	7.20543	5.6747	0.0183333	0.0184375
753	13889	85	113	0	A_30_P01031154	chr15:41486232-41499767_R	1.34789	1.4497	4.93236	7.72613	0.00692451	0.00708687
754	50068	306	48	0	A_30_P01031178	chr13:99870660-99877535_F	1.46212	2.55899	7.65802	35.1035	9.39e-06	1.6e-05
755	49411	302	47	0	A_30_P01031220	chr4:146965675-146979325_F	3.95898	5.42741	7.34151	116.265	1.32e-08	7.13e-08
756	12204	75	68	0	A_30_P01031251	chr11:76400207-76434732_R	1.27966	1.35995	6.58524	9.19379	0.00375798	0.00393721
757	58074	355	18	0	A_30_P01031257	chr10:69844350-69844784_F	3.94711	3.51737	6.7203	68.495	2.61e-07	7.85e-07
758	46057	281	137	0	A_30_P01031278	chr1:88384134-88384902_F	1.64849	1.17073	8.25838	25.9365	4.29e-05	6.17e-05
759	53771	328	143	0	A_30_P01031285	chr2:174991757-174997818_R	1.18261	1.32649	6.56815	26.4773	3.88e-05	5.65e-05
760	43484	266	24	0	A_30_P01031296	chr17:34003823-34011015_F	4.8632	3.68394	10.1024	553.656	1.37e-12	6.89e-11
761	61720	377	56	0	A_30_P01031321	chr4:146017200-146029700_F	4.89592	5.80899	8.88532	379.266	1.3e-11	3.86e-10
762	14461	89	29	0	A_30_P01031331	chr2:168812065-168812873_F	1.56961	1.83567	6.00286	10.3767	0.00239345	0.00255784
763	10720	66	60	0	A_30_P01031340	chr12:56607657-56613582_F	1.49934	1.68479	5.57172	15.9363	0.000412062	0.000489551
764	55589	339	157	0	A_30_P01031353	chr13:74712775-74728450_R	1.49546	2.35957	6.29356	55.7361	8.09e-07	1.96e-06
765	13462	83	14	0	A_30_P01031358	chr9:40033002-40033539_R	2.05626	1.97533	6.41178	77.8054	1.28e-07	4.31e-07
766	49042	300	6	0	A_30_P01031377	chr17:38132217-38157667_F	6.05757	5.99677	9.29465	147.579	3.33e-09	2.5e-08
767	31645	193	157	0	A_30_P01031396	chr8:34646787-34680312_F	1.07711	1.5938	5.57291	14.4369	0.000631069	0.000727125
768	42422	259	110	0	A_30_P01031433	chr16:90008636-90015586_R	1.37091	1.25329	7.03568	5.42053	0.0209279	0.0209904
769	7269	45	53	0	A_30_P01031446	chr10:62347876-62374346_R	4.9248	5.53698	7.81466	248.565	1.59e-10	2.51e-09
770	28647	175	111	0	A_30_P01031489	chr18:61798876-61807452_R	1.2942	1.19908	5.95154	14.6036	0.000600944	0.000694557
771	49434	302	70	0	A_30_P01031505	chr16:31321192-31333486_R	2.01342	1.51808	5.18252	29.2982	2.35e-05	3.6e-05
772	21264	130	108	0	A_30_P01031561	chr9:118291593-118324230_R	2.80106	3.19401	8.71605	77.1378	1.35e-07	4.5e-07
773	27785	170	69	0	A_30_P01031570	chr16:9129538-9137898_F	3.47138	4.60538	7.74318	111.599	1.67e-08	8.48e-08
774	39620	242	96	0	A_30_P01031605	chr4:146889650-146904300_R	1.40507	2.23813	5.02703	13.7386	0.000777984	0.000883977
775	4065	25	129	0	A_30_P01031684	chr17:38132217-38157667_F	3.8237	4.00489	6.65958	64.5008	3.64e-07	1.03e-06
776	4456	28	28	0	A_30_P01031699	chr17:17342991-17343357_F	1.36178	1.64268	11.4394	33.0333	1.28e-05	2.11e-05
777	62247	380	91	0	A_30_P01031716	chr7:50509139-50526856_R	2.44424	2.69043	7.37509	45.6625	2.37e-06	4.82e-06
778	30459	186	119	0	A_30_P01031737	chr3:51138643-51146693_F	1.93681	2.55695	11.1001	14.7623	0.000573822	0.000665959
779	35666	218	78	0	A_30_P01031739	chr17:38132217-38157667_F	5.77181	5.82396	7.83795	134.362	5.74e-09	3.77e-08
780	710	5	54	0	A_30_P01031758	chr15:83181291-83197750_R	2.58679	2.12458	8.08883	94.9976	4.17e-08	1.72e-07
781	53393	326	93	0	A_30_P01031775	chr10:94900849-94928059_F	2.06643	3.71352	6.32351	76.7729	1.38e-07	4.6e-07
782	53005	324	33	0	A_30_P01031801	chr6:108556270-108573161_R	2.22827	3.34602	7.73066	140.561	4.42e-09	3.11e-08
783	23338	143	50	0	A_30_P01031805	chr11:33414450-33450750_F	1.77896	1.33288	4.95236	10.3505	0.00241659	0.00258174
784	57917	354	25	0	A_30_P01031836	chr2:154235540-154248551_R	3.91726	3.55807	7.6779	38.8652	5.54e-06	1e-05
785	36511	223	103	0	A_30_P01031876	chr11:50994911-51050704_R	3.9537	3.9886	6.62957	242.878	1.82e-10	2.78e-09
786	62748	383	100	0	A_30_P01031889	chr6:108556270-108573161_R	2.57703	3.63874	7.9254	204.786	4.95e-10	5.98e-09
787	7768	48	60	0	A_30_P01031951	chr2:176858974-176869553_F	2.14886	2.74587	7.56909	170.479	1.44e-09	1.35e-08
788	27589	169	37	0	A_30_P01031980	chr14:49288962-49413023_F	1.14727	1.72146	6.46341	12.1189	0.00130253	0.00144101
789	26735	164	3	0	A_30_P01031994	chr6:82608223-82669023_R	2.2598	3.02905	6.18061	104.636	2.41e-08	1.12e-07
790	16547	101	147	0	A_30_P01032010	chr6:82608223-82669023_R	1.10596	1.09944	4.78351	9.18256	0.00377474	0.00395231
791	46062	281	142	0	A_30_P01032039	chr16:25517037-25531362_R	3.09299	2.9777	4.94524	120.824	1.06e-08	5.97e-08
792	11520	71	40	0	A_30_P01032065	chr13:62364360-62381775_F	5.92606	6.29324	8.34153	143.284	3.96e-09	2.87e-08
793	6001	37	97	0	A_30_P01032131	chr2:150008075-150101675_F	2.50171	2.88341	9.00867	76.3583	1.43e-07	4.72e-07
794	20300	124	128	0	A_30_P01032144	chr13:98571741-98603323_R	3.23764	3.85152	6.83455	67.3465	2.87e-07	8.48e-07
795	20281	124	109	0	A_30_P01032147	chr6:83841733-83842297_F	1.16026	1.24612	5.03864	7.45158	0.00781941	0.00796637
796	27708	169	156	0	A_30_P01032152	chr11:33442089-33444467_R	3.49149	3.89739	6.49064	126.215	8.22e-09	4.95e-08
797	9826	60	150	0	A_30_P01032160	chr9:75316023-75344401_F	3.06419	3.96367	9.9212	172.959	1.33e-09	1.26e-08
798	32895	201	95	0	A_30_P01032184	chr18:61781410-61788685_R	2.81398	3.65707	7.51921	130.471	6.79e-09	4.28e-08
799	13368	82	84	0	A_30_P01032190	chr10:60473030-60535340_R	2.6189	3.3391	6.68774	21.5008	0.000105631	0.000140049
800	52564	321	84	0	A_30_P01032202	chr2:71576218-71603818_F	1.14425	1.52624	4.749	11.2093	0.00177588	0.00192851
801	21865	134	53	0	A_30_P01032207	chr1:183951156-183986156_R	2.23501	2.89612	6.98673	99.9727	3.12e-08	1.36e-07
802	36573	224	1	0	A_30_P01032242	chr1:138570107-138632310_R	2.66908	1.404	6.17547	43.255	3.16e-06	6.19e-06
803	31113	190	117	0	A_30_P01032243	chr3:34793853-34800591_F	2.18226	2.22233	5.61009	22.8913	7.85e-05	0.000107098
804	1364	9	52	0	A_30_P01032262	chr13:104591573-104599048_F	1.60443	1.5255	5.81866	5.47952	0.0202895	0.0203561
805	19490	119	138	0	A_30_P01032274	chr4:132897264-132910714_R	2.14024	1.97381	6.20811	60.6711	5.09e-07	1.35e-06
806	14651	90	55	0	A_30_P01032277	chr6:108157117-108162492_F	1.37528	1.58276	5.48096	7.7059	0.00698621	0.00714566
807	56050	342	126	0	A_30_P01032367	chr18:83087114-83122014_F	1.33037	1.79406	6.39958	16.4697	0.000356575	0.000428783
808	35503	217	79	0	A_30_P01032390	chr5:105072936-105074001_F	4.00561	3.75396	7.04251	124.96	8.71e-09	5.16e-08
809	24466	150	30	0	A_30_P01032413	chrX:165758353-165806110_F	1.1375	1.01721	5.92308	8.57687	0.00482245	0.00499946
810	48061	294	9	0	A_30_P01032448	chr2:174852887-174853961_F	1.54885	1.87725	6.27225	31.7956	1.56e-05	2.5e-05
811	53022	324	50	0	A_30_P01032462	chr2:176134150-176152575_R	1.33154	1.66426	5.53702	32.6767	1.35e-05	2.21e-05
812	45373	277	109	0	A_30_P01032463	chr10:84005221-84022896_R	2.07458	3.6242	6.44989	80.239	1.08e-07	3.72e-07
813	33038	202	74	0	A_30_P01032470	chr18:61781410-61788685_R	3.28144	4.00369	7.519	188.863	7.94e-10	8.61e-09
814	29601	181	81	0	A_30_P01032480	chrX:135882029-135892277_R	2.25451	1.87735	8.74678	19.4701	0.000167648	0.000213607
815	33686	206	66	0	A_30_P01032483	chr9:75316023-75344401_F	3.0344	3.89914	9.57659	185.074	8.94e-10	9.39e-09
816	28069	172	25	0	A_30_P01032509	chr1:134883350-134883624_R	1.58632	1.44608	11.104	21.1256	0.000114741	0.000150878
817	35630	218	42	0	A_30_P01032527	chr5:74487385-74497428_R	1.33498	1.09485	10.5276	5.95729	0.0158773	0.0159914
818	9732	60	56	0	A_30_P01032532	chr8:90048940-90049461_F	3.56431	3.38586	9.77307	183.33	9.45e-10	9.74e-09
819	30360	186	20	0	A_30_P01032561	chr1:134867906-134885481_R	1.44004	1.4824	8.57997	13.9105	0.000738417	0.000841866
820	5823	36	83	0	A_30_P01032574	chr10:62347876-62374346_R	2.1867	2.4404	7.6843	25.6497	4.53e-05	6.5e-05
821	15544	95	128	0	A_30_P01032607	chr9:75316023-75344401_F	2.39447	3.29973	8.01501	66.06	3.19e-07	9.24e-07
822	26556	162	152	0	A_30_P01032642	chr7:49816783-49833605_R	1.41393	1.76393	4.89679	22.7693	8.05e-05	0.000109597
823	6128	38	60	0	A_30_P01032666	chr17:15368546-15377747_R	5.46801	4.07623	8.19536	232.073	2.37e-10	3.42e-09
824	50159	306	139	0	A_30_P01032682	chr11:117792051-117811334_R	1.37608	1.26772	7.84857	59.3605	5.74e-07	1.48e-06
825	35966	220	50	0	A_30_P01032713	chr15:96984422-97000322_R	3.16885	2.95492	6.40954	154.046	2.6e-09	2.08e-08
826	7378	45	162	0	A_30_P01032800	chr8:91569369-91594119_R	4.39759	4.72818	8.22611	72.9209	1.84e-07	5.89e-07
827	12213	75	77	0	A_30_P01032847	chr8:110197171-110206546_R	5.18108	5.45581	8.48328	196.528	6.29e-10	7.16e-09
828	55268	337	164	0	A_30_P01032853	chr19:56580315-56592490_F	4.65493	3.47904	7.8634	114.234	1.46e-08	7.68e-08
829	22651	139	19	0	A_30_P01032861	chr5:149751979-149808240_R	1.00879	1.90414	6.50175	51.5259	1.24e-06	2.77e-06
830	15725	96	145	0	A_30_P01032869	chr13:98270713-98272269_F	5.02713	5.91485	7.84096	311.463	4.19e-11	9.14e-10
831	38727	237	23	0	A_30_P01032910	chr17:15357376-15385701_R	4.7923	3.62461	7.68316	243.2	1.8e-10	2.77e-09
832	45241	276	141	0	A_30_P01032911	chr16:90038086-90127636_R	1.46889	1.02258	5.4239	8.20441	0.00563507	0.00580431
833	60778	371	98	0	A_30_P01032913	chr16:31321192-31333486_R	2.50007	2.34963	5.63562	39.9161	4.82e-06	8.9e-06
834	24778	152	14	0	A_30_P01032944	chr1:195332659-195335997_R	1.37106	1.61364	4.93366	16.6044	0.000343972	0.000414518
835	45686	279	94	0	A_30_P01032953	chr10:24269317-24270145_R	2.23231	2.16373	8.29428	46.8494	2.06e-06	4.28e-06
836	45713	279	121	0	A_30_P01032960	chr1:134883350-134883624_R	1.40791	1.4118	12.5773	14.632	0.00059599	0.000689543
837	16582	102	18	0	A_30_P01032969	chr4:132897264-132910714_R	3.31813	3.07561	7.31916	152.412	2.77e-09	2.19e-08
838	21101	129	109	0	A_30_P01032974	chr2:174865060-174865581_F	1.06275	1.07528	4.6403	10.9915	0.00191736	0.00207078
839	48004	293	116	0	A_30_P01032976	chr9:75316023-75344401_F	2.87892	3.80397	8.96907	132.98	6.09e-09	3.92e-08
840	13352	82	68	0	A_30_P01032987	chr13:66381200-66410200_R	7.9438	8.88318	9.81942	974.388	4.68e-14	6.29e-12
841	17315	106	95	0	A_30_P01033005	chr1:13058312-13099826_F	1.91943	2.08987	7.62966	71.9189	1.99e-07	6.3e-07
842	19196	118	8	0	A_30_P01033010	chr11:33414450-33450750_F	1.69779	1.67604	5.45592	36.0208	8.22e-06	1.42e-05
843	48191	294	139	0	A_30_P01033023	chr5:110502650-110522475_R	1.36319	1.18552	5.78818	22.8846	7.86e-05	0.000107163
844	37486	229	94	0	A_30_P01033032	chr9:81537835-81583227_R	1.43126	1.35111	10.5318	13.2775	0.000896948	0.00101264
845	57396	350	160	0	A_30_P01033115	chr19:16090063-16103160_R	3.93783	3.15717	6.62703	97.9839	3.5e-08	1.49e-07
846	18453	113	85	0	A_30_P01033128	chr2:154244616-154245900_R	4.08785	3.53644	6.0826	65.7318	3.28e-07	9.42e-07
847	19266	118	78	0	A_30_P01033189	chr10:6081900-6105500_F	1.88101	1.24229	6.09333	10.0404	0.00271173	0.00288421
848	51694	316	34	0	A_30_P01033193	chr6:82608223-82669023_R	4.0505	4.99717	6.79846	232.079	2.37e-10	3.42e-09
849	34731	212	127	0	A_30_P01033223	chr2:104398943-104412968_F	2.48501	4.0156	7.09523	103.711	2.53e-08	1.16e-07
850	45393	277	129	0	A_30_P01033291	chr12:56607657-56613582_R	1.18999	1.61756	5.46661	15.663	0.000444365	0.00052496
851	36594	224	22	0	A_30_P01033311	chr1:183951156-183986156_F	1.65343	1.54124	6.21301	13.2307	0.000910148	0.00102651
852	16660	102	96	0	A_30_P01033313	chr8:59994074-60002058_F	2.14931	2.69266	7.48486	88.9011	6.07e-08	2.33e-07
853	17587	108	39	0	A_30_P01033317	chr13:98221098-98480773_R	1.28614	1.67608	5.27076	44.4226	2.74e-06	5.45e-06
854	14997	92	73	0	A_30_P01033339	chr2:154244616-154245900_R	2.46126	2.01414	6.13617	23.5346	6.87e-05	9.47e-05
855	39483	241	123	0	A_30_P01033392	chr8:91569369-91594119_R	1.64704	1.84711	11.5606	28.14	2.87e-05	4.31e-05
856	26908	165	12	0	A_30_P01033433	chr4:82979473-83035023_R	1.90715	1.61048	4.91922	7.71552	0.00695679	0.00711774
857	32266	197	122	0	A_30_P01033500	chr4:130185389-130185755_F	1.21504	1.25383	6.76984	28.8871	2.52e-05	3.84e-05
858	24711	151	111	0	A_30_P01033505	chr2:150008075-150101675_R	1.2363	1.33906	4.63105	10.1973	0.00255745	0.00272851
859	19995	122	151	0	A_30_P01033542	chr9:75316023-75344401_F	2.57993	3.68239	8.24477	241.877	1.86e-10	2.82e-09
860	16694	102	130	0	A_30_P01033545	chr17:34003823-34011015_F	4.46147	3.71174	8.21796	223.768	2.94e-10	4.03e-09
861	36963	226	63	0	A_30_P01033546	chr10:6480075-6603900_R	1.62155	2.09123	5.61435	10.6568	0.00216121	0.00232219
862	37223	227	159	0	A_30_P01033551	chr8:110197171-110206546_R	3.86986	4.1107	7.55284	99.2935	3.24e-08	1.39e-07
863	21681	133	33	0	A_30_P01033590	TSIX	2.68032	4.67622	6.86311	80.289	1.08e-07	3.71e-07
864	57277	350	41	0	A_30_P01033599	chr1:138570107-138632310_F	1.48409	1.132	8.11208	22.148	9.18e-05	0.000123453
865	21521	132	37	0	A_30_P01033601	chr12:89479525-89503525_F	1.59878	1.341	6.86437	8.15756	0.00574818	0.005919
866	31849	195	33	0	A_30_P01033654	chr17:21866967-21891392_R	1.25792	2.10879	5.28524	23.3431	7.15e-05	9.81e-05
867	41438	253	110	0	A_30_P01033656	chr4:146017200-146029700_F	5.03689	5.80792	8.91739	215.731	3.65e-10	4.69e-09
868	31800	194	148	0	A_30_P01033674	chr2:154235540-154248551_R	5.34602	5.02474	8.0807	95.8676	3.96e-08	1.65e-07
869	54405	332	121	0	A_51_P103222	NM_028064	2.39866	2.8912	13.5653	91.6575	5.11e-08	2.03e-07	Slc39a4
870	56611	346	31	0	A_51_P103397	NM_011708	4.28453	5.83864	9.45667	221.23	3.14e-10	4.21e-09	Vwf
871	28788	176	88	0	A_51_P103499	NM_025721	2.28535	1.10582	5.48788	24.9166	5.22e-05	7.37e-05	Spesp1
872	21216	130	60	0	A_51_P103541	NM_001081023	3.13674	1.08501	7.52713	68.2109	2.67e-07	8.01e-07	Cacna1s
873	33238	203	110	0	A_51_P103706	NM_007815	1.78754	1.3521	5.33019	13.7476	0.000775844	0.000881844	Cyp2c29
874	50851	311	11	0	A_51_P104392	NM_133982	2.71392	3.82427	10.2191	109.226	1.88e-08	9.22e-08	Rpp25
875	36536	223	128	0	A_51_P104608	NM_030098	1.32809	1.03691	4.96884	7.81006	0.00667517	0.00684419	Rnase6
876	49878	305	22	0	A_51_P104897	NM_080553	1.59635	1.64408	12.9396	52.0682	1.17e-06	2.66e-06	Itpr3
877	45709	279	117	0	A_51_P106455	NM_007430	5.27755	6.12091	11.738	121.515	1.02e-08	5.83e-08	Nr0b1
878	25824	158	76	0	A_51_P107020	NM_001039000	1.90558	2.12949	10.8689	29.2095	2.38e-05	3.64e-05	Kif5a
879	13033	80	77	0	A_51_P108266	NM_033268	1.53408	1.72579	7.65318	16.9172	0.000316654	0.000385188	Actn2
880	24088	147	144	0	A_51_P109144	NM_025768	2.29793	3.05499	11.6137	50.8431	1.33e-06	2.94e-06	Grtp1
881	59552	364	20	0	A_51_P110341	NM_170727	1.95143	3.25625	6.69964	54.9912	8.71e-07	2.08e-06	Scgb3a1
882	12915	79	123	0	A_51_P110759	NM_009199	2.02572	3.98298	7.31962	25.6747	4.51e-05	6.47e-05	Slc1a1
883	14213	87	109	0	A_51_P110931	NM_029602	1.91629	1.31057	11.9628	67.3841	2.86e-07	8.48e-07	Znrd1as
884	46402	283	154	0	A_51_P111532	NM_177823	4.27968	3.75738	6.25271	109.737	1.83e-08	9.05e-08	Ubash3a
885	9506	58	158	0	A_51_P112223	NM_010357	1.76929	2.41603	12.8538	128.65	7.37e-09	4.53e-08	Gsta4
886	59222	362	18	0	A_51_P112237	NM_144524	1.21071	1.30518	10.5891	32.2792	1.44e-05	2.34e-05	Angel1
887	56945	348	37	0	A_51_P112627	NM_009180	1.55038	1.96218	8.94422	41.6233	3.87e-06	7.35e-06	St6galnac2
888	240	2	76	0	A_51_P113906	NM_025467	1.36048	1.22925	4.76932	5.85841	0.0166903	0.0168053	Gkn2
889	55723	340	127	0	A_51_P116421	NM_013790	1.44747	2.39071	12.3826	64.5646	3.62e-07	1.02e-06	Abcc5
890	62048	379	56	0	A_51_P116609	NM_025687	2.35444	3.3208	6.92348	26.5805	3.81e-05	5.55e-05	Tex12
891	18535	114	3	0	A_51_P120875	NM_147034	1.72308	1.20574	5.17041	47.6717	1.88e-06	3.94e-06	Olfr713
892	20259	124	87	0	A_51_P121891	NM_009008	1.86733	3.70042	7.07119	76.423	1.42e-07	4.7e-07	Rac2
893	17680	108	132	0	A_51_P122660	NM_153404	3.56687	4.02881	8.87412	150.872	2.93e-09	2.28e-08	Liph
894	4055	25	119	0	A_51_P124345	NM_153166	3.64497	3.77166	10.9964	167.811	1.58e-09	1.44e-08	Cpne5
895	53767	328	139	0	A_51_P125679	NM_028598	5.80382	7.7048	9.80155	589.235	9.48e-13	5.06e-11	Rec114
896	21511	132	27	0	A_51_P125842	NM_145402	1.93078	2.48298	10.6833	44.1973	2.82e-06	5.58e-06	Tmem51
897	3361	21	81	0	A_51_P126067	NM_013486	1.01278	2.26863	6.05869	37.1185	7.04e-06	1.24e-05	Cd2
898	14048	86	108	0	A_51_P127320	NM_027631	1.69301	2.57922	5.98461	11.5786	0.00156286	0.00171267	Cabs1
899	23786	146	6	0	A_51_P130079	NM_008511	2.46441	2.77064	9.13577	55.5074	8.28e-07	1.99e-06	Lrmp
900	10108	62	104	0	A_51_P130095	NM_001077189	2.15083	3.15846	7.17628	33.0029	1.29e-05	2.12e-05	Fcgr2b
901	48740	298	32	0	A_51_P131358	NM_009151	1.51731	1.2328	6.56612	25.2441	4.9e-05	6.98e-05	Selplg
902	2516	16	56	0	A_51_P132013	NM_133720	3.10143	4.12354	6.25439	78.288	1.24e-07	4.19e-07	Cysltr2
903	55847	341	87	0	A_51_P132483	NM_001200013	5.05523	6.5165	9.6308	19.0423	0.00018565	0.000234575	1700013H16Rik
904	30204	185	28	0	A_51_P134030	NM_145210	2.11	2.43208	7.04232	67.0732	2.93e-07	8.63e-07	Oas1e
905	34312	210	36	0	A_51_P134551	NM_026452	1.0625	1.08496	10.3895	23.5666	6.83e-05	9.41e-05	Coq9
906	56833	347	89	0	A_51_P136870	ENSMUST00000056900	1.70481	1.91226	8.66789	28.7097	2.6e-05	3.95e-05	Tanc1
907	10742	66	82	0	A_51_P137111	NM_016681	1.37046	1.38894	9.99281	40.3106	4.58e-06	8.52e-06	Chek2
908	57057	348	149	0	A_51_P137336	NM_009864	2.6907	2.41537	12.6494	33.1314	1.26e-05	2.08e-05	Cdh1
909	30809	188	141	0	A_51_P137778	NM_001033157	2.79692	3.48195	6.39362	47.1476	2e-06	4.15e-06	5730507C01Rik
910	26080	160	4	0	A_51_P137800	NM_175319	1.57749	1.13107	5.72016	12.4674	0.00116143	0.00129172	Papl
911	27796	170	80	0	A_51_P140042	NM_029428	4.33312	2.95389	7.55653	66.0009	3.2e-07	9.27e-07	Adad2
912	41254	252	90	0	A_51_P140641	NM_145570	1.10428	1.74031	8.7852	24.3808	5.8e-05	8.12e-05	Eva1a
913	20071	123	63	0	A_51_P141926	NM_033648	4.22375	4.84587	7.5442	58.9713	5.95e-07	1.53e-06	Fxyd4
914	42509	260	33	0	A_51_P143200	NM_153523	4.27232	1.80298	6.41101	91.4128	5.18e-08	2.05e-07	Tcstv3
915	18009	110	133	0	A_51_P143296	NM_177369	3.65187	1.39237	7.09857	125.43	8.52e-09	5.08e-08	Myh8
916	16863	103	135	0	A_51_P143712	NM_021480	7.51161	8.38416	14.0603	402.586	9.15e-12	3.02e-10	Tdh
917	55600	340	4	0	A_51_P144264	NM_008452	1.28229	1.01957	15.1884	12.4835	0.00115533	0.00128617	Klf2
918	59100	361	60	0	A_51_P145520	NM_023059	1.2024	1.41785	10.9505	15.6903	0.000441013	0.00052155	Sigirr
919	49819	304	127	0	A_51_P147064	NM_028164	2.44273	1.5358	9.15376	20.113	0.00014428	0.000185938	1600014C23Rik
920	17915	110	39	0	A_51_P147766	NM_170673	3.61888	2.8882	7.95033	88.7813	6.11e-08	2.34e-07	Cpne9
921	55447	339	15	0	A_51_P148355	NM_175433	1.43077	1.6644	13.8633	106.773	2.14e-08	1.03e-07	Zfp710
922	44114	269	162	0	A_51_P148612	NM_009944	1.83371	2.25514	13	24.64	5.51e-05	7.75e-05	Cox7a1
923	44694	273	86	0	A_51_P149714	NM_026835	1.83062	1.18968	5.84082	14.3704	0.000643572	0.000740768	Ms4a6d
924	38926	238	58	0	A_51_P151484	NM_009721	2.03966	2.97486	12.7412	114.973	1.4e-08	7.5e-08	Atp1b1
925	19133	117	109	0	A_51_P153343	ENSMUST00000107406	1.62245	1.44956	4.71368	6.98355	0.00967587	0.00981903	Krt42
926	61553	376	53	0	A_51_P154842	NM_145153	3.3697	4.3579	11.0522	112.748	1.57e-08	8.1e-08	Oas1f
927	33289	203	161	0	A_51_P155174	NR_028331	1.26925	1.10017	9.43533	39.7721	4.91e-06	9.02e-06	Zfp672
928	47255	289	23	0	A_51_P155503	NM_008457	2.32275	3.5577	7.80655	53.0042	1.06e-06	2.45e-06	Klk1b8
929	58553	358	5	0	A_51_P155755	NM_183139	2.67314	2.12023	9.94149	31.5355	1.62e-05	2.6e-05	Pld6
930	15835	97	91	0	A_51_P157270	NM_001177503	4.0873	4.57135	8.18234	194.588	6.67e-10	7.45e-09	Plekhd1
931	14859	91	99	0	A_51_P157976	NM_029956	1.02225	1.08866	10.0221	22.4664	8.58e-05	0.000116199	Mmab
932	28170	172	126	0	A_51_P159293	NM_172515	1.66799	2.27883	5.90817	16.1216	0.000391713	0.00046653	Zbbx
933	23035	141	75	0	A_51_P159402	NM_013847	2.2325	2.44063	13.6593	112.356	1.6e-08	8.23e-08	Gcat
934	21919	134	107	0	A_51_P159503	ENSMUST00000093902	1.64608	2.16925	11.259	22.8006	8e-05	0.00010897	Rnf213
935	41876	256	56	0	A_51_P160907	NM_001045529	1.17619	1.44653	12.2538	57.6519	6.73e-07	1.68e-06	Morc3
936	51242	313	74	0	A_51_P161485	NM_029066	3.6307	5.32396	7.30411	270.775	9.58e-11	1.74e-09	Wbp2nl
937	16228	99	156	0	A_51_P161929	NM_027292	1.31347	2.20152	8.60229	18.5861	0.000207383	0.000260079	Tspo2
938	32346	198	38	0	A_51_P161946	NM_175332	2.05237	1.96832	14.3633	38.1034	6.14e-06	1.1e-05	E130012A19Rik
939	20591	126	91	0	A_51_P162671	NM_008035	1.49219	2.1209	7.83753	51.7755	1.21e-06	2.72e-06	Folr2
940	18272	112	68	0	A_51_P163476	AK019943	1.2684	1.86588	8.67047	31.9476	1.52e-05	2.45e-05	5430403G16Rik
941	12520	77	56	0	A_51_P165082	NM_177473	3.24999	2.80975	11.3284	33.7131	1.15e-05	1.92e-05	Tmem191c
942	1336	9	24	0	A_51_P165182	NM_028967	1.97742	2.11306	6.96544	72.1478	1.96e-07	6.2e-07	Batf2
943	5819	36	79	0	A_51_P166288	NM_025371	1.44998	1.5258	10.4405	32.4955	1.39e-05	2.27e-05	Acy1
944	44221	270	105	0	A_51_P167876	NM_011638	1.44286	1.49407	8.01404	28.6588	2.62e-05	3.98e-05	Tfrc
945	11055	68	67	0	A_51_P168792	NM_001033209	1.03748	1.26118	10.8416	56.4413	7.56e-07	1.86e-06	Xylb
946	48693	297	149	0	A_51_P169087	NM_001033264	3.00675	3.00467	11.5932	123.552	9.3e-09	5.45e-08	Gls2
947	52255	319	103	0	A_51_P170641	NM_030246	1.62155	1.78336	12.38	34.93	9.63e-06	1.63e-05	Dcaf4
948	46836	286	96	0	A_51_P170807	AB021861	1.29141	1.60776	10.2691	25.0565	5.08e-05	7.21e-05	LOC102641377
949	13786	85	10	0	A_51_P171999	NM_009696	2.68099	2.27969	14.4884	121.865	1.01e-08	5.76e-08	Apoe
950	28864	176	164	0	A_51_P172155	NM_010401	1.47513	2.54737	7.60038	42.5821	3.43e-06	6.61e-06	Hal
951	9682	60	6	0	A_51_P175580	NM_021897	1.2807	1.21555	13.3341	17.7694	0.000254165	0.000314524	Trp53inp1
952	13603	83	155	0	A_51_P176352	NM_013864	2.91133	1.36675	11.6999	35.605	8.73e-06	1.5e-05	Ndrg2
953	12793	79	1	0	A_51_P176474	NM_177261	3.51214	1.67072	8.01301	107.097	2.11e-08	1.01e-07	Kndc1
954	8977	55	121	0	A_51_P179480	NM_172450	2.02786	2.03548	6.82805	24.2091	6e-05	8.38e-05	4930539E08Rik
955	23387	143	99	0	A_51_P181227	NM_001038627	1.53815	1.00367	10.3524	30.3178	1.98e-05	3.09e-05	Smurf1
956	57313	350	77	0	A_51_P182257	NM_001039494	1.0649	1.70269	11.3283	11.2411	0.00175627	0.00190968	Tex40
957	59890	366	30	0	A_51_P183051	NM_133995	5.06646	2.6272	6.95077	166.465	1.66e-09	1.5e-08	Upb1
958	20770	127	106	0	A_51_P183894	NM_015798	5.35377	6.30044	14.1604	693.122	3.59e-13	2.57e-11	Fbxo15
959	30355	186	15	0	A_51_P183912	NM_016671	1.65221	1.40812	5.96249	11.4647	0.00162522	0.00177638	Il27ra
960	57183	349	111	0	A_51_P184991	NM_029453	1.58786	2.02336	6.02568	23.5223	6.89e-05	9.49e-05	Wdr64
961	5475	34	63	0	A_51_P186476	NM_013612	3.1092	3.43138	8.89559	61.2741	4.82e-07	1.29e-06	Slc11a1
962	40084	245	68	0	A_51_P186487	ENSMUST00000124934	1.57771	1.06722	6.45765	17.3729	0.000281256	0.000345884	Pik3c2b
963	1310	8	162	0	A_51_P187679	NM_028946	3.29561	3.4971	8.02699	181.307	1.01e-09	1.03e-08	Slc9b1
964	17454	107	70	0	A_51_P189442	NM_011996	4.62682	3.757	7.5043	25.8291	4.38e-05	6.29e-05	Adh4
965	18469	113	101	0	A_51_P189814	NM_013805	3.48914	2.99381	7.51802	36.8327	7.32e-06	1.28e-05	Cldn5
966	9631	59	119	0	A_51_P192130	NM_009288	1.87414	1.79347	11.101	109.388	1.87e-08	9.19e-08	Stk10
967	30935	189	103	0	A_51_P192344	NM_011791	1.07719	1.40787	14.6127	26.9385	3.56e-05	5.24e-05	Ash2l
968	58894	360	18	0	A_51_P192924	NM_001145300	1.22866	1.16083	5.72116	5.61018	0.0189546	0.019051	4931440L10Rik
969	14808	91	48	0	A_51_P194853	NM_146013	3.06259	2.06632	8.10959	21.9359	9.61e-05	0.000128787	Sec14l4
970	19844	121	164	0	A_51_P195034	NM_028039	1.93844	1.79945	11.1882	49.821	1.49e-06	3.22e-06	Esco2
971	48496	296	116	0	A_51_P195153	NM_013882	1.20566	1.44832	12.1566	49.2153	1.59e-06	3.39e-06	Gtse1
972	28377	174	5	0	A_51_P196207	NM_029341	2.87449	3.8443	8.98885	114.578	1.43e-08	7.6e-08	Capsl
973	4801	30	45	0	A_51_P198453	TC1659185	1.91361	1.64553	5.7468	10.2502	0.0025078	0.00267663
974	8049	50	13	0	A_51_P199168	NM_007702	2.84633	2.23912	8.6186	17.1818	0.000295506	0.000361557	Cidea
975	59045	361	5	0	A_51_P200517	NM_027526	1.78316	3.54715	9.05154	61.1099	4.9e-07	1.31e-06	Rasgef1a
976	36419	223	11	0	A_51_P201338	NM_144800	1.50543	1.04493	11.5665	12.4191	0.00117986	0.00131135	Mtss1
977	41145	251	145	0	A_51_P201661	NM_009533	1.03297	1.24372	13.6882	32.6766	1.35e-05	2.21e-05	Xrcc5
978	9113	56	93	0	A_51_P202050	NM_008052	3.2107	3.24192	11.3684	61.8204	4.59e-07	1.24e-06	Dtx1
979	25632	157	48	0	A_51_P204350	NM_027983	1.59068	1.31168	5.19712	22.2347	9.01e-05	0.000121423	Krt33a
980	18644	114	112	0	A_51_P204387	NM_172583	2.17453	1.76568	6.15484	40.0833	4.71e-06	8.74e-06	Tmem63c
981	55768	341	8	0	A_51_P204442	NM_028716	1.41315	1.85602	9.40792	16.4525	0.00035822	0.000430299	Phf19
982	2115	13	147	0	A_51_P204924	NM_001177437	1.89935	4.0507	6.47996	41.329	4.01e-06	7.59e-06	Mroh4
983	2812	18	24	0	A_51_P205028	NM_008007	2.7025	2.95856	6.03901	49.6843	1.51e-06	3.26e-06	Fgf3
984	35509	217	85	0	A_51_P206225	NM_144940	1.29705	3.78665	6.04153	53.3005	1.03e-06	2.39e-06	Uroc1
985	7899	49	27	0	A_51_P207380	NM_199023	1.29921	1.06392	5.16999	21.5981	0.000103407	0.000137535	Lkaaear1
986	22422	137	118	0	A_51_P208145	NM_021882	3.23375	1.86521	9.34512	20.465	0.000133105	0.000172529	Pmel
987	10542	65	46	0	A_51_P208931	NM_145974	1.35229	1.57634	13.6063	14.8428	0.000560616	0.000652434	N4bp3
988	58672	358	124	0	A_51_P209782	NM_001001446	3.74445	2.25963	7.06373	32.8503	1.32e-05	2.16e-05	Cyp2c44
989	56476	345	60	0	A_51_P211305	NM_054085	2.77267	3.9124	8.97617	81.4267	9.95e-08	3.51e-07	Alpk3
990	41575	254	83	0	A_51_P211423	AK021199	1.83334	1.93539	7.31752	55.9223	7.95e-07	1.93e-06	C330013J21Rik
991	17462	107	78	0	A_51_P211793	NM_020599	4.71424	3.4188	8.22636	149.921	3.04e-09	2.34e-08	Rlbp1
992	47575	291	15	0	A_51_P211854	NM_011347	1.64226	1.76585	5.4733	5.74043	0.0177247	0.0178308	Selp
993	44020	269	68	0	A_51_P213030	NM_134147	1.10899	1.32547	10.1614	6.99371	0.00963044	0.00977587	Macrod1
994	19224	118	36	0	A_51_P215489	NM_153062	1.6831	1.52557	8.87401	32.8229	1.32e-05	2.17e-05	Slc37a1
995	41322	252	158	0	A_51_P215559	NM_144869	2.39521	4.23834	7.30842	136.16	5.31e-09	3.57e-08	BC021614
996	59802	365	106	0	A_51_P215849	NM_019508	3.03012	2.07907	6.75593	70.9426	2.15e-07	6.71e-07	Il17b
997	31908	195	92	0	A_51_P219266	NM_027902	2.44483	1.58073	5.90275	13.2665	0.000900014	0.00101542	Tmprss6
998	36324	222	80	0	A_51_P221248	NM_020286	1.00013	1.38322	6.03629	20.9229	0.000120042	0.000157111	Tspan32
999	40167	245	151	0	A_51_P221510	NM_029784	3.06795	5.71143	7.57321	289.228	6.49e-11	1.3e-09	Fam81a
1000	32366	198	58	0	A_51_P221651	NM_023341	3.40192	2.09142	8.62698	91.8563	5.04e-08	2.01e-07	Adck3
1001	30283	185	107	0	A_51_P222467	NM_009593	3.6897	3.77978	10.4391	55.8493	8.01e-07	1.94e-06	Abcg1
1002	59880	366	20	0	A_51_P223546	NM_175460	1.36477	1.10837	7.73397	27.7395	3.08e-05	4.59e-05	Nmnat2
1003	58862	359	150	0	A_51_P223569	NM_010029	6.72941	5.53926	8.65559	276.354	8.49e-11	1.61e-09	Ddx4
1004	22357	137	53	0	A_51_P224412	NM_025490	1.03269	1.71927	5.2591	11.894	0.00140422	0.00154842	Scp2d1
1005	40575	248	67	0	A_51_P224517	NM_172303	1.57346	2.32207	13.1589	81.9	9.63e-08	3.4e-07	Jade1
1006	60187	367	163	0	A_51_P228971	NM_023219	3.42677	1.97575	6.66686	10.4097	0.00236466	0.00252867	Slc5a4b
1007	22772	139	140	0	A_51_P229578	AK049221	2.3313	2.43249	5.33028	17.6694	0.000260698	0.000322253	Vmn2r-ps104
1008	55286	338	18	0	A_51_P230734	NM_080854	4.50896	4.47157	8.65528	121.586	1.02e-08	5.82e-08	Slc34a3
1009	27595	169	43	0	A_51_P231946	NM_025503	6.0186	5.76963	10.6796	275.557	8.64e-11	1.63e-09	1700029P11Rik
1010	50694	310	18	0	A_51_P232474	NM_028028	2.06478	1.88101	9.3815	116.037	1.33e-08	7.19e-08	Zswim1
1011	11943	73	135	0	A_51_P232748	NM_019587	1.81393	1.71659	5.82389	14.3227	0.000652713	0.000750777	Plxnb3
1012	18305	112	101	0	A_51_P232901	NM_009923	1.88687	1.16598	9.68286	55.1152	8.6e-07	2.06e-06	Cnp
1013	28023	171	143	0	A_51_P234359	NM_011328	4.16708	1.68771	10.096	21.1499	0.000114123	0.000150359	Sct
1014	62692	383	44	0	A_51_P235088	NM_001033344	2.33248	4.05991	8.54587	20.2827	0.000138762	0.000179307	Dusp27
1015	27631	169	79	0	A_51_P235440	AK016197	1.47338	1.21049	9.98829	30.567	1.9e-05	2.98e-05	Pelp1
1016	62064	379	72	0	A_51_P235687	NM_009663	3.16618	1.86841	8.96118	73.0401	1.83e-07	5.86e-07	Alox5ap
1017	61154	373	146	0	A_51_P236991	NM_028156	2.04986	2.48576	8.09746	15.8686	0.000419807	0.000498401	1700001P01Rik
1018	1378	9	66	0	A_51_P237106	NM_001011804	1.09935	2.27163	5.35331	16.8653	0.000321003	0.000389773	Olfr1211
1019	52800	322	156	0	A_51_P238183	NM_175443	1.53547	1.43518	10.0713	5.01845	0.0259612	0.0259767	Etnk2
1020	18994	116	134	0	A_51_P239214	NM_001113367	2.94709	2.63998	7.09134	26.8501	3.62e-05	5.32e-05	Boll
1021	35146	215	50	0	A_51_P240594	NM_145916	1.23216	1.23378	12.6165	50.1456	1.43e-06	3.13e-06	Zfp7
1022	43432	265	136	0	A_51_P240986	NM_198604	2.53901	2.2875	8.29991	13.7825	0.000767646	0.000873237	Plekhg6
1023	34142	209	30	0	A_51_P241769	NM_011270	3.93295	2.42452	8.8755	87.9265	6.46e-08	2.46e-07	Rhd
1024	26479	162	75	0	A_51_P242403	NM_013580	5.49729	5.42639	8.90371	144.767	3.73e-09	2.75e-08	Ldhc
1025	44029	269	77	0	A_51_P242487	NM_153099	3.46083	2.5009	6.6338	47.322	1.96e-06	4.08e-06	Prss42
1026	28126	172	82	0	A_51_P242967	NM_021308	3.23304	2.60703	7.40882	218.144	3.41e-10	4.47e-09	Piwil2
1027	13753	84	141	0	A_51_P243123	NM_025425	2.91488	3.34839	6.48324	29.1475	2.41e-05	3.68e-05	Rpl3l
1028	51788	316	128	0	A_51_P244127	NM_031379	2.42148	4.00727	6.38924	22.3872	8.73e-05	0.000117974	Tktl1
1029	41093	251	93	0	A_51_P244303	NM_080470	5.97122	6.30067	11.2961	116.273	1.32e-08	7.13e-08	Smc1b
1030	37404	229	12	0	A_51_P244950	NM_001164466	6.66988	5.97236	10.4239	274.191	8.89e-11	1.66e-09	Dpys
1031	3222	20	106	0	A_51_P244969	NM_025346	1.18444	1.08391	10.702	9.33649	0.00355244	0.00373351	Rmnd5b
1032	61242	374	70	0	A_51_P245090	NM_016689	5.34375	6.47787	10.6883	183.671	9.34e-10	9.74e-09	Aqp3
1033	11138	68	150	0	A_51_P245102	NM_026596	1.26739	2.06513	6.85898	16.6143	0.000343068	0.000413577	4930591A17Rik
1034	11836	73	28	0	A_51_P245368	NM_011075	1.84722	3.07673	11.1816	72.52	1.9e-07	6.05e-07	Abcb1b
1035	40717	249	45	0	A_51_P245393	NM_145993	1.0228	1.2787	10.6686	28.3833	2.75e-05	4.15e-05	L3mbtl2
1036	21397	131	77	0	A_51_P245414	NM_010639	4.55965	5.87019	8.39317	83.733	8.5e-08	3.07e-07	Klk1
1037	39454	241	94	0	A_51_P245533	NM_028602	3.91805	4.91534	14.1528	496.104	2.64e-12	1.1e-10	Tex19.1
1038	1725	11	85	0	A_51_P246224	NM_177409	1.83828	1.28543	10.9195	16.0804	0.000396142	0.00047147	Tram2
1039	54857	335	81	0	A_51_P246317	NM_008630	1.63	2.08623	17.4776	80.2978	1.08e-07	3.71e-07	Mt2
1040	23706	145	90	0	A_51_P246339	NM_028128	1.00977	1.08253	15.297	46.0342	2.27e-06	4.64e-06	Rfc5
1041	22836	140	40	0	A_51_P246677	NM_020002	4.67018	4.16611	11.3423	83.2683	8.77e-08	3.14e-07	Rec8
1042	46230	282	146	0	A_51_P247542	NM_172799	2.39272	3.27918	7.46199	36.8973	7.26e-06	1.27e-05	Ttll6
1043	58326	356	106	0	A_51_P247963	NM_027027	1.37175	4.78658	6.16371	46.3087	2.2e-06	4.51e-06	Asb9
1044	22068	135	92	0	A_51_P249118	NM_008830	2.0344	3.33239	11.4429	100.934	2.95e-08	1.3e-07	Abcb4
1045	27759	170	43	0	A_51_P250058	NM_010137	3.3569	3.58073	10.9931	138.639	4.79e-09	3.28e-08	Epas1
1046	28802	176	102	0	A_51_P251129	NM_199018	2.94487	2.87405	9.12824	42.3934	3.51e-06	6.75e-06	Stard8
1047	56881	347	137	0	A_51_P253053	XM_003945648	1.82043	2.03178	5.52186	62.7015	4.25e-07	1.16e-06	1700024J04Rik
1048	585	4	93	0	A_51_P253207	ENSMUST00000042042	2.86292	5.43639	7.45488	67.7831	2.77e-07	8.22e-07	Slc51a
1049	47578	291	18	0	A_51_P255657	ENSMUST00000056686	3.7921	3.28805	10.4347	38.0378	6.2e-06	1.11e-05	2210011C24Rik
1050	54462	333	14	0	A_51_P256384	NM_009723	1.71759	3.53779	5.96951	40.7944	4.3e-06	8.06e-06	Atp2b2
1051	11310	69	158	0	A_51_P258359	NM_153072	3.4105	2.97127	6.60907	57.8381	6.62e-07	1.66e-06	Hus1b
1052	13209	81	89	0	A_51_P259631	NM_001077591	2.96448	3.15747	7.75075	27.4513	3.25e-05	4.81e-05	Tsks
1053	43256	264	124	0	A_51_P260504	NM_183019	1.62832	1.74282	9.58742	19.9663	0.000149259	0.000191913	Arhgef4
1054	35933	220	17	0	A_51_P261001	NM_013827	1.42378	1.72248	13.9281	48.9768	1.63e-06	3.47e-06	Mtf2
1055	14480	89	48	0	A_51_P261999	NM_001163518	1.02368	1.2748	10.2595	37.0842	7.07e-06	1.24e-05	Ccdc166
1056	12106	74	134	0	A_51_P262515	NM_172603	6.30153	8.01006	10.0721	343.166	2.36e-11	5.83e-10	Phf11a
1057	22210	136	70	0	A_51_P264495	NM_018870	2.37046	1.58514	10.092	33.5757	1.18e-05	1.96e-05	Pgam2
1058	16544	101	144	0	A_51_P264534	NM_029740	1.25099	1.49251	6.16161	14.4741	0.000624202	0.000719597	2410124H12Rik
1059	43429	265	133	0	A_51_P266077	NM_001033162	1.93854	1.25679	6.52047	13.1094	0.000945482	0.00106493	Shcbp1l
1060	39012	238	144	0	A_51_P267314	NM_178650	1.11347	1.07041	7.77741	6.11056	0.0147065	0.0148345	Tbc1d10c
1061	33287	203	159	0	A_51_P268069	NM_009189	3.06794	3.51242	9.35415	154.372	2.57e-09	2.07e-08	Six1
1062	6761	42	37	0	A_51_P268167	NM_001114879	1.42986	2.22877	10.7038	20.0141	0.000147615	0.000190017	Fam208a
1063	3888	24	116	0	A_51_P268529	NM_144942	1.29203	1.31145	11.1329	30.1141	2.05e-05	3.18e-05	Csad
1064	27825	170	109	0	A_51_P268843	NM_028544	2.52348	1.39655	9.50899	24.0102	6.24e-05	8.67e-05	Rasip1
1065	20642	126	142	0	A_51_P269203	NM_022017	1.90031	1.9254	7.83492	42.2785	3.56e-06	6.82e-06	Trpv4
1066	51996	318	8	0	A_51_P270733	NM_009303	2.28198	1.76155	11.8305	51.7018	1.22e-06	2.73e-06	Syngr1
1067	31184	191	24	0	A_51_P271930	NM_029597	3.67695	3.85749	6.47126	102.979	2.64e-08	1.19e-07	1700018B08Rik
1068	5203	32	119	0	A_51_P273538	NM_027954	2.02944	1.39876	14.1356	46.7267	2.09e-06	4.33e-06	Syce2
1069	23587	144	135	0	A_51_P273609	NM_146125	3.83706	6.03734	11.3843	536.372	1.66e-12	7.52e-11	Itpka
1070	13085	80	129	0	A_51_P273679	NM_028772	2.44636	4.33647	6.45061	49.2339	1.58e-06	3.39e-06	Dmgdh
1071	32328	198	20	0	A_51_P274223	NM_008004	3.0498	1.2804	7.29679	61.3155	4.81e-07	1.29e-06	Fgf17
1072	29583	181	63	0	A_51_P274465	Y08485	7.33132	5.78854	9.42607	370.196	1.51e-11	4.25e-10	Sycp3
1073	52390	320	74	0	A_51_P276479	NM_178098	2.07186	2.2832	6.95758	37.9922	6.24e-06	1.11e-05	4930486L24Rik
1074	27861	170	145	0	A_51_P277745	NM_013806	2.68132	4.17507	6.24234	68.7717	2.55e-07	7.73e-07	Abcc2
1075	41345	253	17	0	A_51_P278868	NM_010387	1.77811	1.31842	8.59707	7.85163	0.00655554	0.00672563	H2-DMb1
1076	59636	364	104	0	A_51_P280890	NM_011079	1.80582	2.16037	6.10409	23.8345	6.47e-05	8.96e-05	Phkg1
1077	40288	246	108	0	A_51_P280893	NM_011107	7.19717	7.08723	10.2397	360.118	1.77e-11	4.81e-10	Pla2g1b
1078	41884	256	64	0	A_51_P281778	NM_027308	4.25157	4.97368	9.79291	347.615	2.19e-11	5.57e-10	Igsf23
1079	16618	102	54	0	A_51_P282144	NM_011780	2.59492	1.86656	11.2814	51.4475	1.25e-06	2.79e-06	Adam23
1080	35247	215	151	0	A_51_P282616	NM_001081025	1.53359	2.18254	7.11658	23.6326	6.74e-05	9.3e-05	Maats1
1081	42440	259	128	0	A_51_P282837	NM_011176	1.84292	2.16318	11.3667	22.4528	8.61e-05	0.000116451	St14
1082	59114	361	74	0	A_51_P283292	NM_001190302	1.41141	2.00477	10.2848	26.2147	4.07e-05	5.89e-05	Gm14326
1083	61506	376	6	0	A_51_P283499	NM_007878	1.72511	1.11965	6.33145	8.97434	0.00410178	0.00427741	Drd4
1084	51713	316	53	0	A_51_P284442	NM_026739	1.36365	1.07354	9.25372	8.66036	0.00465957	0.00483956	9530077C05Rik
1085	31161	191	1	0	A_51_P284486	NM_008183	1.47094	2.29475	12.035	110.65	1.75e-08	8.76e-08	Gstm2
1086	37806	231	86	0	A_51_P285047	NM_018767	1.25548	1.45594	4.59938	14.8969	0.000551925	0.000642988	Cd160
1087	5388	33	140	0	A_51_P285206	NM_013487	1.58556	3.71965	5.5851	21.3781	0.000108514	0.000143532	Cd3d
1088	25868	158	120	0	A_51_P287198	NM_033373	3.85722	2.55349	7.42021	15.2711	0.000495994	0.000581863	Krt23
1089	23223	142	99	0	A_51_P289131	NM_010059	1.83403	1.8463	8.0508	9.70037	0.00308494	0.00326156	Dmc1
1090	20455	125	119	0	A_51_P289742	NM_009512	2.27697	1.883	6.72821	20.3563	0.000136444	0.000176502	Slc27a5
1091	41446	253	118	0	A_51_P291224	NM_001039365	1.94628	3.45632	6.74703	56.3866	7.6e-07	1.86e-06	Mobp
1092	15712	96	132	0	A_51_P291361	NM_001013365	2.01279	3.63743	6.23008	144.448	3.78e-09	2.78e-08	Osm
1093	7590	47	46	0	A_51_P291501	NM_001081062	2.19913	1.19625	10.3033	12.8146	0.00103826	0.00116164	Ccno
1094	21386	131	66	0	A_51_P294555	NM_001033632	2.10727	2.33062	5.96995	15.1937	0.000506995	0.000594353	Ifitm6
1095	25956	159	44	0	A_51_P295034	NM_010915	2.21851	3.54232	7.5872	38.0146	6.22e-06	1.11e-05	Klk1b4
1096	20066	123	58	0	A_51_P295525	AK019808	1.71835	1.03329	8.06762	33.3723	1.22e-05	2.01e-05	Cmss1
1097	42886	262	82	0	A_51_P295967	NM_001042768	1.1041	1.25695	7.80644	13.2223	0.000912558	0.00102888	Proc
1098	38741	237	37	0	A_51_P299149	NM_145451	3.55412	4.28088	6.93776	110.182	1.79e-08	8.92e-08	Gpx6
1099	41816	255	160	0	A_51_P299287	NM_053261	2.03544	2.80668	14.356	165.423	1.72e-09	1.54e-08	Impa2
1100	45919	280	163	0	A_51_P300337	NM_007792	1.14838	1.24659	15.2885	50.2985	1.41e-06	3.09e-06	Csrp2
1101	10223	63	55	0	A_51_P300506	NM_183405	1.20659	1.74377	12.2792	30.3668	1.96e-05	3.07e-05	Cox6b2
1102	53247	325	111	0	A_51_P301636	NM_001109685	1.85338	2.20818	11.8226	29.5765	2.24e-05	3.46e-05	Kazn
1103	49724	304	32	0	A_51_P302167	NM_172496	3.36259	4.26297	8.33613	45.5679	2.39e-06	4.85e-06	Cobl
1104	40992	250	156	0	A_51_P305003	NM_001033124	2.42756	1.4862	5.46543	21.5877	0.000103642	0.000137793	Ntrk1
1105	1043	7	59	0	A_51_P305811	XR_168465	2.523	3.2963	6.24527	44.4921	2.72e-06	5.42e-06	1700021A07Rik
1106	55245	337	141	0	A_51_P307370	NM_011305	1.77211	2.40866	8.15393	36.759	7.4e-06	1.29e-05	Rxra
1107	53488	327	24	0	A_51_P309158	NM_027840	1.55969	4.53563	9.75805	156.188	2.4e-09	1.94e-08	Snx20
1108	16534	101	134	0	A_51_P309184	NM_008993	1.04461	1.74082	10.7348	100.653	3e-08	1.32e-07	Pxmp2
1109	39936	244	84	0	A_51_P309854	NM_080465	1.60499	1.04106	9.50086	8.54779	0.00488074	0.00505677	Kcnn2
1110	2221	14	89	0	A_51_P312615	NM_010377	3.13554	1.85535	7.73409	53.2859	1.03e-06	2.39e-06	Hist1h1t
1111	3090	19	138	0	A_51_P312949	NM_028034	7.25781	6.82046	9.78184	678.336	4.09e-13	2.69e-11	Tdrd12
1112	59077	361	37	0	A_51_P314107	NM_021347	2.30982	2.37541	7.48016	14.8572	0.000558279	0.000649939	Gsdma
1113	16171	99	99	0	A_51_P314277	NM_007415	1.35042	1.3227	13.9996	58.4014	6.27e-07	1.59e-06	Parp1
1114	15528	95	112	0	A_51_P315391	NM_138628	1.49069	2.77747	7.46141	18.1925	0.000228546	0.000284814	Txlnb
1115	46542	284	130	0	A_51_P315666	NM_008695	1.26453	1.62807	13.5009	48.2799	1.76e-06	3.71e-06	Nid2
1116	56809	347	65	0	A_51_P316042	NM_175362	2.42397	3.32822	7.23107	36.756	7.4e-06	1.29e-05	Card11
1117	14549	89	117	0	A_51_P317214	NM_146256	1.71079	2.0776	11.0028	18.7188	0.000200768	0.000252917	Hpdl
1118	57311	350	75	0	A_51_P318577	NM_001163625	5.20655	6.16868	10.2625	412.256	7.95e-12	2.81e-10	Sult6b1
1119	33128	202	164	0	A_51_P319070	NM_026159	1.13171	1.03411	10.0055	16.372	0.000366047	0.000438604	Retsat
1120	54973	336	33	0	A_51_P320852	NM_007657	1.31499	1.94041	14.2274	139.524	4.61e-09	3.2e-08	Cd9
1121	61856	378	28	0	A_51_P321734	NM_022884	1.13868	3.1649	6.8515	37.2223	6.94e-06	1.22e-05	Bhmt2
1122	45600	279	8	0	A_51_P322273	NM_008975	1.67365	1.33053	10.5494	35.8485	8.42e-06	1.45e-05	Ptp4a3
1123	16697	102	133	0	A_51_P323642	NM_053226	2.55891	3.47798	6.19342	59.4841	5.68e-07	1.47e-06	Vmn1r53
1124	42283	258	135	0	A_51_P323770	NM_183271	3.4793	4.91799	8.75645	42.7165	3.37e-06	6.52e-06	Wfdc15a
1125	38593	236	53	0	A_51_P324303	NM_153789	1.1007	1.95537	9.17212	45.2232	2.49e-06	5.03e-06	Mylip
1126	8739	54	47	0	A_51_P324351	NM_013900	2.89671	3.48041	8.0104	58.2646	6.36e-07	1.61e-06	Mfi2
1127	14079	86	139	0	A_51_P324442	NM_172470	1.31827	1.21918	11.4556	65.0227	3.48e-07	9.88e-07	Wdr35
1128	1678	11	38	0	A_51_P324529	NM_001271018	6.18065	7.40727	10.412	271.373	9.45e-11	1.73e-09	Calcoco2
1129	35094	214	162	0	A_51_P325223	NM_011698	1.46926	1.83269	7.0632	37.9644	6.26e-06	1.11e-05	Lin7b
1130	1886	12	82	0	A_51_P326043	NM_172916	1.98819	2.20428	7.51174	66.8056	3e-07	8.75e-07	Hydin
1131	17899	110	23	0	A_51_P327121	NM_009515	1.85553	3.36316	8.27279	225.4	2.82e-10	3.98e-09	Was
1132	42506	260	30	0	A_51_P329003	NM_178386	3.61388	4.97568	7.1953	42.3743	3.52e-06	6.76e-06	Slc25a31
1133	4250	26	150	0	A_51_P329818	NM_027960	1.81136	1.76765	5.322	10.4639	0.00231818	0.00248213	Dpep3
1134	50596	309	84	0	A_51_P330615	NM_146249	1.41697	1.93787	12.7553	38.5947	5.74e-06	1.04e-05	Zfp119b
1135	39505	241	145	0	A_51_P331059	NM_031374	1.28353	3.11275	7.3844	75.0653	1.57e-07	5.11e-07	Tex15
1136	21859	134	47	0	A_51_P333923	NM_133681	4.49044	3.7485	7.5923	58.1979	6.4e-07	1.62e-06	Tspan1
1137	39117	239	85	0	A_51_P334072	NM_009989	7.33756	8.15723	9.98569	489.92	2.85e-12	1.15e-10	Cyct
1138	8418	52	54	0	A_51_P334979	NM_001277944	1.47792	1.21689	6.54848	29.3624	2.32e-05	3.57e-05	Apoc2
1139	25689	157	105	0	A_51_P337125	NM_010566	6.01985	7.70114	11.4734	224.489	2.89e-10	4.01e-09	Inpp5d
1140	35739	218	151	0	A_51_P337195	NM_008952	1.85497	2.20093	12.3754	26.0263	4.22e-05	6.08e-05	Pipox
1141	20160	123	152	0	A_51_P337918	NM_175438	1.56508	1.70392	11.8652	56.5249	7.5e-07	1.84e-06	Aldh4a1
1142	53634	328	6	0	A_51_P338485	NM_134042	1.86866	1.38435	11.365	60.2126	5.31e-07	1.39e-06	Aldh6a1
1143	24861	152	97	0	A_51_P339331	NM_029002	1.93413	3.90169	6.54503	24.9285	5.21e-05	7.36e-05	Nkx6-3
1144	53326	326	26	0	A_51_P341336	NM_025778	2.31366	4.40421	6.75099	61.2355	4.84e-07	1.3e-06	Bcl2l14
1145	7379	45	163	0	A_51_P342652	NM_008339	1.97724	2.37612	8.53986	15.7686	0.000431546	0.000511073	Cd79b
1146	29195	179	3	0	A_51_P346132	NM_023894	7.37811	9.02173	10.6061	173.142	1.32e-09	1.26e-08	Rhox9
1147	43027	263	59	0	A_51_P348227	NM_026942	1.3809	1.42305	10.8032	36.0814	8.15e-06	1.41e-05	Stoml1
1148	7804	48	96	0	A_51_P348433	NM_013832	2.99312	2.55307	7.79705	65.4492	3.36e-07	9.62e-07	Rasal1
1149	13066	80	110	0	A_51_P351384	NM_009476	2.98117	1.68044	6.03411	21.8516	9.79e-05	0.000130944	Upk2
1150	15961	98	53	0	A_51_P352452	NM_207533	2.5828	2.56377	8.14457	16.1267	0.00039117	0.000466049	Dbx2
1151	42287	258	139	0	A_51_P352738	NM_033564	1.2967	2.25881	8.85133	66.6147	3.04e-07	8.86e-07	Mpv17l
1152	45363	277	99	0	A_51_P353162	NM_009301	1.87932	2.45927	5.03576	10.2773	0.0024828	0.0026508	Svs5
1153	22851	140	55	0	A_51_P353914	NM_008319	1.82894	2.01537	7.64926	41.4633	3.95e-06	7.48e-06	Icam5
1154	42614	260	138	0	A_51_P354038	NM_145439	1.37525	1.10274	11.9829	12.9059	0.00100841	0.00113089	Tmc6
1155	11307	69	155	0	A_51_P355360	NM_010589	1.51717	3.49418	8.97373	61.2534	4.83e-07	1.3e-06	Jak3
1156	29165	178	137	0	A_51_P356283	NM_133765	1.2168	1.52924	13.5473	29.3686	2.32e-05	3.57e-05	Fbxo31
1157	17189	105	133	0	A_51_P356931	NM_011015	1.13175	1.13961	10.7753	56.8578	7.26e-07	1.79e-06	Orc1
1158	14823	91	63	0	A_51_P357422	NM_025556	1.20824	1.33339	13.0323	57.2938	6.97e-07	1.73e-06	Coprs
1159	42871	262	67	0	A_51_P357685	NM_026987	1.87531	2.383	14.4626	211.395	4.11e-10	5.17e-09	Dhx16
1160	41213	252	49	0	A_51_P358316	NM_007693	1.06973	1.08084	10.403	14.0962	0.00069828	0.000799632	Chga
1161	1325	9	13	0	A_51_P358894	NM_028417	2.31518	2.9463	6.43199	67.1526	2.91e-07	8.58e-07	Ttc9b
1162	42345	259	33	0	A_51_P359603	NM_013566	4.70697	4.05835	9.67118	60.6077	5.12e-07	1.35e-06	Itgb7
1163	42007	257	23	0	A_51_P361111	NM_030052	3.17639	6.05149	7.19815	35.3716	9.03e-06	1.54e-05	Cox7b2
1164	42710	261	70	0	A_51_P362176	NM_133862	2.18845	3.77853	7.30786	66.9519	2.96e-07	8.69e-07	Fgg
1165	29216	179	24	0	A_51_P368591	NM_053254	2.07144	1.78183	10.6359	39.033	5.42e-06	9.84e-06	Tle6
1166	42795	261	155	0	A_51_P369252	NM_001080995	1.15357	1.2179	11.6723	60.8826	5e-07	1.33e-06	4632434I11Rik
1167	56565	345	149	0	A_51_P371816	ENSMUST00000093911	2.10042	1.69292	6.01332	17.203	0.000293887	0.000359969
1168	29277	179	85	0	A_51_P372099	NM_177363	1.51981	1.63652	5.1805	18.9093	0.000191699	0.000241855	Tarm1
1169	3621	23	13	0	A_51_P376347	NM_013546	1.22228	2.32014	12.4345	54.2801	9.35e-07	2.2e-06	Hebp1
1170	54976	336	36	0	A_51_P376445	NM_008818	6.87279	8.12691	14.586	473.057	3.51e-12	1.37e-10	Rhox5
1171	19495	119	143	0	A_51_P378051	NM_009675	3.0446	1.11159	8.17008	28.4113	2.74e-05	4.14e-05	Aoc3
1172	59034	360	158	0	A_51_P378550	NM_153122	1.27577	1.36839	9.11756	16.4269	0.000360685	0.000432951	Oplah
1173	4813	30	57	0	A_51_P378699	NM_028937	3.27239	4.8308	10.2299	156.357	2.39e-09	1.94e-08	Sohlh2
1174	30387	186	47	0	A_51_P378856	NM_019703	2.58515	2.92629	13.0638	104.333	2.45e-08	1.13e-07	Pfkp
1175	25277	155	21	0	A_51_P381069	NM_001081104	5.59525	4.1424	8.06965	265	1.09e-10	1.91e-09	Chrna9
1176	51499	315	3	0	A_51_P381558	NM_133914	2.09725	2.79374	10.6965	63.7662	3.87e-07	1.08e-06	Rasa4
1177	32046	196	66	0	A_51_P381618	NM_134102	1.35467	1.71112	10.8604	10.765	0.00207862	0.0022356	Pla1a
1178	54801	335	25	0	A_51_P383149	NR_046214	3.19393	3.98081	6.45978	105.714	2.27e-08	1.07e-07	Gm2381
1179	10773	66	113	0	A_51_P385849	NM_177307	2.05387	2.36564	6.35817	52.2575	1.15e-06	2.61e-06	Cyp4f39
1180	43993	269	41	0	A_51_P386358	NM_025830	1.08806	1.2825	14.2044	56.1431	7.78e-07	1.9e-06	Wwp2
1181	1975	13	7	0	A_51_P386539	NM_026301	2.42267	3.60189	9.85712	128.88	7.29e-09	4.49e-08	Rnf125
1182	43858	268	70	0	A_51_P386648	NM_027227	5.9161	5.20672	11.0675	140.417	4.45e-09	3.11e-08	Glod5
1183	41589	254	97	0	A_51_P388325	NM_009904	3.62582	3.84223	9.28944	119.601	1.12e-08	6.24e-08	Clgn
1184	9034	56	14	0	A_51_P389265	NM_054088	1.72879	1.81794	7.64557	26.4386	3.91e-05	5.69e-05	Pnpla3
1185	58958	360	82	0	A_51_P389885	NM_011461	5.63833	7.80803	9.52495	232.627	2.34e-10	3.41e-09	Spic
1186	44365	271	85	0	A_51_P393958	NM_025995	1.00305	1.02934	14.2803	40.628	4.39e-06	8.22e-06	Fbxo5
1187	27284	167	60	0	A_51_P395856	NM_144856	4.68946	2.86165	9.24155	132.815	6.13e-09	3.94e-08	Slc22a7
1188	50857	311	17	0	A_51_P397876	NM_010134	1.12208	2.91537	8.73236	28.4042	2.74e-05	4.14e-05	En2
1189	8892	55	36	0	A_51_P399175	NM_027982	2.60386	1.96093	10.1554	44.3763	2.76e-06	5.48e-06	Ppm1j
1190	54347	332	63	0	A_51_P400217	NM_016982	2.34308	3.71333	9.41962	126.929	7.96e-09	4.84e-08	Vpreb1
1191	21012	129	20	0	A_51_P400463	NM_001081408	1.45788	1.25461	7.98957	42.71	3.38e-06	6.52e-06	Agmat
1192	45869	280	113	0	A_51_P401024	NM_027941	4.46561	5.07741	11.008	642.273	5.66e-13	3.28e-11	Lrrc34
1193	13874	85	98	0	A_51_P401504	NM_007741	3.09312	3.67704	9.96311	52.7814	1.09e-06	2.5e-06	Col9a2
1194	24839	152	75	0	A_51_P401668	NM_010686	1.29125	3.73469	9.91269	61.5359	4.71e-07	1.27e-06	Laptm5
1195	23180	142	56	0	A_51_P402160	NM_178763	2.84529	3.25532	7.57351	65.7829	3.26e-07	9.4e-07	Zfp750
1196	18603	114	71	0	A_51_P402435	NM_026508	1.15622	1.147	13.2659	28.5548	2.67e-05	4.04e-05	Trap1
1197	44649	273	41	0	A_51_P403799	NM_021287	2.50504	2.54447	8.31081	42.2622	3.57e-06	6.83e-06	Sptbn2
1198	50273	307	89	0	A_51_P403814	NM_001166067	4.39497	4.82307	11.0874	118.327	1.19e-08	6.56e-08	Slc4a5
1199	53712	328	84	0	A_51_P404992	NM_028916	2.86018	5.40084	10.6836	68.6313	2.58e-07	7.79e-07	Efhc2
1200	48394	296	14	0	A_51_P405565	NM_010830	1.19464	1.55636	15.9919	104.692	2.4e-08	1.12e-07	Msh6
1201	57838	353	110	0	A_51_P405985	NM_133999	1.38361	1.8126	11.634	50.865	1.33e-06	2.93e-06	Fig4
1202	57809	353	81	0	A_51_P406466	NM_001081139	2.5112	3.95933	8.69776	113.134	1.54e-08	8e-08	Ankrd35
1203	5100	32	16	0	A_51_P406796	NM_013873	2.06487	1.49616	9.48216	26.0129	4.23e-05	6.1e-05	Sult4a1
1204	15974	98	66	0	A_51_P407675	NM_011663	1.02561	1.18367	11.2231	14.2054	0.000675869	0.000776083	Zrsr1
1205	17575	108	27	0	A_51_P410744	NM_019505	1.25011	1.44883	9.52644	33.8713	1.13e-05	1.88e-05	Dgke
1206	25990	159	78	0	A_51_P413147	NM_008693	2.33673	3.68614	9.45205	30.2068	2.02e-05	3.14e-05	Klk1b3
1207	43678	267	54	0	A_51_P413302	NM_009417	1.28355	1.95617	5.11571	35.4477	8.93e-06	1.53e-05	Tpo
1208	26774	164	42	0	A_51_P413376	NM_009556	7.89661	8.5595	13.3149	507.437	2.31e-12	9.95e-11	Zfp42
1209	30462	186	122	0	A_51_P414396	NM_153127	3.78011	5.10339	11.0282	250.469	1.52e-10	2.45e-09	Mmrn2
1210	22821	140	25	0	A_51_P416546	NM_007800	1.27537	1.60108	5.67018	37.628	6.56e-06	1.16e-05	Ctsg
1211	43156	264	24	0	A_51_P418357	NM_031260	3.94414	4.60446	6.94667	80.5451	1.06e-07	3.67e-07	Mov10l1
1212	28456	174	84	0	A_51_P418820	NM_009335	3.14973	4.29234	12.4319	210.712	4.18e-10	5.21e-09	Tfap2c
1213	6996	43	108	0	A_51_P419226	NM_025393	2.24654	1.53246	6.23335	12.8257	0.00103457	0.00115829	S100a14
1214	36844	225	108	0	A_51_P419637	NM_172928	1.59663	3.51356	7.95453	69.779	2.35e-07	7.23e-07	Dclk3
1215	33164	203	36	0	A_51_P421303	NM_026769	1.9228	1.95494	7.74358	64.4676	3.65e-07	1.03e-06	Caly
1216	44503	272	59	0	A_51_P422751	NM_017474	3.68038	1.49264	6.36631	29.4186	2.3e-05	3.54e-05	Clca3
1217	61438	375	102	0	A_51_P423518	NM_175007	1.19253	2.35079	11.543	36.7904	7.37e-06	1.29e-05	Amph
1218	35453	217	29	0	A_51_P427558	NM_029799	1.271	1.3661	5.18392	10.5938	0.00221112	0.00237431	Arrdc5
1219	52941	323	133	0	A_51_P427624	NM_025973	2.19485	2.51053	6.23	32.6067	1.37e-05	2.23e-05	Pgc
1220	35130	215	34	0	A_51_P427768	NM_007858	1.08917	1.26732	9.48809	23.0076	7.66e-05	0.000104795	Diap1
1221	60701	371	21	0	A_51_P429212	NM_028749	2.4174	1.98837	9.25622	31.5508	1.62e-05	2.59e-05	Npl
1222	44685	273	77	0	A_51_P430082	NM_009437	1.90948	1.65034	11.0907	45.8027	2.33e-06	4.75e-06	Tst
1223	27653	169	101	0	A_51_P430423	NM_007398	2.39136	2.32254	11.2501	51.1186	1.29e-06	2.87e-06	Ada
1224	6427	40	31	0	A_51_P430620	NM_172436	1.99538	1.65389	11.9778	54.2434	9.38e-07	2.21e-06	Slc25a12
1225	1852	12	48	0	A_51_P431785	NM_008664	3.29405	6.11258	9.71606	123.262	9.42e-09	5.49e-08	Myom2
1226	60805	371	125	0	A_51_P432511	NM_145743	1.30315	1.37126	9.00136	19.0903	0.000183523	0.000232116	Lace1
1227	52072	318	84	0	A_51_P433127	NM_025654	1.60242	1.24234	14.7149	40.5763	4.42e-06	8.26e-06	Rdm1
1228	45141	276	41	0	A_51_P433388	NM_027070	4.31105	4.13359	8.45727	34.1022	1.09e-05	1.82e-05	1700019A02Rik
1229	25443	156	23	0	A_51_P433584	NM_138681	1.1802	1.13744	9.42899	25.1946	4.94e-05	7.04e-05	Bcas3
1230	11932	73	124	0	A_51_P435817	NM_028603	2.00726	2.48829	10.3407	42.9145	3.29e-06	6.4e-06	Zbtb8a
1231	32305	197	161	0	A_51_P436068	NM_007412	1.945	2.50665	6.9993	51.3756	1.26e-06	2.81e-06	Gpr182
1232	140	1	140	0	A_51_P436201	NM_010256	1.51216	1.18307	13.1855	29.7194	2.19e-05	3.38e-05	Gart
1233	24941	153	13	0	A_51_P437938	NM_198006	1.49045	1.48365	11.7576	26.4017	3.93e-05	5.71e-05	Coa5
1234	26975	165	79	0	A_51_P438805	NM_001009935	2.64965	2.40566	13.5065	25.7009	4.49e-05	6.44e-05	Txnip
1235	46904	286	164	0	A_51_P438821	NM_023258	5.121	5.23372	11.5991	578.908	1.05e-12	5.53e-11	Pycard
1236	14982	92	58	0	A_51_P439584	NM_145530	2.74287	2.77144	6.54372	24.8762	5.26e-05	7.42e-05	Rhov
1237	58470	357	86	0	A_51_P439857	NM_030046	1.38947	1.02761	12.01	65.0681	3.47e-07	9.86e-07	Dnajc21
1238	27645	169	93	0	A_51_P440238	NM_027819	4.2005	3.18423	7.27404	29.7463	2.18e-05	3.37e-05	Ggt6
1239	2031	13	63	0	A_51_P441745	XR_168507	1.64225	1.56522	7.28419	6.87534	0.0101755	0.0103167	E130119H09Rik
1240	36939	226	39	0	A_51_P443403	NM_022316	1.82448	2.50706	10.1018	50.936	1.32e-06	2.91e-06	Smoc1
1241	28112	172	68	0	A_51_P444137	NM_001143765	8.46148	9.12798	10.8633	633.406	6.16e-13	3.51e-11	Syce1
1242	48689	297	145	0	A_51_P444335	NM_019800	1.09371	1.29065	14.7905	40.154	4.67e-06	8.67e-06	Acp6
1243	21053	129	61	0	A_51_P445211	NM_021311	1.30272	1.41729	5.33568	20.2521	0.000139738	0.000180431	Piwil1
1244	48895	299	23	0	A_51_P445562	NM_145142	1.7698	1.90533	8.41144	43.8965	2.92e-06	5.77e-06	Chst10
1245	2363	15	67	0	A_51_P445841	NM_145470	1.17987	1.68602	10.122	38.1098	6.14e-06	1.1e-05	Deptor
1246	45639	279	47	0	A_51_P446045	NM_024450	1.46969	1.05141	6.16584	35.8391	8.44e-06	1.45e-05	Scd3
1247	28749	176	49	0	A_51_P447189	ENSMUST00000110971	7.01886	7.40548	10.705	869.82	9.24e-14	9.7e-12
1248	42723	261	83	0	A_51_P448127	NM_025890	8.97176	9.87908	11.3419	254.266	1.39e-10	2.3e-09	Khdc3
1249	57586	352	22	0	A_51_P450406	ENSMUST00000160630	2.7229	2.10934	6.58341	29.3312	2.34e-05	3.58e-05	Muc3
1250	3978	25	42	0	A_51_P451588	NM_013746	2.44981	1.22621	9.52914	47.2609	1.97e-06	4.1e-06	Plekhb1
1251	61123	373	115	0	A_51_P452576	NM_177811	3.37407	4.66799	8.82957	131.184	6.58e-09	4.17e-08	Zfp459
1252	31563	193	75	0	A_51_P453111	NM_010422	2.05438	2.1925	13.2248	61.8326	4.59e-07	1.24e-06	Hexb
1253	46906	287	2	0	A_51_P453197	NM_029374	1.45785	1.4625	5.35176	9.35043	0.00353307	0.00371431	2012-09-01
1254	19622	120	106	0	A_51_P453909	NM_007817	1.1123	1.16713	5.0937	6.0206	0.015381	0.0155009	Cyp2f2
1255	49833	304	141	0	A_51_P454103	NM_027288	2.1214	1.83077	10.4115	15.0125	0.000533901	0.00062444	Manba
1256	15333	94	81	0	A_51_P458008	ENSMUST00000138339	2.09768	2.03266	8.18845	55.2573	8.48e-07	2.04e-06	Wscd1
1257	35356	216	96	0	A_51_P459818	NM_028158	1.85018	1.41344	5.3611	15.0094	0.000534372	0.000624704	1700021F07Rik
1258	17145	105	89	0	A_51_P460279	NM_001081096	1.50901	3.79288	6.41215	44.8798	2.6e-06	5.19e-06	Fam154a
1259	4570	28	142	0	A_51_P461108	NM_148958	2.96595	2.79586	11.1548	192.221	7.16e-10	7.89e-09	Osbpl10
1260	17952	110	76	0	A_51_P461191	NM_029674	3.23545	3.37611	8.53149	52.2599	1.15e-06	2.61e-06	Got1l1
1261	21191	130	35	0	A_51_P461504	NM_007908	1.68006	1.41779	8.35989	54.8131	8.86e-07	2.11e-06	Eef2k
1262	31685	194	33	0	A_51_P463087	NM_178269	1.14986	2.08896	10.5051	29.086	2.44e-05	3.71e-05	Cenpm
1263	60638	370	122	0	A_51_P463452	NM_007981	1.54896	2.51239	8.9797	97.3265	3.63e-08	1.54e-07	Acsl1
1264	57786	353	58	0	A_51_P464146	NM_175270	1.02893	1.8854	7.44557	13.0008	0.000978499	0.00109991	Sowahb
1265	5681	35	105	0	A_51_P464394	NM_031180	2.73294	4.42299	7.17252	55.1726	8.55e-07	2.05e-06	Klb
1266	22321	137	17	0	A_51_P464710	NM_172133	2.14369	3.58312	7.16666	75.3602	1.53e-07	5.02e-07	Adap2
1267	50476	308	128	0	A_51_P464900	NM_019439	1.12993	1.20259	7.79513	22.9037	7.83e-05	0.00010689	Gabbr1
1268	13649	84	37	0	A_51_P466221	NM_144547	4.70148	4.6394	10.9266	334.141	2.76e-11	6.63e-10	Amhr2
1269	44659	273	51	0	A_51_P466378	NM_008400	1.38582	1.73708	7.59863	38.4003	5.9e-06	1.06e-05	Itgal
1270	58264	356	44	0	A_51_P467110	NM_010074	1.80178	2.48229	8.06396	64.3311	3.69e-07	1.04e-06	Dpp4
1271	55399	338	131	0	A_51_P467448	NM_172453	1.85619	1.68973	11.0894	40.0324	4.75e-06	8.79e-06	Pif1
1272	2912	18	124	0	A_51_P467629	NM_029152	2.29082	1.63651	9.09299	50.9497	1.32e-06	2.91e-06	Efcab10
1273	24897	152	133	0	A_51_P468055	NM_009762	1.14069	1.65226	10.6336	14.8982	0.000551726	0.000642979	Smyd1
1274	27130	166	70	0	A_51_P468073	NM_008116	1.47533	2.0261	7.50278	16.7182	0.000333727	0.000403474	Ggt1
1275	39399	241	39	0	A_51_P469443	ENSMUST00000151231	3.52724	6.0959	7.60088	148.011	3.28e-09	2.47e-08	8030474K03Rik
1276	42331	259	19	0	A_51_P471659	NM_145684	1.81488	2.87737	6.59004	11.5023	0.00160429	0.00175408	Alox12e
1277	41018	251	18	0	A_51_P472518	NM_007600	1.10103	1.67548	9.23167	17.9943	0.000240156	0.000298287	Capn1
1278	20986	128	158	0	A_51_P472867	NM_145226	3.98112	2.37346	5.88433	67.1761	2.91e-07	8.57e-07	Oas3
1279	61128	373	120	0	A_51_P474029	NM_001185002	7.37287	8.52925	9.3875	130.06	6.92e-09	4.34e-08	Rhox13
1280	47048	287	144	0	A_51_P474169	NM_144883	1.39046	1.14632	9.22439	11.0622	0.00187006	0.00202359	Proser2
1281	2290	14	158	0	A_51_P474459	NM_007707	1.24135	1.12607	14.0344	39.4821	5.1e-06	9.31e-06	Socs3
1282	59559	364	27	0	A_51_P474701	NM_019395	2.55703	3.06736	7.67266	49.2577	1.58e-06	3.38e-06	Fbp1
1283	29726	182	42	0	A_51_P475138	NM_001099297	1.23923	2.06935	6.3372	17.313	0.000285632	0.000350752	Duox1
1284	14671	90	75	0	A_51_P479321	NM_080575	1.55044	2.5948	12.0966	22.3381	8.82e-05	0.000119066	Acss1
1285	44542	272	98	0	A_51_P480119	NM_029942	1.4464	1.0653	13.5003	16.6276	0.000341856	0.000412264	Prelid2
1286	2474	16	14	0	A_51_P480241	NM_007921	3.5519	4.09924	8.87889	120.285	1.08e-08	6.06e-08	Elf3
1287	22448	137	144	0	A_51_P481159	NM_173047	1.78696	3.61409	13.2381	169.852	1.47e-09	1.36e-08	Cbr3
1288	1113	7	129	0	A_51_P481768	NM_018756	5.40741	2.39474	6.5777	32.9515	1.3e-05	2.13e-05	Tcstv1
1289	45185	276	85	0	A_51_P482503	NM_009413	1.82734	2.23417	11.8735	55.0718	8.64e-07	2.07e-06	Tpd52l1
1290	18790	115	94	0	A_51_P483544	NM_013930	4.36682	1.25819	12.2748	74.8352	1.6e-07	5.2e-07	Aass
1291	15140	93	52	0	A_51_P483877	NM_007776	1.5987	2.8388	7.56791	101.886	2.8e-08	1.26e-07	Crygd
1292	12861	79	69	0	A_51_P484842	NM_007493	2.64102	2.90018	9.12165	142.683	4.05e-09	2.92e-08	Asgr2
1293	62921	384	109	0	A_51_P484978	NM_023224	2.58741	1.35592	7.51468	24.1511	6.07e-05	8.46e-05	Cblc
1294	17620	108	72	0	A_51_P485405	NM_028797	5.83824	7.64276	10.463	309.412	4.36e-11	9.45e-10	Gtsf1
1295	15433	95	17	0	A_51_P486810	NM_030677	4.46675	5.25975	11.1414	59.682	5.57e-07	1.45e-06	Gpx2
1296	26858	164	126	0	A_51_P487004	NM_027732	4.42025	4.10553	7.04519	44.0612	2.86e-06	5.67e-06	Dmrtc2
1297	53217	325	81	0	A_51_P487048	NM_008955	6.93595	8.38877	10.2829	142.724	4.05e-09	2.92e-08	Rhox6
1298	25931	159	19	0	A_51_P487178	NM_172522	1.45621	1.01926	6.65245	18.196	0.000228347	0.000284686	Megf11
1299	19363	119	11	0	A_51_P487555	NM_009854	2.43517	1.82043	7.07256	33.5761	1.18e-05	1.96e-05	Cd7
1300	49458	302	94	0	A_51_P487628	NM_029948	8.44512	8.25006	10.7861	612.043	7.55e-13	4.1e-11	Pramef12
1301	46691	285	115	0	A_51_P487918	NM_177158	2.46057	3.11692	9.77307	38.0218	6.21e-06	1.11e-05	Rinl
1302	28862	176	162	0	A_51_P491635	NM_027366	6.27062	7.07024	11.4507	273.556	9.02e-11	1.67e-09	Ly6g6e
1303	7584	47	40	0	A_51_P492047	NM_020622	2.2584	3.98923	6.73226	40.7346	4.33e-06	8.11e-06	Fam3b
1304	45653	279	61	0	A_51_P493117	NM_025807	1.36463	2.95503	7.77031	35.2239	9.22e-06	1.57e-05	Slc16a9
1305	7371	45	155	0	A_51_P494125	NM_007431	2.65956	3.47752	11.9776	141.14	4.32e-09	3.05e-08	Alpl
1306	32556	199	84	0	A_51_P494751	NM_175296	8.22032	8.03035	10.0004	267.08	1.04e-10	1.84e-09	Mael
1307	50161	306	141	0	A_51_P494822	NM_016964	4.03452	4.53698	10.9575	125.638	8.44e-09	5.06e-08	Stag3
1308	2453	15	157	0	A_51_P495242	NM_010689	1.49681	1.80181	8.10476	50.5118	1.38e-06	3.03e-06	Lat
1309	28037	171	157	0	A_51_P495560	NM_009374	1.16608	1.54361	6.14716	26.6458	3.76e-05	5.49e-05	Tgm3
1310	11560	71	80	0	A_51_P496432	NM_007981	1.37077	2.39626	12.0156	117.829	1.22e-08	6.71e-08	Acsl1
1311	48662	297	118	0	A_51_P496720	NM_019448	7.96689	4.75603	11.7884	1238.65	1.11e-14	3.39e-12	Dnmt3l
1312	25287	155	31	0	A_51_P497741	NM_029440	5.48929	5.99065	8.16445	381.948	1.25e-11	3.75e-10	Wdr95
1313	9610	59	98	0	A_51_P497768	NM_001081089	5.65099	7.27998	11.6057	203.417	5.14e-10	6.08e-09	Gpat2
1314	14686	90	90	0	A_51_P497870	NM_026489	4.0154	4.54437	6.88558	100.61	3.01e-08	1.32e-07	Hormad1
1315	39732	243	44	0	A_51_P499020	NM_007994	2.14685	3.12213	6.63995	29.0676	2.44e-05	3.72e-05	Fbp2
1316	59365	362	161	0	A_51_P501773	NM_175434	2.16932	1.48447	6.99889	31.8851	1.53e-05	2.47e-05	Slc35f3
1317	33095	202	131	0	A_51_P503247	NM_029300	1.86483	1.79562	6.68347	20.7226	0.000125563	0.0001637	Iqcf5
1318	28101	172	57	0	A_51_P503625	NM_001077353	3.98964	5.4356	9.66901	171.65	1.39e-09	1.31e-08	Gsta3
1319	34335	210	59	0	A_51_P503736	NM_027622	2.71416	4.93381	9.41293	87.296	6.72e-08	2.55e-07	Tex19.2
1320	44429	271	149	0	A_51_P504134	NM_001199996	4.42119	4.56612	6.79192	113.858	1.49e-08	7.78e-08	4933402E13Rik
1321	24981	153	53	0	A_51_P504538	NM_007919	1.73084	2.04261	5.58788	29.7666	2.17e-05	3.36e-05	Cela2a
1322	33694	206	74	0	A_51_P505662	NM_027744	5.97724	5.73344	10.5207	984.31	4.41e-14	6.29e-12	Noxred1
1323	11772	72	128	0	A_51_P508156	NM_007774	1.64355	2.56938	7.22466	33.0196	1.28e-05	2.11e-05	Cryga
1324	45020	275	84	0	A_51_P508580	NM_009328	1.4677	1.28038	12.0634	11.2079	0.00177674	0.00192882	Tcf15
1325	22827	140	31	0	A_51_P508770	NM_011846	1.53265	1.85132	9.98325	48.7351	1.67e-06	3.55e-06	Mmp17
1326	4643	29	51	0	A_51_P508919	NM_031867	1.27621	2.04692	6.2247	14.307	0.000655767	0.000754031	Tas1r1
1327	28588	175	52	0	A_51_P510849	NM_030018	1.37253	1.58884	11.6318	84.6554	7.99e-08	2.91e-07	Tmem50b
1328	38436	235	60	0	A_51_P511015	NM_010246	2.3857	2.4708	9.96924	107.931	2.02e-08	9.74e-08	Fzd9
1329	36446	223	38	0	A_51_P512172	NM_001253857	1.99069	2.55077	11.1857	38.2937	5.98e-06	1.08e-05	Tet1
1330	43266	264	134	0	A_51_P512306	NM_172898	2.62793	2.79548	7.09861	16.0383	0.000400719	0.000476412	Kirrel2
1331	2138	14	6	0	A_51_P512627	NM_021482	1.28883	1.23247	7.42557	18.2834	0.000223444	0.000279596	Syngr4
1332	58127	355	71	0	A_51_P514256	NM_023716	1.47105	2.35447	13.2501	18.6572	0.000203808	0.00025617	Tubb2b
1333	3185	20	69	0	A_51_P514449	NM_030676	5.73766	7.08089	11.1858	223.767	2.94e-10	4.03e-09	Nr5a2
1334	59658	364	126	0	A_51_P515242	NM_177204	1.054	2.16324	6.51632	21.7221	0.000100652	0.000134136	Strip2
1335	14569	89	137	0	A_51_P515684	NR_027980	2.30997	2.64421	9.45436	54.3207	9.31e-07	2.2e-06	1700001L05Rik
1336	59972	366	112	0	A_51_P516741	NM_030709	3.92826	4.74778	7.60813	95.6439	4.01e-08	1.67e-07	Tmprss5
1337	12264	75	128	0	A_51_P517051	NM_028022	2.66773	2.38172	10.2561	203.347	5.15e-10	6.08e-09	Gatsl3
1338	42462	259	150	0	A_51_P517120	NM_001013379	1.4909	1.83684	13.9032	73.2225	1.8e-07	5.79e-07	Zfp930
1339	6379	39	147	0	A_51_P518014	NM_172258	1.43939	1.49987	5.29719	7.65404	0.00714736	0.0073016	Slc36a3
1340	7013	43	125	0	A_51_P518600	NM_133699	1.56224	2.42337	6.22737	19.5354	0.000165083	0.000210807	Atp6v1c2
1341	7320	45	104	0	A_51_P520650	NM_177639	2.41699	2.50484	6.6441	31.2917	1.69e-05	2.69e-05	Dlgap1
1342	21556	132	72	0	A_51_P521001	ENSMUST00000149568	1.17691	2.19254	7.30207	22.4323	8.64e-05	0.000116898	Fam63a
1343	5429	34	17	0	A_51_P521052	NM_029627	3.33352	3.94671	7.70678	80.9785	1.03e-07	3.59e-07	Ly6k
1344	39694	243	6	0	A_52_P1027170	NM_001045527	4.51181	2.11157	7.49129	35.0949	9.4e-06	1.6e-05	Hsf5
1345	57495	351	95	0	A_52_P1045316	NM_001256481	5.1806	1.52167	7.16326	58.7865	6.05e-07	1.55e-06	Gm11237
1346	11224	69	72	0	A_52_P105840	NM_001038700	1.74547	1.59219	9.40477	38.0974	6.15e-06	1.1e-05	Fnbp1
1347	45361	277	97	0	A_52_P109548	NM_008635	2.68339	3.38373	9.64144	188.025	8.15e-10	8.81e-09	Map7
1348	54550	333	102	0	A_52_P1114640	NR_045496	7.20059	6.84185	8.99894	745.044	2.33e-13	1.96e-11	2410003L11Rik
1349	8075	50	39	0	A_52_P113916	NAP028749-1	1.42458	1.65229	8.35889	6.98035	0.00969025	0.00983065
1350	424	3	96	0	A_52_P116134	NM_009656	1.73698	1.34055	12.6639	41.1204	4.12e-06	7.76e-06	Aldh2
1351	34547	211	107	0	A_52_P116264	NM_175236	1.13502	1.72374	6.09676	20.5107	0.000131729	0.00017114	Adhfe1
1352	45738	279	146	0	A_52_P1169238	NM_001128625	3.22265	6.54357	7.84537	23.9738	6.29e-05	8.73e-05	Gm364
1353	32360	198	52	0	A_52_P1181112	XM_355900	1.17095	1.7058	7.61563	30.3048	1.98e-05	3.1e-05	Slc6a16
1354	47131	288	63	0	A_52_P119187	ENSMUST00000142242	2.11936	2.69238	12.8312	132.272	6.28e-09	4.01e-08	LOC102632383
1355	24612	151	12	0	A_52_P121753	NM_207527	2.0448	2.35889	5.01446	15.5396	0.000459925	0.000542199	4930504O13Rik
1356	28452	174	80	0	A_52_P122843	NM_001100452	1.11976	1.59325	10.2837	17.834	0.000250041	0.000309535	Gltscr1l
1357	15849	97	105	0	A_52_P127206	NM_001033234	6.38457	7.89928	9.59796	42.7515	3.36e-06	6.5e-06	Gm9
1358	56228	343	140	0	A_52_P130570	NM_033077	5.16557	6.85321	8.16192	176.332	1.19e-09	1.16e-08	D1Pas1
1359	56657	346	77	0	A_52_P131353	NM_177343	1.38712	1.98863	5.90495	24.9521	5.18e-05	7.33e-05	Camk1d
1360	4244	26	144	0	A_52_P131458	NM_027238	2.66968	1.99318	8.56523	204.338	5.01e-10	6e-09	Ttc39b
1361	40836	249	164	0	A_52_P134023	NM_153100	1.20544	1.05652	5.47976	29.5534	2.25e-05	3.47e-05	Rtp3
1362	15128	93	40	0	A_52_P134195	NM_007675	1.72533	1.62114	5.79289	12.8367	0.00103095	0.00115462	Ceacam10
1363	28990	177	126	0	A_52_P137378	NM_178143	1.37865	1.47406	9.45621	15.2902	0.000493321	0.000578928	Prkaa2
1364	52400	320	84	0	A_52_P13815	NM_010686	1.38521	3.88302	9.04252	41.1931	4.08e-06	7.7e-06	Laptm5
1365	53739	328	111	0	A_52_P138806	NM_198618	3.09475	4.80617	11.3572	138.672	4.78e-09	3.28e-08	Dlgap3
1366	20957	128	129	0	A_52_P143346	NM_001163191	1.44244	2.09164	5.36536	10.8076	0.00204716	0.00220317	Otud6a
1367	31398	192	74	0	A_52_P145415	ENSMUST00000030443	1.48898	1.62101	8.17778	12.6246	0.00110365	0.00123194	Ptch2
1368	17128	105	72	0	A_52_P148952	NM_001127576	6.11608	5.2795	8.80319	83.5192	8.63e-08	3.1e-07	Gm1564
1369	15963	98	55	0	A_52_P150114	NAP115343-1	1.39736	1.28605	8.16771	5.81195	0.017089	0.0172016
1370	15054	92	130	0	A_52_P150236	NM_018816	2.12339	4.0243	8.75926	84.5331	8.06e-08	2.93e-07	Apom
1371	40927	250	91	0	A_52_P154026	NM_001005426	2.47728	1.97206	8.68341	39.2162	5.29e-06	9.64e-06	Zcwpw1
1372	39920	244	68	0	A_52_P155124	NM_001164676	1.4733	2.88517	9.44918	113.698	1.5e-08	7.83e-08	Zfp229
1373	33672	206	52	0	A_52_P15522	NM_177677	3.23664	5.18497	7.23097	91.7541	5.08e-08	2.02e-07	Dnajc5g
1374	59601	364	69	0	A_52_P156775	NM_001099742	1.21268	2.44879	6.40406	21.785	9.93e-05	0.000132476	Scgb1c1
1375	1833	12	29	0	A_52_P160397	NM_029747	3.58205	3.53289	6.83223	211.188	4.13e-10	5.18e-09	2410137M14Rik
1376	14390	88	122	0	A_52_P161297	NM_011542	4.46516	4.44799	10.7363	87.0394	6.84e-08	2.58e-07	Tcea3
1377	28816	176	116	0	A_52_P162298	NM_026940	2.09781	1.31443	12.6858	43.9027	2.92e-06	5.77e-06	Ydjc
1378	2169	14	37	0	A_52_P16232	NM_019439	1.51603	1.44185	9.98111	27.6359	3.14e-05	4.66e-05	Gabbr1
1379	38802	237	98	0	A_52_P167382	NM_021793	1.8986	2.06806	9.26901	28.7592	2.58e-05	3.92e-05	Tmem8
1380	15091	93	3	0	A_52_P167411	NM_031880	3.22881	1.59777	10.0445	58.3301	6.32e-07	1.6e-06	Tnk1
1381	52706	322	62	0	A_52_P168575	NM_001013811	1.2263	2.5902	7.40317	33.2347	1.24e-05	2.05e-05	Fam169b
1382	5	1	5	0	A_52_P169082	NM_021294	2.25912	1.75351	7.44291	83.3782	8.71e-08	3.13e-07	Dbil5
1383	20736	127	72	0	A_52_P173442	NM_177292	1.50592	3.36296	10.5112	78.2424	1.24e-07	4.2e-07	Wscd2
1384	59591	364	59	0	A_52_P175086	NM_130879	1.39353	2.03603	12.1062	61.656	4.66e-07	1.26e-06	Usp48
1385	31132	190	136	0	A_52_P175376	NM_023755	5.80636	6.92119	11.5591	409.019	8.33e-12	2.86e-10	Tfcp2l1
1386	55485	339	53	0	A_52_P186033	NM_009259	3.92419	1.87428	7.98747	31.4091	1.66e-05	2.65e-05	Spn
1387	56239	343	151	0	A_52_P187677	A_52_P187677	2.55852	2.49066	6.14401	59.0535	5.91e-07	1.52e-06
1388	45951	281	31	0	A_52_P190647	NM_016662	1.88307	1.70498	8.49391	57.8286	6.62e-07	1.66e-06	Mxd3
1389	30457	186	117	0	A_52_P193301	NM_025519	2.53699	2.85931	10.3432	42.1215	3.63e-06	6.94e-06	Chmp4c
1390	28164	172	120	0	A_52_P195706	XM_003945648	1.03877	2.42844	5.75565	30.8239	1.82e-05	2.88e-05	1700024J04Rik
1391	3479	22	35	0	A_52_P196161	NM_019535	3.7161	4.79029	8.6872	276.819	8.41e-11	1.61e-09	Sh3gl2
1392	37881	231	161	0	A_52_P199614	NM_001146022	1.90198	3.25823	8.09299	15.0121	0.000533961	0.00062444	Wdfy4
1393	6080	38	12	0	A_52_P199928	ENSMUST00000113617	1.33352	1.59508	12.7402	33.0034	1.29e-05	2.12e-05	Cnbp
1394	8249	51	49	0	A_52_P203691	NM_207231	1.60664	1.18388	9.75276	28.532	2.68e-05	4.06e-05	Arl5c
1395	20478	125	142	0	A_52_P203948	NM_177845	1.74612	3.60884	5.84336	19.4699	0.000167657	0.000213607	Pla2g4e
1396	37506	229	114	0	A_52_P204331	NM_178727	2.27604	4.11041	8.85694	69.7249	2.36e-07	7.26e-07	D630039A03Rik
1397	6291	39	59	0	A_52_P206861	NM_173780	2.23849	3.12057	10.5144	119.305	1.14e-08	6.29e-08	Klf8
1398	11442	70	126	0	A_52_P20727	NM_175340	1.13402	1.87834	8.92692	56.0558	7.85e-07	1.92e-06	Nhlrc1
1399	14448	89	16	0	A_52_P207509	NM_172924	1.59037	1.11687	7.22144	21.8216	9.85e-05	0.000131587	Peak1
1400	11171	69	19	0	A_52_P214764	NR_027848	2.14482	1.5097	5.59464	25.2638	4.88e-05	6.95e-05	Pmis2
1401	9491	58	143	0	A_52_P214927	NM_001252587	2.3076	2.19472	12.5225	46.5722	2.13e-06	4.4e-06	Zmynd8
1402	62420	381	100	0	A_52_P215829	NR_037145	1.90513	2.83268	12.8929	119.447	1.13e-08	6.26e-08	Alg13
1403	33441	204	149	0	A_52_P220879	NM_009373	1.07155	1.18414	10.9499	11.1946	0.00178503	0.00193657	Tgm2
1404	6183	38	115	0	A_52_P222593	NM_001177403	1.62847	1.42482	13.2888	42.309	3.55e-06	6.79e-06	Cebpzos
1405	19152	117	128	0	A_52_P223853	XR_141813	1.37944	1.55535	9.66466	27.6143	3.15e-05	4.68e-05
1406	30390	186	50	0	A_52_P22617	ENSMUST00000170405	1.27928	1.21473	9.52922	8.54542	0.00488554	0.00506018	Gm4862
1407	55243	337	139	0	A_52_P227937	ENSMUST00000050584	1.15887	1.48567	9.99125	34.8147	9.79e-06	1.66e-05	Cystm1
1408	16696	102	132	0	A_52_P228005	ENSMUST00000118381	2.41583	1.59673	7.13984	29.3362	2.33e-05	3.58e-05	Ipmk
1409	2656	17	32	0	A_52_P228236	NM_011638	1.99107	1.77448	12.283	55.3859	8.38e-07	2.02e-06	Tfrc
1410	60113	367	89	0	A_52_P231232	NM_178421	1.46482	1.5023	7.88298	57.3333	6.94e-07	1.72e-06	Nanos1
1411	26865	164	133	0	A_52_P23225	NM_016697	1.1669	1.0147	12.2796	8.25376	0.00551871	0.00569318	Gpc3
1412	59793	365	97	0	A_52_P232580	NM_145508	1.03628	1.17081	12.5634	36.3227	7.87e-06	1.37e-05	Dyrk3
1413	52076	318	88	0	A_52_P235880	NM_198635	2.11241	1.97826	6.1402	46.5371	2.14e-06	4.41e-06	Gm5134
1414	20277	124	105	0	A_52_P246703	NM_030187	4.53845	3.42985	7.69845	101.024	2.94e-08	1.3e-07	Ak7
1415	58921	360	45	0	A_52_P250034	AK045208	1.68924	2.1909	9.45817	72.7212	1.87e-07	5.97e-07	Ticrr
1416	3680	23	72	0	A_52_P252121	AK003786	1.02803	1.24532	8.77696	12.3089	0.00122328	0.00135826	Nfs1
1417	39255	240	59	0	A_52_P253317	NR_027938	1.01292	1.05188	10.8657	47.6698	1.88e-06	3.94e-06	4930481A15Rik
1418	4091	25	155	0	A_52_P253915	NM_138651	1.23909	1.1565	9.97718	47.6324	1.89e-06	3.95e-06	Cds2
1419	12324	76	24	0	A_52_P255224	ENSMUST00000179344	1.58414	1.58346	9.58629	27.699	3.11e-05	4.61e-05
1420	20230	124	58	0	A_52_P258557	NM_177243	2.29885	2.58617	5.686	21.431	0.000107259	0.00014204	Slc26a9
1421	21777	133	129	0	A_52_P260555	NM_009509	1.08291	1.47461	7.63511	13.9341	0.000733161	0.000837009	Vil1
1422	10605	65	109	0	A_52_P262676	ENSMUST00000108969	1.90192	2.4337	12.3429	93.4013	4.59e-08	1.86e-07
1423	31091	190	95	0	A_52_P268231	XR_105542	1.64858	2.14784	11.7715	49.8263	1.48e-06	3.22e-06	Gm5665
1424	4050	25	114	0	A_52_P270158	NM_028157	1.74563	1.67124	7.94965	65.3273	3.39e-07	9.68e-07	Spata31d1a
1425	2504	16	44	0	A_52_P270429	NM_183278	7.52776	7.95598	11.0126	849.948	1.06e-13	1.08e-11	Fam25c
1426	57192	349	120	0	A_52_P271166	NM_010021	4.50781	7.5399	8.50018	224.965	2.85e-10	3.99e-09	Dazl
1427	57179	349	107	0	A_52_P275069	NM_001177416	2.52694	3.08343	7.07803	40.256	4.61e-06	8.57e-06	Gm6792
1428	1413	9	101	0	A_52_P275649	NM_181548	1.79739	1.22822	10.827	14.765	0.000573378	0.000665673	Eras
1429	52116	318	128	0	A_52_P28057	NM_001142410	1.70568	2.25863	10.3312	57.1745	7.05e-07	1.74e-06	Gm14124
1430	11696	72	52	0	A_52_P283524	NM_022980	1.31793	1.94424	9.7607	99.5422	3.2e-08	1.38e-07	Rcan3
1431	38261	234	49	0	A_52_P284821	NM_172658	1.84488	3.47848	7.1898	92.0749	4.98e-08	1.99e-07	Slco4c1
1432	50959	311	119	0	A_52_P286098	NM_019427	2.09612	2.54595	10.7599	47.4	1.94e-06	4.05e-06	Epb4.1l4b
1433	57654	352	90	0	A_52_P290341	NM_001100452	2.15513	1.96888	6.91332	62.2996	4.4e-07	1.2e-06	Gltscr1l
1434	33403	204	111	0	A_52_P292632	NM_027614	1.32067	2.57383	8.34304	58.1852	6.4e-07	1.62e-06	Wdr20rt
1435	24239	148	131	0	A_52_P296913	NM_031396	1.78308	2.33204	8.46662	83.9325	8.39e-08	3.03e-07	Cnnm1
1436	25953	159	41	0	A_52_P302071	NP062023	1.78512	1.16464	4.94685	20.4842	0.000132525	0.000171976
1437	6580	41	20	0	A_52_P305230	NM_198610	2.91457	1.78255	9.77994	15.5973	0.00045257	0.000533903	Igsf21
1438	46672	285	96	0	A_52_P306697	NM_007868	1.30711	1.84376	7.56479	28.1372	2.87e-05	4.31e-05	Dmd
1439	36293	222	49	0	A_52_P307739	NM_011443	1.60006	1.86481	13.0492	63.3782	4.01e-07	1.11e-06	Sox2
1440	12108	74	136	0	A_52_P308669	NM_030703	4.1203	4.23596	8.01042	74.419	1.65e-07	5.34e-07	Cpn1
1441	44054	269	102	0	A_52_P312371	NM_001034900	1.88973	2.45017	9.95081	33.6578	1.16e-05	1.94e-05	Zfp345
1442	4085	25	149	0	A_52_P313102	NM_023784	2.21943	2.09969	5.68277	21.2835	0.000110799	0.000146381	Yipf7
1443	20693	127	29	0	A_52_P313217	NM_001081342	2.75199	3.50979	6.35698	50.3804	1.4e-06	3.06e-06	Gpr133
1444	17648	108	100	0	A_52_P322096	NM_026251	3.42895	2.71431	9.91216	27.5573	3.19e-05	4.72e-05	Patl2
1445	51622	315	126	0	A_52_P322927	NAP002592-003	2.28136	3.43447	6.02415	15.4052	0.000477587	0.000561445
1446	7739	48	31	0	A_52_P325116	ENSMUST00000165104	1.69157	1.88254	10.6406	103.613	2.55e-08	1.16e-07	Gramd1b
1447	35308	216	48	0	A_52_P327588	NM_148937	1.47059	2.09526	6.26851	8.9246	0.00418473	0.00435985	Plcd4
1448	26924	165	28	0	A_52_P335466	NM_001081270	1.50149	1.11654	4.92601	11.5668	0.0015692	0.00171794	Dscaml1
1449	46794	286	54	0	A_52_P343343	NM_025433	1.06028	1.2228	11.0205	19.5357	0.000165073	0.000210807	Rpl7l1
1450	60800	371	120	0	A_52_P343627	NM_022020	3.92721	2.94796	8.94543	127.511	7.75e-09	4.74e-08	Rbp7
1451	16667	102	103	0	A_52_P345417	NM_013479	1.23106	1.3501	5.32638	9.11602	0.00387582	0.00405057	Bcl2l10
1452	43262	264	130	0	A_52_P350344	NM_001037744	3.02303	5.35737	7.72955	121.781	1.01e-08	5.77e-08	Timm8a2
1453	32400	198	92	0	A_52_P350616	NM_145433	1.13881	1.02014	12.4508	13.9731	0.000724591	0.000828068	Mrm1
1454	52926	323	118	0	A_52_P350950	NM_177857	3.1936	4.306	10.2123	328.731	3.04e-11	7.11e-10	Dennd2c
1455	21217	130	61	0	A_52_P354202	NM_027698	1.0468	1.02513	7.86763	13.3494	0.000877057	0.00099152	Eri2
1456	32038	196	58	0	A_52_P355064	AK076675	2.12479	3.76224	6.21892	83.0403	8.91e-08	3.19e-07	LOC102633161
1457	1323	9	11	0	A_52_P357611	NM_016720	1.34394	1.5196	8.63883	24.2557	5.94e-05	8.31e-05	Neu3
1458	43107	263	139	0	A_52_P359819	NM_198190	1.46701	1.147	8.20072	10.0103	0.00274264	0.00291433	Ntf5
1459	5089	32	5	0	A_52_P362033	NM_025554	1.21409	1.0675	13.5823	66.8105	3e-07	8.75e-07	Polr2e
1460	56778	347	34	0	A_52_P363216	NM_133219	1.49928	2.21926	10.0725	85.6397	7.49e-08	2.76e-07	Gcnt2
1461	32502	199	30	0	A_52_P367147	ENSMUST00000146524	2.06287	1.31226	5.2316	40.4463	4.5e-06	8.39e-06	Dgkeos
1462	42211	258	63	0	A_52_P367760	NM_138304	6.17897	4.30409	10.0637	139.639	4.59e-09	3.2e-08	Calml4
1463	27877	170	161	0	A_52_P372151	NM_018761	1.28464	1.03331	12.615	22.0168	9.44e-05	0.000126716	Ctnnal1
1464	29262	179	70	0	A_52_P372400	XR_105542	1.3504	2.49817	7.72358	41.13	4.12e-06	7.76e-06	Gm5665
1465	34373	210	97	0	A_52_P374292	NM_183275	1.21246	1.5183	10.7482	16.845	0.000322725	0.000391298	Tefm
1466	51387	314	55	0	A_52_P377160	NM_172451	1.75908	3.24179	6.52499	107.776	2.03e-08	9.8e-08	Galnt6
1467	24222	148	114	0	A_52_P380369	BC030186	5.14361	6.66122	10.4205	663.12	4.68e-13	2.85e-11	Phf11d
1468	5599	35	23	0	A_52_P38157	NM_008866	1.06038	1.39426	9.65911	49.7504	1.5e-06	3.24e-06	Lypla1
1469	48732	298	24	0	A_52_P382802	NM_053216	1.20284	1.11661	5.81977	10.147	0.00260577	0.00277591	1700102P08Rik
1470	38870	238	2	0	A_52_P384690	NM_031384	1.81027	2.64692	6.12131	47.1605	1.99e-06	4.15e-06	Tex11
1471	32271	197	127	0	A_52_P386459	NM_021610	4.36421	4.08387	7.45456	349.005	2.14e-11	5.5e-10	Gpa33
1472	51375	314	43	0	A_52_P38964	NM_001081962	1.26453	1.19864	10.0785	14.3816	0.000641444	0.000738825	Sap25
1473	13067	80	111	0	A_52_P391110	NM_009109	1.81362	1.03107	7.27234	41.1524	4.11e-06	7.74e-06	Ryr1
1474	5082	31	162	0	A_52_P394539	NM_198292	1.51841	1.24874	11.2354	20.4443	0.000133733	0.000173275	Tex2
1475	17782	109	70	0	A_52_P4046	NM_054078	1.1108	1.34873	12.4125	29.2738	2.36e-05	3.61e-05	Baz2a
1476	53064	324	92	0	A_52_P40504	ENSMUST00000139014	1.67927	1.90761	7.13649	13.9114	0.000738208	0.000841866	LOC102640779
1477	47102	288	34	0	A_52_P405206	NM_026281	1.82993	1.67878	13.003	133.332	6e-09	3.88e-08	Tm7sf3
1478	5340	33	92	0	A_52_P40695	NM_010243	1.41401	2.67413	7.53415	153.871	2.62e-09	2.08e-08	Fut9
1479	50731	310	55	0	A_52_P40832	ENSMUST00000017783	1.00039	1.30891	7.79389	17.512	0.000271382	0.00033423	Rab11fip4
1480	9807	60	131	0	A_52_P408391	NM_010894	3.80091	2.24382	6.20166	18.0531	0.000236641	0.000294357	Neurod1
1481	782	5	126	0	A_52_P413394	NM_011148	2.96373	2.03502	7.15752	71.0219	2.13e-07	6.69e-07	Ppef2
1482	46659	285	83	0	A_52_P415155	NM_009526	1.56208	2.60466	7.01196	30.7197	1.85e-05	2.92e-05	Wnt6
1483	24440	150	4	0	A_52_P417437	NM_021356	2.57206	2.5047	10.8142	150.526	2.97e-09	2.29e-08	Gab1
1484	59819	365	123	0	A_52_P420357	NM_053079	1.14174	2.63188	5.50065	52.7151	1.1e-06	2.51e-06	Slc15a1
1485	24416	149	144	0	A_52_P420369	NM_029444	2.48835	1.90673	10.0585	50.0867	1.44e-06	3.15e-06	4930447C04Rik
1486	3657	23	49	0	A_52_P420608	NR_037979	5.9271	6.69115	10.0032	304.98	4.74e-11	9.98e-10	Gm1631
1487	22481	138	13	0	A_52_P423810	AK154954	1.82477	1.41375	11.0346	48.6196	1.69e-06	3.59e-06	Mt1
1488	14327	88	59	0	A_52_P42704	NM_199309	1.66676	1.72644	5.77041	33.3865	1.21e-05	2.01e-05	Zdhhc19
1489	37593	230	37	0	A_52_P42762	NM_011776	4.49494	3.66933	8.21916	64.9227	3.51e-07	9.95e-07	Zp3
1490	48556	297	12	0	A_52_P428521	NM_008001	1.35084	1.92884	10.7858	26.3951	3.94e-05	5.72e-05	Fgd1
1491	8613	53	85	0	A_52_P432685	NM_146012	1.6204	1.4507	10.4144	35.4255	8.96e-06	1.53e-05	Ctdsp2
1492	36223	221	143	0	A_52_P435561	NM_146026	2.80581	3.33094	6.6291	30.6753	1.87e-05	2.94e-05	Prr15l
1493	48416	296	36	0	A_52_P446677	NM_183163	1.31242	1.23514	6.23533	7.45585	0.00780453	0.00795361	Rhbdl2
1494	60338	368	150	0	A_52_P447971	XM_003945478	1.58492	1.96767	13.4683	82.38	9.32e-08	3.31e-07	LOC101055890
1495	57527	351	127	0	A_52_P449694	XM_001480825	1.83063	2.34014	10.3703	86.0676	7.28e-08	2.71e-07	LOC102642744
1496	23652	145	36	0	A_52_P449871	NM_031166	1.29421	2.27995	9.43069	32.3596	1.42e-05	2.31e-05	Id4
1497	41200	252	36	0	A_52_P456640	NM_010208	1.59361	1.17072	6.7038	14.9269	0.000547185	0.000638351	Fgr
1498	48790	298	82	0	A_52_P458000	NM_178901	3.70984	4.51351	9.3152	253.037	1.43e-10	2.35e-09	AI467606
1499	43255	264	123	0	A_52_P462657	NM_001105561	4.56756	3.60199	7.2433	76.6384	1.4e-07	4.64e-07	Gm11545
1500	23290	143	2	0	A_52_P465971	NM_177360	1.12661	1.64695	6.09354	21.7111	0.000100894	0.000134406	Dmrt3
1501	56171	343	83	0	A_52_P467449	NM_007440	1.77038	1.5106	7.60266	14.775	0.000571707	0.000664192	Alox12
1502	7248	45	32	0	A_52_P472302	NM_022004	1.41025	1.56444	16.2301	61.5133	4.72e-07	1.27e-06	Fxyd6
1503	5208	32	124	0	A_52_P476086	NM_001024141	4.30943	5.74114	8.4336	26.0949	4.17e-05	6.02e-05	Nxf3
1504	23332	143	44	0	A_52_P476189	NM_001162910	2.77759	3.41798	7.92101	108.827	1.92e-08	9.38e-08	Gm3604
1505	4869	30	113	0	A_52_P476535	NM_001012307	3.94147	4.98353	6.9337	90.4001	5.52e-08	2.16e-07	Defa23
1506	31801	194	149	0	A_52_P477573	NM_145123	1.11856	2.36767	6.1523	39.5933	5.03e-06	9.2e-06	Crtac1
1507	38970	238	102	0	A_52_P48569	NM_027052	1.8674	1.14087	12.6264	20.1686	0.000142446	0.000183645	Slc38a4
1508	39135	239	103	0	A_52_P485905	NM_008575	1.43696	1.39547	8.86622	36.9655	7.19e-06	1.26e-05	Mdm4
1509	525	4	33	0	A_52_P487436	NM_145829	1.92161	1.92196	6.19289	25.6363	4.54e-05	6.51e-05	Nags
1510	13643	84	31	0	A_52_P488501	NM_026630	7.07377	6.86641	11.2858	886.389	8.25e-14	9.24e-12	Gtsf1l
1511	18990	116	130	0	A_52_P493519	NM_001190325	1.49415	3.51772	5.78422	30.6089	1.89e-05	2.96e-05	Igll1
1512	27017	165	121	0	A_52_P496924	NM_173870	1.01902	1.29647	8.05687	10.8176	0.00203981	0.00219597	Mgat4a
1513	16939	104	47	0	A_52_P499158	NM_019981	3.67967	1.88983	7.70415	115.804	1.35e-08	7.24e-08	Tex101
1514	208	2	44	0	A_52_P501049	ENSMUST00000071374	1.21238	1.31963	10.6346	14.0464	0.000708782	0.000810829
1515	61855	378	27	0	A_52_P502771	NM_001039556	1.20369	1.05082	11.4945	13.892	0.000742552	0.000846293	Rad54b
1516	44237	270	121	0	A_52_P50417	ENSMUST00000079057	1.07761	1.35387	10.1452	14.376	0.000642503	0.000739792
1517	7839	48	131	0	A_52_P507310	NM_026080	1.54522	1.11837	13.5431	65.2016	3.43e-07	9.76e-07	Mrps24
1518	25965	159	53	0	A_52_P508700	NM_001039231	2.80737	3.94515	8.69918	32.4368	1.41e-05	2.29e-05	Zfp951
1519	2140	14	8	0	A_52_P51024	NM_010304	1.58682	2.17128	7.6619	59.44	5.7e-07	1.47e-06	Gna15
1520	33042	202	78	0	A_52_P514352	NM_021542	1.54359	2.09585	10.0052	67.8558	2.75e-07	8.18e-07	Kcnk5
1521	48644	297	100	0	A_52_P517063	NM_053122	1.31153	1.73793	9.27566	24.3833	5.8e-05	8.12e-05	Immp2l
1522	11763	72	119	0	A_52_P517224	NM_001039048	2.9933	1.65109	9.15663	16.7718	0.000329025	0.000398362	Trim63
1523	52344	320	28	0	A_52_P517289	NM_001042541	1.19288	2.04473	7.61626	71.1839	2.11e-07	6.63e-07	Akap1
1524	25113	154	21	0	A_52_P517762	NM_023557	3.08076	3.01724	7.03424	76.2484	1.44e-07	4.75e-07	Slc44a4
1525	49509	302	145	0	A_52_P517984	NM_029163	2.51919	2.46624	6.13929	22.9459	7.76e-05	0.000106061	Usp50
1526	18584	114	52	0	A_52_P519783	NM_203345	1.30743	2.58809	6.54472	21.368	0.000108753	0.000143792	Ltk
1527	20441	125	105	0	A_52_P522864	NM_001177550	1.18323	1.54492	14.535	53.0616	1.06e-06	2.44e-06	Zfp442
1528	41939	256	119	0	A_52_P527500	NM_080446	1.92691	1.85939	12.4677	93.7064	4.51e-08	1.83e-07	Helb
1529	10214	63	46	0	A_52_P528600	NM_008245	1.1623	1.99297	9.82429	18.7314	0.000200153	0.000252236	Hhex
1530	47228	288	160	0	A_52_P537566	NM_177150	1.04836	1.21952	12.0565	24.1993	6.01e-05	8.39e-05	Cenpt
1531	16117	99	45	0	A_52_P541270	NM_177687	1.56769	1.85293	9.5739	48.8523	1.65e-06	3.51e-06	Crebl2
1532	36083	221	3	0	A_52_P543079	NM_001081131	1.31882	1.43513	8.77057	44.3289	2.77e-06	5.51e-06	Dhtkd1
1533	46975	287	71	0	A_52_P546513	ENSMUST00000052164	1.11561	1.03618	7.07715	7.24258	0.00859181	0.00872947	Npy4r
1534	24659	151	59	0	A_52_P547612	NM_178715	3.82459	1.05163	7.73747	67.3519	2.86e-07	8.48e-07	Tmem30b
1535	52163	319	11	0	A_52_P549348	NM_198601	1.83958	1.46212	4.86888	13.0921	0.000950672	0.00107006	Trim52
1536	55607	340	11	0	A_52_P552550	NM_009642	1.75469	2.14782	11.9429	109.349	1.87e-08	9.2e-08	Agtrap
1537	45718	279	126	0	A_52_P554436	NM_027100	1.40735	1.33488	9.21591	33.9605	1.11e-05	1.86e-05	Rwdd2a
1538	10208	63	40	0	A_52_P554594	NM_198960	2.09884	1.10417	5.35396	15.0839	0.000523107	0.000612814	Tfap2e
1539	38026	232	142	0	A_52_P555913	NM_010898	1.44816	1.13627	7.56107	32.8512	1.32e-05	2.16e-05	Nf2
1540	51611	315	115	0	A_52_P56397	NM_001081099	1.72009	1.95507	12.8778	149.804	3.06e-09	2.34e-08	Clhc1
1541	56784	347	40	0	A_52_P564046	AK052020	2.23876	1.73526	6.73302	16.3179	0.000371431	0.000444323	Etl4
1542	4458	28	30	0	A_52_P565847	NM_001004153	3.59671	3.13496	8.36995	150.761	2.95e-09	2.28e-08	AU018091
1543	40100	245	84	0	A_52_P584078	NM_152894	1.00785	1.31912	12.4836	15.0073	0.000534696	0.000624866	Pop1
1544	9092	56	72	0	A_52_P584279	NM_026925	2.8814	1.94034	5.62731	22.1478	9.18e-05	0.000123453	Pnlip
1545	10011	62	7	0	A_52_P584335	NM_008034	1.41386	1.17608	9.37408	13.5856	0.000815286	0.000924174	Folr1
1546	39728	243	40	0	A_52_P585233	NM_001286545	1.47841	1.12136	10.6438	18.0549	0.000236536	0.000294334	Ccpg1
1547	22288	136	148	0	A_52_P585907	NM_001024145	2.37769	2.16101	5.58697	27.2127	3.39e-05	5e-05	Pla2g4f
1548	40017	245	1	0	A_52_P589568	NM_194060	2.06887	2.78824	10.2366	99.3138	3.24e-08	1.39e-07	Foxo6
1549	26982	165	86	0	A_52_P598605	AK147626	1.54086	1.30853	9.25682	10.5128	0.00227718	0.00244134	Ptch1
1550	6698	41	138	0	A_52_P600030	NM_027188	1.29687	1.4582	8.18307	39.8427	4.86e-06	8.97e-06	Smyd3
1551	58047	354	155	0	A_52_P600822	NM_008860	1.87841	1.62512	9.96973	76.9271	1.37e-07	4.56e-07	Prkcz
1552	27071	166	11	0	A_52_P602669	NM_001076790	2.21606	2.14909	9.18325	42.3498	3.53e-06	6.77e-06	Serpinb6d
1553	43752	267	128	0	A_52_P611771	AK017220	3.32434	3.62789	6.97614	126.508	8.11e-09	4.91e-08	5133400J02Rik
1554	35782	219	30	0	A_52_P613241	NM_010493	3.12436	3.67253	9.52776	135.731	5.41e-09	3.61e-08	Icam1
1555	1957	12	153	0	A_52_P615247	ENSMUST00000159087	4.41046	1.41962	6.99964	88.7486	6.13e-08	2.35e-07
1556	37322	228	94	0	A_52_P616492	NM_177600	1.57132	1.6269	5.37634	15.0326	0.000530842	0.000621226	Ccdc73
1557	62774	383	126	0	A_52_P621588	NM_174851	3.2634	3.07128	8.98493	62.4932	4.33e-07	1.18e-06	Ifnlr1
1558	3769	23	161	0	A_52_P624107	NR_003647	2.24105	1.56557	8.58541	12.991	0.000981527	0.00110258	Gm5039
1559	16326	100	90	0	A_52_P625315	NR_003617	4.80831	8.29976	7.97222	62.9568	4.16e-07	1.14e-06	1700018B24Rik
1560	38379	235	3	0	A_52_P62617	NR_045687	1.94217	1.99018	8.20288	29.6325	2.22e-05	3.43e-05	Gm9895
1561	1498	10	22	0	A_52_P628212	AK044339	4.34422	4.68606	7.55115	203.982	5.06e-10	6.03e-09	Esrrb
1562	25925	159	13	0	A_52_P629748	ENSMUST00000151998	2.31664	4.59351	6.75117	45.0303	2.55e-06	5.12e-06	Notumos
1563	14623	90	27	0	A_52_P630493	NM_001037941	1.0001	1.01515	11.1409	24.7912	5.35e-05	7.53e-05	Dnajb6
1564	62147	379	155	0	A_52_P630867	NM_001033336	2.25543	3.09709	12.215	114.139	1.46e-08	7.7e-08	Abcc4
1565	23003	141	43	0	A_52_P633300	NM_010816	8.33357	9.18668	10.6998	1112.22	2.12e-14	4.41e-12	Morc1
1566	6510	40	114	0	A_52_P63680	NM_175731	2.71008	1.43773	5.78913	28.6689	2.62e-05	3.97e-05	Acer1
1567	22605	138	137	0	A_52_P638794	NM_029916	5.23987	6.10008	7.92847	312.54	4.11e-11	9.02e-10	Stk31
1568	920	6	100	0	A_52_P640922	NM_177577	1.41487	2.3696	6.94713	16.9735	0.00031201	0.000380365	Dcdc2a
1569	962	6	142	0	A_52_P642207	NM_018810	2.05107	1.08833	14.3539	76.1931	1.44e-07	4.76e-07	Mkrn1
1570	26945	165	49	0	A_52_P645410	NM_030255	1.3235	1.95228	8.33663	73.871	1.71e-07	5.54e-07	Apobec3
1571	23804	146	24	0	A_52_P646034	NM_010900	1.87097	2.58778	12.553	83.2915	8.76e-08	3.14e-07	Nfatc2ip
1572	34106	208	158	0	A_52_P648715	NM_177742	8.22427	9.63706	9.98956	548.798	1.45e-12	6.95e-11	Triml1
1573	44959	275	23	0	A_52_P649224	NM_175155	1.13256	1.22016	12.1807	26.3175	4e-05	5.79e-05	Sash1
1574	35484	217	60	0	A_52_P650473	NAP027894-1	1.12318	1.20224	9.40916	37.9082	6.31e-06	1.12e-05	LOC102635760
1575	17851	109	139	0	A_52_P655687	NM_019397	1.03936	1.09162	4.90926	5.49906	0.0200831	0.020155	Egfl6
1576	19771	121	91	0	A_52_P655803	NM_144807	1.9879	2.40974	10.9684	42.9101	3.29e-06	6.4e-06	Chpt1
1577	23751	145	135	0	A_52_P655815	NAP026083-1	2.03278	3.3825	5.21241	22.5051	8.51e-05	0.000115344
1578	46555	284	143	0	A_52_P660422	NM_008600	1.64566	1.25453	5.49952	8.34586	0.00530895	0.00548184	Mip
1579	18718	115	22	0	A_52_P660861	NM_019632	1.03904	1.12542	8.28509	19.5171	0.000165798	0.00021164	Napb
1580	41137	251	137	0	A_52_P671132	NM_152915	1.31297	1.73682	7.34273	19.063	0.000184729	0.000233499	Dner
1581	43181	264	49	0	A_52_P673499	NM_009171	1.17695	1.24095	11.5282	35.7788	8.51e-06	1.46e-05	Shmt1
[truncated: 1,565 more rows]

## Sheet: Signature 2i Up
X	Row	Col	ControlType		ProbeName	SystematicName	twoi.2LIFSerum	twoi.2EpiSC	AveExpr	F	P.Value	adj.P.Val	geneid
[truncated: 997 more rows]

[truncated: 12 more sheets: Signature 2i Down, Signature LS Up, Signature LS down, GO 2i Up, GO 2i Down, GO EpiSC UP, GO EpiSC Down, GO LS Up, GO LS Down, Signature LS-II Up, Signature LS -II down, Signature 2iSB Down]
